# Supplementary material for: Cancer hotspot mutations rewire ERK2 specificity by selective exclusion of docking interactions
Source: J Biol Chem. 2025 Feb 25;301(4):108348. doi: 10.1016/j.jbc.2025.108348 (PMC11982978; doi:10.1016/j.jbc.2025.108348)
Supplement: Dataset S1 [file mmc1.xlsx]

## Sheet: ERK2-D319N data
Dataset S1. Illumina sequencing data and enrichment scores for Y2H screens.
Library						Experiment 1								Experiment 2								Experiment 3								Average of 3 Replicate Screens
						Start	+His	+His	-His	-His	+His	-His		Start	+His	+His	-His	-His	+His	-His		Start	+His	+His	-His	-His	+His	-His		+His	-His	+His	-His
Sequence Library ID #	D-site sequence	Gene name	Uniprot ID	Start residue		0 PD reads	3.6 PD reads	7.2 PD reads	3.6 PD reads	7.2 PD reads	ES	ES		0 PD reads	3.6 PD reads	7.2 PD reads	3.6 PD reads	7.2 PD reads	ES	ES		0 PD reads	3.6 PD reads	7.2 PD reads	3.6 PD reads	7.2 PD reads	ES	ES		ES	ES	Z-Score	Z-Score
1	GTRQVKNKGVIVKK	MEIKIN	A0A087WXM9	344		2028	756	963	721	167	-0.0259279	-0.128207		1889	641	614	744	196	-0.0352941	-0.13361		5868	2203	2876	1878	558	-0.00400461	-0.131804		-0.0217422	-0.131207	-0.885268	-0.143816
2	RQIRASKGIVVLEE	KANSL1L	A0AUZ9	404		4418	1896	2410	1902	253	-0.00276318	-0.158163		3721	1501	1340	1971	382	-0.0144047	-0.118609		7954	2811	3761	2589	949	-0.0113558	-0.105737		-0.00950791	-0.127503	-0.256999	-0.0694273
3	DRTRLKSSSLTFMS	KANSL1L	A0AUZ9	545		2543	1328	1620	1224	156	0.0253859	-0.14406		4155	1706	1638	2218	459	-0.00338221	-0.11008		7536	3208	4427	2980	946	0.0230879	-0.0892817		0.0150305	-0.114474	1.00312	0.192246
4	LKALRLCRALALLE	ESYT2	A0FGR8	156		772	437	572	411	84	0.0467111	-0.0742386		649	235	240	275	103	-0.0170901	-0.0818618		1083	462	593	360	150	0.0155248	-0.0873748		0.0150486	-0.0811584	1.00405	0.861334
5	IGEKKSPATIFLTV	ESYT3	A0FGR9	682		3794	1923	2426	1836	215	0.0241284	-0.152759		4261	1707	1783	2277	452	0.00187184	-0.114523		8790	3799	5178	3406	820	0.0242355	-0.123376		0.0167453	-0.130219	1.09118	-0.123979
6	DLRRRQLGEIQLTV	ESYT3	A0FGR9	751		2986	1333	1790	1271	139	0.00992043	-0.181457		4594	1817	1836	2478	494	-0.00394623	-0.112512		8955	3313	4728	3172	1040	0.00343401	-0.104049		0.00313607	-0.132673	0.392307	-0.173252
7	VQEEKKILAIELEN	SHTN1	A0MZ66	158		2527	1307	1184	1178	175	-0.00925858	-0.132441		3200	1204	1079	1714	248	-0.0255621	-0.149076		6060	2171	2721	2047	536	-0.0163357	-0.136846		-0.0170521	-0.139454	-0.644418	-0.309447
8	LEKCNRVSMLAVEE	SHTN1	A0MZ66	202		3307	1393	1419	1472	136	-0.0304386	-0.192726		2727	1109	1016	1602	258	-0.0101535	-0.121803		8125	3009	3777	2408	465	-0.0106487	-0.192449		-0.0170803	-0.168993	-0.645861	-0.902683
9	NKENKTLKRISMLY	SHTN1	A0MZ66	92		2199	1097	1188	947	154	0.00455498	-0.135512		1412	591	556	797	112	-0.00232803	-0.143073		3362	1430	1724	1256	460	0.00797372	-0.0827462		0.00340023	-0.120444	0.405873	0.072351
10	PWRRWPTGLLAVLR	TMEM223	A0PJW6	6		5562	2627	3368	2207	480	0.0141494	-0.117327		3765	1627	1871	2028	429	0.0251776	-0.106123		9506	3799	5618	3205	1298	0.0202457	-0.0888231		0.0198576	-0.104091	1.25101	0.400767
11	RGMKIYYMQVQMNK	FAM170A	A1A519	124		2588	1225	1266	1167	146	-0.0093949	-0.156942		1553	755	826	805	130	0.0393199	-0.141948		5116	2288	3028	1856	550	0.0266708	-0.111207		0.0188653	-0.136699	1.20005	-0.254113
12	LEKQPRMEEVTLSE	FAM170A	A1A519	154		1412	503	590	542	53	-0.0425865	-0.20984		1078	505	471	552	104	0.0154997	-0.126659		2940	1215	1325	953	181	-0.0079527	-0.178988		-0.0116798	-0.171829	-0.368534	-0.959648
13	PRAKTPDWLVTMEN	FAM170A	A1A519	214		3081	1229	1569	1185	138	-0.0144403	-0.191361		1413	527	540	839	110	-0.0120405	-0.142325		4685	1652	2397	1624	359	-0.00270424	-0.151249		-0.00972834	-0.161645	-0.268319	-0.755114
14	ASKYTKVEQLTLRE	ARHGEF37	A1IGU5	222		2076	958	1359	905	178	0.0215543	-0.112445		1424	468	473	552	110	-0.0346052	-0.166841		2951	1126	1049	901	227	-0.0387283	-0.157686		-0.0172597	-0.145658	-0.655079	-0.434033
15	LIKKRLDKLLDFER	ARHGEF37	A1IGU5	362		1627	751	846	677	170	-0.00397437	-0.0930351		1159	459	430	610	158	-0.0119563	-0.0870777		3524	1181	1637	857	322	-0.0162379	-0.15133		-0.0107229	-0.110481	-0.31939	0.272435
16	HLRSRQQDKIYVGE	PXDNL	A1KZ92	1337		2522	1272	1733	1071	127	0.0318632	-0.172781		3240	1532	1603	1540	294	0.0296917	-0.138253		4600	1638	1824	1437	347	-0.0304653	-0.158757		0.0103632	-0.156597	0.763444	-0.65373
17	RERVKQGLTVDLEG	PXDNL	A1KZ92	675		3309	1457	1375	1366	189	-0.0315428	-0.160637		3226	1247	1152	1649	236	-0.0176951	-0.158058		6867	2653	4096	2510	842	0.0193977	-0.0962477		-0.00994676	-0.138314	-0.279535	-0.286559
18	QVKKSLTEKVSLYR	MACROD2	A1Z1Q3	65		1591	736	754	657	87	-0.0141428	-0.164786		2126	976	1295	952	288	0.0511682	-0.0970397		3850	1466	2007	1085	331	0.00364995	-0.149927		0.0135585	-0.137251	0.927529	-0.265195
19	PRGRRTMKMIHFRS	FRMD3	A2A2Y4	10		1757	708	880	753	127	-0.0156766	-0.132118		1529	613	492	550	117	-0.0271215	-0.172097		5572	1726	1834	1534	441	-0.0588959	-0.160506		-0.033898	-0.154907	-1.5095	-0.619793
20	RLLKHVPKIIHLVC	PTPDC1	A2A3K4	280		1522	832	1209	720	130	0.0524511	-0.108115		3783	1862	2078	2384	467	0.043527	-0.0885277		6115	3115	4109	2145	759	0.0479928	-0.0971632		0.0479903	-0.0979351	2.69571	0.524399
21	KKEKVNVDIINFGE	PIPSL	A2A3N6	617		360	185	312	219	14	0.0588425	-0.174927		640	318	286	425	57	0.0213854	-0.120308		742	302	207	285	47	-0.0616711	-0.164702		0.0061856	-0.153312	0.54891	-0.587769
22	AFRFKTYAPVAFRY	PIPSL	A2A3N6	85		2385	967	1136	1003	221	-0.0209414	-0.105933		2130	784	617	997	360	-0.0435839	-0.0700727		5137	1888	2493	1609	691	-0.00627604	-0.0945022		-0.0236004	-0.0901695	-0.980693	0.68036
23	GPPSRRVENVVLRA	CCDC78	A2IDD5	16		2058	950	1126	962	136	0.00165901	-0.137316		2023	908	899	1086	280	0.0149173	-0.084577		4312	1567	1745	1354	429	-0.0270692	-0.127777		-0.00349764	-0.116557	0.0516466	0.150412
24	LKKLKDEYVLRLQH	CCDC78	A2IDD5	237		2645	1123	1159	931	192	-0.0276537	-0.14286		2773	1012	954	1333	374	-0.0250096	-0.0936737		8022	2962	3666	2553	953	-0.0127104	-0.107467		-0.0217913	-0.114667	-0.887786	0.188367
25	GHHYRRVARVDLRK	WDR27	A2RRH5	244		1427	518	627	597	137	-0.03597	-0.101988		1051	365	380	419	98	-0.0220691	-0.144257		4604	1454	1663	1192	600	-0.0474874	-0.108568		-0.0351755	-0.118271	-1.57511	0.115987
26	DDQYKRETILGLAE	NBAS	A2RRP1	1667		2929	1154	1174	1235	111	-0.0417069	-0.204635		4681	1864	1889	2667	403	-0.002494	-0.134128		7383	2938	3752	2471	447	0.00324632	-0.179433		-0.0136515	-0.172732	-0.469786	-0.977778
27	EKEKLHDEAVAICL	NBAS	A2RRP1	1998		3810	1929	2014	1616	242	0.00292943	-0.14746		2884	1359	1141	1671	257	0.00468565	-0.129218		7721	2841	3780	2354	478	-0.00525196	-0.182152		0.000787705	-0.152943	0.271712	-0.580354
28	WPVRPRIHVLQILG	NBAS	A2RRP1	2104		3009	1339	1432	1212	208	-0.0158869	-0.140853		2975	1231	1029	1364	418	-0.0174508	-0.0917852		6886	2073	3119	2107	1053	-0.0250312	-0.081607		-0.0194563	-0.104748	-0.767879	0.387567
29	ITKAIRDRLLFLRQ	NBAS	A2RRP1	54		826	317	359	313	405	-0.0339727	0.0731612		990	452	472	515	259	0.0237672	-0.0155807		1225	470	607	362	517	-0.0014516	0.0293818		-0.00388571	0.0289875	0.0317178	3.07345
30	KELKKRQELLKLVN	NBAS	A2RRP1	657		3268	1449	1863	1658	264	0.00395593	-0.110837		3991	1725	1538	2028	504	-0.00305196	-0.0979726		8498	3210	3917	2465	761	-0.0104945	-0.143989		-0.00319684	-0.1176	0.0670935	0.129465
31	ILKKDHQLLLAIYG	TARSL2	A2RTX5	142		4993	2650	3216	2093	311	0.0274872	-0.150385		3643	1455	1527	1991	412	0.00190199	-0.106139		8148	3549	4486	2623	811	0.0171572	-0.126469		0.0155155	-0.127664	1.02803	-0.072663
32	CDLRHRLCSLRLCL	TARSL2	A2RTX5	65		3042	1386	1609	1207	307	-0.00284855	-0.0998144		2949	1331	1225	1584	396	0.00770273	-0.0880138		5291	1929	2597	1766	727	-0.00546584	-0.0886199		-0.000203886	-0.0921494	0.220791	0.640597
33	TPKRNSLDQVVLEV	TESPA1	A2RU30	308		3939	1877	1959	1670	177	-0.00721109	-0.185769		1477	720	552	808	171	0.000327184	-0.103129		5023	1730	2320	1421	385	-0.0153769	-0.162522		-0.00742027	-0.150473	-0.149792	-0.530754
34	MGRKVKSLDLSITQ	TESPA1	A2RU30	450		3708	1711	2093	1572	287	0.00506521	-0.125593		4648	2109	1965	2540	606	0.00992239	-0.0904239		8355	3333	3928	3187	1107	-0.00526651	-0.0852987		0.00324037	-0.100439	0.397663	0.474121
35	KETKHMLKILNFTG	TMEM131L	A2VDJ0	429		1717	922	948	955	130	0.0110747	-0.112521		2538	884	850	1288	350	-0.030572	-0.0881756		5903	2136	2954	1825	586	-0.00373835	-0.128954		-0.0077452	-0.109883	-0.166479	0.284435
36	KKSKESESFVFFLP	TMEM131L	A2VDJ0	569		2826	1292	1478	1016	135	-0.00390581	-0.187932		2535	982	1034	1371	198	-0.002791	-0.147565		5115	2152	2626	2025	446	0.00747935	-0.129577		0.000260849	-0.155025	0.244656	-0.622161
37	RQLKDSKQILSITK	TMEM131L	A2VDJ0	754		1921	849	1268	759	136	0.0200826	-0.138993		2259	1075	861	1071	179	0.00111253	-0.153219		4719	2239	2941	1552	404	0.0356905	-0.141884		0.0189619	-0.144699	1.20501	-0.414776
38	SDKGRGKNCLPVNT	TMEM131L	A2VDJ0	944		4217	1827	2615	1813	222	0.0120043	-0.167528		3298	1215	946	1855	309	-0.0446852	-0.125366		8371	2806	3819	2491	603	-0.0182701	-0.166717		-0.0169837	-0.153203	-0.640901	-0.585578
39	VFYKEKGNSLTVLD	VWA8	A3KMH1	1244		3132	1708	2038	1371	145	0.0301389	-0.180544		4191	1730	1613	2644	459	-0.00575189	-0.101761		7233	2779	3826	2640	687	0.00574648	-0.124672		0.0100445	-0.135659	0.747076	-0.233225
40	DLQSKKLRYIPIPR	VWA8	A3KMH1	1461		1894	842	966	739	111	-0.00821734	-0.160503		2859	1259	1286	1713	359	0.0151747	-0.0893731		4067	1513	1929	1132	292	-0.00813664	-0.170594		-0.000393103	-0.140157	0.211074	-0.32356
41	GAVRRQVHSLRIIL	VWA8	A3KMH1	1648		2340	1593	1890	1505	248	0.066465	-0.0674814		2953	1668	1890	1875	411	0.068157	-0.0747545		5257	2683	3348	2314	870	0.0421433	-0.0526118		0.0589217	-0.0649493	3.25707	1.18687
42	QKPKRLRLVVDVSG	VWA8	A3KMH1	1711		5094	2516	2679	2310	654	0.000976028	-0.0658401		4814	2101	2014	2677	738	0.00659939	-0.0714906		10818	4072	4680	3227	1355	-0.0177394	-0.105217		-0.00338798	-0.0808494	0.0572778	0.86754
43	GRLERTMEAVCMVM	VWA8	A3KMH1	1734		3207	1613	2091	1304	185	0.02587	-0.160363		2401	997	992	1366	239	0.00249517	-0.117905		8245	3217	5026	3144	789	0.0223568	-0.121431		0.0169073	-0.133233	1.0995	-0.184511
44	KIPKDNKQRLEILK	VWA8	A3KMH1	1777		809	381	344	360	56	-0.0250526	-0.133773		860	432	346	455	99	0.0102763	-0.105179		1529	619	818	503	141	0.010001	-0.133099		-0.00159177	-0.124017	0.149519	0.00058448
45	AHEKMKVPDVLFYD	VWA8	A3KMH1	746		2817	1250	1676	1411	156	0.00875112	-0.153215		5239	1968	2040	2800	400	-0.00970497	-0.15102		7297	2721	3290	2181	510	-0.0136584	-0.169793		-0.00487075	-0.158009	-0.0188671	-0.682101
46	IVRRFPELQLPVSP	CPED1	A4D0V7	202		2605	1146	1322	1371	233	-0.00938054	-0.0974351		3071	1132	1077	1449	404	-0.0223352	-0.0974966		5623	2115	2582	1698	545	-0.0111388	-0.132906		-0.0142848	-0.109279	-0.502309	0.296571
47	NPPKKKRFTVKLQT	CPED1	A4D0V7	299		3130	1064	1017	896	121	-0.0732087	-0.224		2573	942	888	807	165	-0.0244733	-0.199605		5364	1501	1525	1190	234	-0.0807996	-0.238454		-0.0594938	-0.220687	-2.82393	-1.94088
48	HRCRFCFQLLTFDI	CPED1	A4D0V7	354		2806	965	958	872	153	-0.0670568	-0.18142		2711	1199	1238	1351	246	0.0170967	-0.135555		4579	1679	1883	1446	324	-0.024795	-0.165245		-0.0249183	-0.16074	-1.04837	-0.736939
49	VLKRENLLNILVII	CPED1	A4D0V7	877		4570	2063	2541	2044	269	0.00216658	-0.153014		2803	1294	1460	1849	7131	0.0340823	0.249969		6400	2660	4141	5881	129111	0.0324943	0.521831		0.0229144	0.206262	1.40798	6.63374
50	SKLSKEYNFIKMKR	CPED1	A4D0V7	961		928	387	556	343	67	0.00619199	-0.139692		1438	535	471	699	187	-0.0292861	-0.0968292		2505	983	1017	648	131	-0.0224063	-0.209402		-0.0151668	-0.148641	-0.5476	-0.493952
51	KVLKAVDSYIWVQF	GSAP	A4D1B5	140		7735	3662	4841	3127	362	0.0179406	-0.184208		7595	3689	3810	4239	624	0.0326897	-0.14056		13483	5898	8226	4883	1242	0.0287952	-0.12858		0.0264751	-0.151116	1.59084	-0.543661
52	KKSRSILKCIQFYA	GSAP	A4D1B5	227		4961	2349	3189	2145	273	0.0209265	-0.162381		5811	2605	2862	3209	482	0.0262029	-0.140042		10788	4274	6293	3821	949	0.0183109	-0.134908		0.0218134	-0.145777	1.35145	-0.436432
53	RDKFSKHLTLCVFT	GSAP	A4D1B5	276		6596	2944	3492	2637	372	-0.00392045	-0.164109		5743	2306	2347	3087	712	-0.000640124	-0.0969595		12976	5054	6618	4447	1250	0.00244058	-0.126674		-0.000706662	-0.129248	0.194972	-0.104464
54	ALHKKQLLNLWISD	GTPBP10	A4D1E9	356		1864	862	960	825	130	-0.00494663	-0.134325		1810	774	890	1060	191	0.0234732	-0.109707		4952	1610	2227	1337	472	-0.0215398	-0.140948		-0.00100441	-0.128327	0.179681	-0.0859671
55	PRRRDPQDDVYVDI	CDC14C	A4D256	117		3061	1356	1464	1393	162	-0.0155873	-0.163601		3538	1560	1533	1789	383	0.0110789	-0.115296		5227	1795	2483	1769	445	-0.0124214	-0.14094		-0.00564325	-0.139946	-0.0585368	-0.319319
56	PRRRATTSLLTLLL	PMS2P1	A4D2B8	108		4200	2054	2538	1838	421	0.0158608	-0.0952238		5021	1950	2189	2712	656	0.0046961	-0.0908528		12324	5134	7490	4013	1375	0.0256553	-0.113205		0.0154041	-0.0997604	1.02231	0.48774
57	GERRAAAEALRLLR	EME2	A4GXA9	57		3926	1701	1875	1655	314	-0.0169941	-0.122298		3972	1598	1580	1798	350	-0.00351119	-0.144281		5786	2218	2865	2087	495	-0.00170839	-0.136885		-0.00740455	-0.134488	-0.148985	-0.209713
58	PKAPKGTVKIVIDR	XIRP2	A4UGR9	1845		3009	1357	1776	1296	198	0.00876067	-0.142581		3567	1641	1526	1764	387	0.012021	-0.116286		6450	2685	3394	2191	438	0.00961972	-0.165853		0.0101338	-0.141573	0.751662	-0.352001
59	IKSPKKTKNIKILT	XIRP2	A4UGR9	1967		3457	1554	1864	1281	244	-0.00146818	-0.143246		2368	895	872	1234	274	-0.0154994	-0.106116		4361	1593	2045	1370	417	-0.0104207	-0.132152		-0.00912941	-0.127171	-0.237562	-0.0627652
60	ATNKKRETDVHLKS	XIRP2	A4UGR9	2065		2975	1125	1215	1178	183	-0.0419049	-0.154694		2612	1060	955	1359	281	-0.0123561	-0.114305		4209	1586	1994	1323	304	-0.00755859	-0.163198		-0.0206066	-0.144066	-0.826948	-0.402062
61	LPKKEKRVTVQLPT	XIRP2	A4UGR9	2600		2938	1301	1512	1390	252	-0.00747064	-0.108039		2142	865	830	1186	252	-0.00615956	-0.100872		5831	1734	2496	1737	627	-0.0319829	-0.122151		-0.0152044	-0.110354	-0.54953	0.274983
62	EDKREYAVHIAMEN	XIRP2	A4UGR9	2817		1799	798	838	741	81	-0.0183998	-0.186423		1423	475	568	823	109	-0.0133682	-0.145573		3095	947	1315	962	281	-0.0311856	-0.138371		-0.0209845	-0.156789	-0.846358	-0.657597
63	PPRSRSEQLVRLKD	XIRP2	A4UGR9	3001		3700	1483	2000	1330	224	-0.00756265	-0.161943		5110	1737	1636	2574	567	-0.0369917	-0.112855		9506	3572	4728	2876	1066	-0.00233624	-0.116699		-0.0156302	-0.130499	-0.571396	-0.129592
64	TRGRDSPPTITIPV	XIRP2	A4UGR9	3055		3578	1645	1726	1551	185	-0.0125825	-0.168973		4000	1705	1570	2348	419	-0.00178819	-0.11069		7896	3387	4602	3063	760	0.0226337	-0.119829		0.00275436	-0.133164	0.372705	-0.183115
65	KHPRELREKIPVKQ	XIRP2	A4UGR9	3217		2578	1131	1421	1118	223	-0.000358019	-0.111876		2729	1207	1074	1458	342	0.000587337	-0.0959434		7392	2647	3254	2164	849	-0.0185673	-0.115842		-0.00611267	-0.107887	-0.0826432	0.324524
66	LEKIKESEEVIIEK	XIRP2	A4UGR9	644		2083	931	1054	733	59	-0.00880901	-0.246151		1283	513	457	693	150	-0.0159653	-0.102664		2298	1119	1460	736	111	0.0392971	-0.206225		0.00484094	-0.185013	0.479857	-1.22443
67	KDKKEYTRTVKLEE	XIRP2	A4UGR9	751		1295	643	969	547	74	0.0404902	-0.158425		1220	474	410	567	75	-0.0239948	-0.181693		3018	1327	1859	902	231	0.0301805	-0.159433		0.0155587	-0.166517	1.03024	-0.852958
68	EMKKHESNNVGLLE	POTEF	A5A3E0	420		2266	1201	1075	923	118	-0.00651323	-0.171303		1763	779	559	865	148	-0.0233878	-0.144779		5208	1665	2259	1578	326	-0.0264894	-0.181161		-0.0187968	-0.165748	-0.734012	-0.837518
69	EMKKHRSTHVGFPE	POTEF	A5A3E0	543		1821	724	1008	996	123	-0.00532346	-0.126086		3069	1264	1063	1573	335	-0.0175567	-0.113582		4528	1679	2129	1301	373	-0.00929256	-0.153641		-0.0107242	-0.131103	-0.319461	-0.141728
70	GALNRKESFLLLSL	CLEC18A	A5D8T8	45		4110	1936	2096	1717	244	-0.00506649	-0.155812		4950	2043	2332	2572	527	0.0166844	-0.115711		9182	3344	4687	3224	576	-0.00118796	-0.172883		0.00347665	-0.148135	0.409797	-0.483796
71	LRKETKALELKLLD	CCDC151	A5D8V7	108		3219	1307	1538	1479	212	-0.0205407	-0.138934		3747	1565	1574	1670	343	0.00462431	-0.140903		7679	2948	4055	2668	929	0.00551121	-0.100569		-0.0034684	-0.126802	0.053148	-0.0553462
72	VLRQRRLEELQLQH	CCDC151	A5D8V7	174		2711	1323	1389	1361	284	-0.00256378	-0.0825789		3042	1386	1337	1397	291	0.0144907	-0.134293		8041	2699	3861	2417	895	-0.0125118	-0.11787		-0.000194937	-0.111581	0.22125	0.250349
73	VRTKHELEALHVVN	CCDC151	A5D8V7	257		3576	1639	1810	1631	273	-0.00741514	-0.123045		4322	1503	1510	2057	434	-0.0260171	-0.12704		10982	4107	5587	3683	975	-9.26082e-05	-0.136921		-0.0111749	-0.129002	-0.342606	-0.0995261
74	MERKTHREHLLLQS	CCDC151	A5D8V7	320		7782	3330	3838	3137	475	-0.0141379	-0.154928		6382	2350	2608	3441	772	-0.00545946	-0.0995329		15566	5753	7146	4852	1699	-0.0121655	-0.118086		-0.0105876	-0.124182	-0.312447	-0.00273459
75	DHLKKLNLKVEIQL	RGSL1	A5PLK6	389		2447	1057	1175	939	96	-0.0165305	-0.205865		2227	887	921	1095	180	0.000297381	-0.148997		2634	752	1192	687	205	-0.028011	-0.165073		-0.014748	-0.173311	-0.526096	-0.989421
76	LLYKRIQQSLELSQ	RGSL1	A5PLK6	524		2615	1192	1299	1402	219	-0.00978297	-0.103687		1643	704	636	933	225	-0.00294756	-0.0825497		3956	1535	2052	1325	783	0.0041404	-0.0478849		-0.00286338	-0.0780405	0.0842177	0.923952
77	SQKKGWMRMISFIR	RGSL1	A5PLK6	789		2987	1492	1632	970	233	0.00585881	-0.139438		3021	1484	1633	1454	306	0.0416439	-0.125352		6266	2533	2994	2093	510	-0.00272256	-0.146696		0.0149267	-0.137162	0.997792	-0.263421
78	VLKLSKVQEVIFGL	CNOT1	A5YKK6	120		2679	1166	1424	1076	197	-0.00483468	-0.134113		3799	1549	1696	2031	372	0.010047	-0.12334		4784	2260	3003	1676	468	0.0362466	-0.123594		0.0138196	-0.127016	0.94094	-0.0596396
79	QEGRRYCDPVVLTY	CNOT1	A5YKK6	1538		1266	447	339	421	56	-0.0923828	-0.199661		1261	351	356	559	80	-0.0617993	-0.180906		3348	822	844	804	123	-0.101357	-0.252711		-0.0851796	-0.211092	-4.14297	-1.74819
80	RPWKHAEGQLSFIQ	CNOT1	A5YKK6	397		3025	1549	2009	1416	243	0.0289137	-0.115897		2166	791	806	1308	223	-0.0162344	-0.11082		4704	1828	2663	1778	537	0.0139305	-0.102254		0.00886993	-0.109657	0.686758	0.288987
81	GGRRAHTDFLGVDF	CARNS1	A5YM72	318		4534	2023	2638	1989	246	0.00655816	-0.163103		6270	2810	2855	3294	473	0.0174692	-0.153349		12566	4727	6445	4172	1007	0.00113326	-0.148866		0.00838688	-0.155106	0.661952	-0.623793
82	LAKQKSLTQLHLLH	CARNS1	A5YM72	502		2203	1057	1373	1047	181	0.0182587	-0.112401		1767	866	870	1239	326	0.0311878	-0.037878		4222	1466	1924	1348	417	-0.0164092	-0.127654		0.0110124	-0.0926442	0.796782	0.630659
83	TRPRARGHLVGVMC	CARNS1	A5YM72	729		3889	1589	1760	1669	512	-0.0262269	-0.0660636		2409	917	668	1219	348	-0.0465839	-0.0831764		6700	2459	3550	2121	1085	0.00339163	-0.0733529		-0.0231397	-0.0741977	-0.957034	1.00113
84	NFRERGSEEICVTE	BDP1	A6H8Y1	1291		1773	749	1027	1093	97	0.00308243	-0.142624		1549	636	682	999	155	0.00897768	-0.11013		3400	1142	1524	1023	255	-0.0200758	-0.161366		-0.00267188	-0.13804	0.0940517	-0.281047
85	KSETKKMETIVMQE	BDP1	A6H8Y1	1469		3270	1384	1569	1432	174	-0.0177661	-0.16518		3423	1381	1455	1816	359	0.00401993	-0.116129		5050	2058	2755	1731	464	0.0124568	-0.13177		-0.000429793	-0.137693	0.20919	-0.274078
86	EPRASKAMLVTLRA	BDP1	A6H8Y1	1859		3969	2100	2726	2059	387	0.0344536	-0.0888264		1917	810	716	1149	226	-0.00771253	-0.0961931		6204	2716	3662	2216	730	0.0251793	-0.102086		0.0173068	-0.0957017	1.12002	0.569254
87	IKDSKGDSVLTLPV	BDP1	A6H8Y1	2234		4745	2523	2776	2008	253	0.0169071	-0.16705		3719	1537	1667	2202	376	0.0112462	-0.114119		4791	2212	3033	1983	447	0.0359149	-0.119589		0.0213561	-0.133586	1.32796	-0.191594
88	DNSKKPPDNLDLVS	BDP1	A6H8Y1	2356		1808	841	794	737	79	-0.0223043	-0.190299		1670	618	576	946	151	-0.0238819	-0.12857		6845	2398	3083	2239	511	-0.0172382	-0.157462		-0.0211414	-0.158777	-0.854416	-0.697514
89	RPGRRPLGFLSLIC	BDP1	A6H8Y1	2499		4760	2280	2455	2114	442	-0.00289139	-0.102915		4695	2110	2024	2452	552	0.0115576	-0.104411		12061	4894	6904	4217	1467	0.0175403	-0.0996645		0.00873552	-0.10233	0.679856	0.436131
90	KVEKRTDPILSLSN	BDP1	A6H8Y1	535		2545	1243	1426	1076	157	0.0074198	-0.150639		1665	685	614	853	233	-0.0105862	-0.0858749		5973	2083	2665	1847	448	-0.0185335	-0.160031		-0.00723328	-0.132181	-0.14019	-0.163386
91	HVEKDKMNTLDILR	BDP1	A6H8Y1	657		2301	1109	1190	1171	130	-0.0022079	-0.149973		1819	799	901	1040	146	0.0257742	-0.141264		2904	1269	1373	955	234	0.000464937	-0.148421		0.0080104	-0.146553	0.642619	-0.452015
92	NNKANKLNQVPILR	BDP1	A6H8Y1	797		2131	760	1095	1056	161	-0.019629	-0.119325		3166	1174	1236	1708	392	-0.0101021	-0.0967842		5616	1952	2650	1621	454	-0.0124974	-0.155533		-0.0140762	-0.123881	-0.491594	0.00332193
93	CCRSRALLLITLIA	RNF222	A6NCQ9	190		3837	2029	2595	1589	328	0.0327095	-0.115905		2022	971	1116	1259	188	0.0427232	-0.120357		9604	4643	6046	3801	1005	0.0378361	-0.109461		0.0377563	-0.115241	2.17016	0.176831
94	CKRQRQDKSLELAG	NKX2-6	A6NCS4	189		4644	2056	2177	1913	330	-0.0178703	-0.136735		3992	1518	1450	1902	414	-0.0167334	-0.123385		7077	2402	2769	2246	824	-0.0346312	-0.109837		-0.0230783	-0.123319	-0.953879	0.0146006
95	LTPRRVAVPVLVRD	NKX2-6	A6NCS4	206		5373	2458	3561	2327	453	0.0224071	-0.115045		4583	2170	2285	2585	490	0.0306083	-0.110667		9097	3354	5294	2583	838	0.0140563	-0.142048		0.0223572	-0.122586	1.37937	0.0293138
96	GKNKHSKRALLVCQ	USP17L3	A6NCW0	518		148	115	155	86	13	0.102728	-0.0866444		513	142	95	163	58	-0.10807	-0.134639		701	311	290	197	65	-0.013275	-0.140287		-0.00620557	-0.120524	-0.0874137	0.0707439
97	GELKRDHPCLQVPE	USP17L4	A6NCW7	409		1716	779	872	835	127	-0.00745502	-0.12245		1609	636	580	894	165	-0.0153238	-0.115719		4078	1446	1973	1251	362	-0.00859664	-0.141692		-0.0104585	-0.12662	-0.305813	-0.0517027
98	GKNKHSKRSLLVCQ	USP17L4	A6NCW7	518		904	313	309	238	46	-0.0663123	-0.196602		643	320	323	343	109	0.0344279	-0.0618485		1270	306	562	293	58	-0.0397817	-0.22972		-0.0238887	-0.162723	-0.995497	-0.776777
99	IGDRKGAGSLELPA	PALM3	A6NDB9	255		2232	1102	1451	1081	127	0.0245292	-0.151914		1227	534	447	593	74	-0.00876131	-0.181631		3584	1233	1864	1151	360	-0.00223848	-0.125415		0.00450981	-0.152987	0.462853	-0.581229
100	VERKGGEKKLELES	PALM3	A6NDB9	425		3104	1310	1687	1172	145	-0.00408422	-0.187753		2707	1325	1271	1484	206	0.0258103	-0.149726		4566	1937	2791	1388	283	0.0273224	-0.182027		0.0163495	-0.173169	1.07086	-0.986556
101	ERLQKQEERLALSQ	GOLGA6C	A6NDK9	422		1384	690	856	671	87	0.019572	-0.140401		1888	678	588	1037	167	-0.0368925	-0.132789		3644	1594	1833	1233	357	0.00738906	-0.125289		-0.0033105	-0.132826	0.0612567	-0.176338
102	LEKGKMPIDLVIED	MEIS3P1	A6NDR6	65		3387	1465	1840	1363	167	-0.00277321	-0.178315		3118	1191	1261	1568	207	-0.00453554	-0.169684		5712	2171	2933	1826	455	0.0018527	-0.151501		-0.00181868	-0.1665	0.137866	-0.852623
103	VRCRNATAEVRMRT	TMEM8B	A6NDV4	169		5864	2592	3100	2507	518	-0.00461647	-0.110612		5547	2150	1921	2715	609	-0.0209876	-0.11564		13670	4673	6474	4394	1648	-0.0130399	-0.105332		-0.0128813	-0.110528	-0.430235	0.271495
104	ARARGCGYQLCINE	TMEM8B	A6NDV4	440		2608	1197	1327	1282	160	-0.00673629	-0.142899		2169	900	907	1104	260	0.0038009	-0.103477		5406	1992	2723	1863	481	-0.0020022	-0.135051		-0.00164587	-0.127142	0.146741	-0.0621865
105	QKAFRFLSSLSIHQ	ZNF840P	A6NDX5	242		1489	699	981	857	110	0.0232397	-0.113206		1834	589	541	845	198	-0.0491042	-0.120503		3442	1448	1769	904	410	0.00761127	-0.117673		-0.0060844	-0.117127	-0.0811912	0.138951
106	PELKKLLHGLGLQD	WDR97	A6NE52	1309		5832	2713	3012	2507	396	-0.00436956	-0.139474		6322	2390	2539	3645	628	-0.00592622	-0.117665		9322	3763	5911	3246	852	0.0286221	-0.131592		0.00610876	-0.129577	0.544964	-0.111082
107	CAWKNKNRYLPVVG	WDR97	A6NE52	563		2160	1205	1459	853	131	0.0355619	-0.156179		2539	965	1012	1477	410	-0.0064101	-0.0631058		5782	2264	3142	1971	707	0.0097979	-0.100405		0.0129832	-0.106563	0.89799	0.351115
108	PRARARRLWLLLRT	WDR97	A6NE52	65		2322	1100	1182	806	157	-0.00492256	-0.151395		2678	1055	978	1302	243	-0.0141345	-0.136923		5844	2060	2928	1612	536	-0.00505814	-0.144062		-0.00803839	-0.144127	-0.181535	-0.403292
109	VARDRDLQQLRLGL	WDR97	A6NE52	837		1510	831	651	807	103	-0.0150007	-0.126112		2711	1230	1124	1649	260	0.00778907	-0.118363		4599	1909	2087	1558	461	-0.00696959	-0.122747		-0.00472708	-0.122407	-0.0114891	0.0329098
110	QLRGRTTMALDLPS	WDR97	A6NE52	990		4752	2128	2786	2044	276	0.00760567	-0.156677		3398	1357	1317	2182	437	-0.00679614	-0.0829219		6469	2715	3418	2233	930	0.0105293	-0.0817595		0.00377962	-0.10712	0.425356	0.339944
111	RSSRRRLHSLGLAA	PSAL	A6NEC2	31		2588	1036	1147	904	194	-0.0296552	-0.139718		2300	732	633	1092	244	-0.0573436	-0.120882		5085	1397	1836	1302	576	-0.0552758	-0.124754		-0.0474249	-0.128452	-2.20415	-0.0884771
112	PRQGRWWLLLWLPP	NEMP2	A6NFY4	4		4592	2078	2898	1900	277	0.0163703	-0.154626		5254	2537	2830	2910	500	0.0402759	-0.124618		10072	3839	5727	3571	945	0.0133238	-0.12769		0.0233233	-0.135645	1.42898	-0.23294
113	KAVKPQLAPLHLPP	WIPF3	A6NGB9	246		2782	1164	1338	1371	782	-0.0181319	0.0258141		2391	774	749	1159	1169	-0.0420431	0.0496811		7578	2740	3566	2367	1947	-0.0106206	-0.0228575		-0.0235986	0.0175459	-0.980597	2.84366
114	DDIKGRNSQLSLKT	WIPF3	A6NGB9	471		3464	1299	1618	1503	189	-0.0274728	-0.162959		4659	1874	1783	2492	458	-0.00782512	-0.12293		8312	2868	3978	2455	654	-0.0113465	-0.15734		-0.0155481	-0.147743	-0.567183	-0.475914
115	GKRFKYRGKLAVHT	ZSCAN5C	A6NGD5	363		3259	1415	1890	1124	202	0.00469512	-0.161571		2838	1195	1104	1354	289	-0.00343405	-0.125227		8335	2564	3146	1982	760	-0.0440941	-0.153018		-0.0142777	-0.146605	-0.50194	-0.453069
116	LCGKRFMQRIGLQF	ZSCAN5C	A6NGD5	391		973	382	627	474	86	0.0109182	-0.102271		825	269	252	476	123	-0.0441508	-0.0718602		2468	832	976	929	269	-0.0337499	-0.107423		-0.0223275	-0.0938517	-0.915323	0.606409
117	NKPIKDQLGLSFHS	ZNF860	A6NHJ4	149		3512	1704	1889	1597	217	0.00249744	-0.146609		1556	596	549	805	121	-0.0194403	-0.150178		5670	1970	2891	1906	457	-0.00391439	-0.147405		-0.00695242	-0.148064	-0.125767	-0.482359
118	SSLLRKHQIIYLGG	ZNF860	A6NHJ4	246		3148	1419	1717	1464	250	-3.50063e-05	-0.117544		3272	1238	1301	1788	539	-0.00695243	-0.0644231		5989	2628	3679	2055	650	0.0297419	-0.113275		0.00758483	-0.0984139	0.620764	0.514784
119	SRRRKGAMVVSVEP	FBLL1	A6NHQ2	90		2109	825	1144	780	153	-0.00848716	-0.140035		2138	774	593	1103	208	-0.0493217	-0.125816		6552	2428	3069	2013	587	-0.00976302	-0.140703		-0.0225239	-0.135518	-0.925412	-0.230397
120	SVKDMRYCQVSFQD	SMCHD1	A6NHR9	1119		2442	848	924	1070	111	-0.0550919	-0.182299		2259	938	901	1268	218	-0.00141368	-0.122056		7927	2683	3753	2566	586	-0.0136139	-0.159159		-0.0233732	-0.154505	-0.969021	-0.611719
121	EKEKDSFTAVVITG	SMCHD1	A6NHR9	314		1898	1093	1049	928	86	0.0150603	-0.176284		2312	1066	1066	1570	273	0.0204881	-0.0891643		4121	1610	2117	1347	262	0.00344355	-0.175141		0.0129973	-0.146863	0.898712	-0.458243
122	RMKIDREFALWLKD	SMCHD1	A6NHR9	554		3337	1445	1689	1561	356	-0.0105673	-0.0845539		3246	1175	1260	1723	754	-0.0120776	-0.0279112		7157	2577	3332	2344	1036	-0.0120407	-0.083927		-0.0115618	-0.065464	-0.362475	1.17653
123	GGSKKLLVELKVIL	SMCHD1	A6NHR9	742		3271	1534	1795	1331	157	0.00283868	-0.180646		3247	1509	1430	1443	255	0.0158115	-0.15798		6816	2370	3702	1920	339	0.00314109	-0.210776		0.00726377	-0.183134	0.604277	-1.18669
124	KPEKFSFGLLDLPF	SMCHD1	A6NHR9	822		5676	2738	3191	2666	334	0.00707032	-0.150408		6170	2327	2436	3041	489	-0.00795379	-0.151419		12467	4275	5539	3927	770	-0.0199605	-0.180691		-0.006948	-0.16084	-0.12554	-0.738941
125	LKVKPDSEILVIEN	SMCHD1	A6NHR9	931		2891	1261	1467	1333	186	-0.00987217	-0.141263		2507	1058	776	1346	210	-0.0286607	-0.140231		4909	1687	2767	1440	406	0.00662069	-0.152073		-0.0106374	-0.144522	-0.315001	-0.411233
126	GPKAQKGTKVRMSV	MSGN1	A6NI15	112		1244	536	643	545	148	-0.00842393	-0.0756635		1145	425	466	693	202	-0.00528508	-0.050833		2293	960	1028	750	470	-0.00779429	-0.0452211		-0.00716776	-0.0572392	-0.136825	1.34171
127	RWLRWKASLIKLRA	CCDC154	A6NI56	633		1036	330	474	287	28	-0.0386593	-0.262583		1905	1006	1075	758	103	0.0504625	-0.20496		2269	964	1335	660	101	0.0231996	-0.220547		0.0116676	-0.229363	0.830428	-2.11514
128	RKHRAAFSVLSLGA	NKX6-3	A6NJ46	249		4926	2331	2668	2192	443	0.00186608	-0.106365		4250	1672	1606	2239	523	-0.0104576	-0.0988496		8392	2713	3397	2236	1089	-0.0335665	-0.107536		-0.0140527	-0.10425	-0.490386	0.397573
129	LCPKKKWHLLRLAP	C2orf70	A6NJV1	160		3637	1531	1817	1404	582	-0.0135893	-0.050288		3179	1205	1086	1506	950	-0.0237012	-0.00626576		6370	2091	2640	1966	1300	-0.0300908	-0.0490799		-0.0224604	-0.0352112	-0.92215	1.78411
130	RCGKGFHHSLDFDI	ZNF233	A6NK53	374		2144	787	914	857	83	-0.0387607	-0.204902		2276	913	840	1062	210	-0.0119422	-0.137281		4569	1769	2450	1588	296	0.00770177	-0.16969		-0.0143337	-0.170624	-0.504817	-0.935452
131	IKDTKFCEVITLSW	ASB14	A6NK59	474		3922	2051	2622	1681	162	0.0308071	-0.194466		3576	1441	1541	1714	337	0.00547154	-0.133631		7336	3234	4263	2461	432	0.0238252	-0.182378		0.0200346	-0.170158	1.2601	-0.926088
132	QGKKNYFQKVILRT	ZNF98	A6NK75	100		1723	701	834	766	204	-0.0189314	-0.0755824		1691	449	479	632	227	-0.0641284	-0.107979		5061	1852	2457	1299	475	-0.00647685	-0.145474		-0.0298455	-0.109679	-1.3014	0.288551
133	TYKKCGRENLQLRK	ZNF98	A6NK75	113		1752	1005	1167	883	132	0.0355682	-0.118549		1287	463	612	807	149	0.0102192	-0.0954713		2824	1143	1529	842	364	0.0112634	-0.101832		0.019017	-0.105284	1.20784	0.376808
134	ELARRCDDLLRLQE	RASSF10	A6NK89	324		4745	2428	2680	2132	255	0.0108666	-0.162851		2164	705	642	1227	223	-0.0477085	-0.114215		7378	2318	3197	2155	581	-0.0275849	-0.157843		-0.0214756	-0.14497	-0.871574	-0.420218
135	KLRGRTLEEVVMAE	SAC3D1	A6NKF1	380		1450	554	739	622	89	-0.0166728	-0.149869		2131	734	676	757	149	-0.0371869	-0.183015		4866	1946	2338	1559	391	-0.00269426	-0.150371		-0.0188513	-0.161085	-0.736811	-0.743871
136	LREERLDGPLNLAG	ARID3C	A6NKF2	349		3701	1503	1815	1632	245	-0.0176429	-0.140713		3357	1311	1394	1546	405	-0.000379204	-0.108461		6990	2583	3757	2159	476	0.00535785	-0.170844		-0.00422143	-0.140006	0.0144778	-0.320528
137	SPHTRRKESLLLGG	C2CD4B	A6NLJ0	110		3198	1504	1724	1210	190	0.00102102	-0.161101		3517	1534	1575	2476	471	0.014139	-0.0733312		8335	3257	3803	2603	795	-0.00974061	-0.132887		0.00180647	-0.12244	0.324028	0.0322654
138	AAGPRRCRLLRVPD	C2CD4B	A6NLJ0	172		4071	1644	1888	1724	391	-0.0241623	-0.101775		4676	1893	2012	2284	690	0.00554679	-0.082923		6811	2448	3244	2444	1092	-0.00960817	-0.0675058		-0.00940789	-0.0840678	-0.251863	0.802902
139	PRAVRCRLSLVLRP	C2CD4B	A6NLJ0	283		3518	1510	1569	1356	334	-0.025109	-0.108238		2326	955	928	1393	371	-0.00200892	-0.0628369		9159	2989	3921	3050	1195	-0.0268257	-0.0945582		-0.0179812	-0.0885444	-0.692127	0.712997
140	GKAFKWSSKLTVHK	ZNF729	A6NN14	383		3575	1782	2120	1366	208	0.0148325	-0.16293		1747	755	863	755	185	0.0245763	-0.126163		7130	3139	4287	2102	617	0.0275394	-0.146859		0.0223161	-0.145317	1.37726	-0.4272
141	GKAFKWLSKLTVHK	ZNF729	A6NN14	887		2040	744	953	638	110	-0.0289571	-0.182022		1752	573	621	996	170	-0.0277151	-0.120608		4153	1487	2461	1383	577	0.0144648	-0.0874747		-0.0140692	-0.130035	-0.491233	-0.120282
142	KQKAERGLEVQIQR	GOLGA8CP	A6NN73	118		1318	559	761	615	111	0.00297715	-0.110301		2757	1168	1123	1632	290	0.00201602	-0.109652		4001	1482	1763	1039	305	-0.0165527	-0.167803		-0.00385317	-0.129252	0.033389	-0.104555
143	YRVFKRWRAVNLHW	43535	A6NNE9	307		2720	1148	1328	930	159	-0.0159781	-0.168413		3721	1540	1656	1807	244	0.0105297	-0.173074		6842	2313	2631	1719	483	-0.0367785	-0.178313		-0.0140756	-0.173267	-0.491566	-0.988526
144	RFEKCGHENLQLRK	ZNF726	A6NNF4	102		2196	824	1058	918	158	-0.0239641	-0.13418		496	167	146	241	106	-0.0461706	-0.0412752		3405	1384	2115	1197	438	0.0267411	-0.0929677		-0.0144646	-0.0894741	-0.511538	0.694325
145	KYLKVFYKFINLNR	ZNF726	A6NNF4	149		590	246	213	123	13	-0.0498034	-0.296602		1018	430	489	509	71	0.020281	-0.163543		1702	679	694	386	90	-0.0209624	-0.215069		-0.0168283	-0.225071	-0.632923	-2.02893
146	IKHKVIHTGVKLYK	ZNF726	A6NNF4	668		1132	648	637	563	79	0.0167713	-0.127253		1630	623	740	751	153	0.00839863	-0.135888		2115	909	1397	742	141	0.0366884	-0.16558		0.0206194	-0.142907	1.29013	-0.378791
147	RTVRRKKQEVFMAN	DHRS7C	A6NNS2	264		2053	1116	1060	901	161	0.00429717	-0.121923		2736	1183	1108	1391	468	0.00250545	-0.0642183		5667	2333	3048	1631	633	0.011439	-0.119837		0.00608054	-0.101993	0.543514	0.442912
148	DLRKLAVNMVPFPR	TBB8L	A6NNZ2	251		3341	1364	1996	1600	302	0.00457691	-0.101606		2823	1018	1109	1672	326	-0.0109473	-0.0992896		4281	1548	2055	1474	573	-0.00838481	-0.0897666		-0.0049184	-0.0968874	-0.0213141	0.545441
149	RYGKCGQEDLQVKK	ZNF716	A6NP11	114		231	128	107	121	10	-0.00602728	-0.168455		579	244	270	328	60	0.0170156	-0.112392		1108	275	635	305	111	-0.00942468	-0.133556		0.000521217	-0.138134	0.258027	-0.282937
150	RLCKPNTKEVGVQV	ZAR1L	A6NP61	82		5217	2565	2983	2288	317	0.0100101	-0.150634		3316	1272	1146	1588	258	-0.0217576	-0.154873		10741	4125	5795	3301	766	0.00790891	-0.16608		-0.00127954	-0.157196	0.165552	-0.665759
151	SVRRARRQVLPVCN	TTLL8	A6PVC2	606		3500	1541	1802	1386	299	-0.00775086	-0.11843		3091	1187	934	1695	411	-0.0365962	-0.087968		7067	2229	3359	1703	685	-0.0170916	-0.14547		-0.0204796	-0.117289	-0.820426	0.135704
152	GLKEEKGLPLALLA	TTLL8	A6PVC2	657		3448	1640	1974	1656	165	0.00832421	-0.171809		2756	1132	1065	1427	297	-0.00554802	-0.114403		5527	1882	2270	1695	394	-0.029054	-0.166105		-0.00875926	-0.150772	-0.218554	-0.536757
153	PTRTKAAGKVELPA	TTLL8	A6PVC2	684		1759	771	804	773	115	-0.0211607	-0.141791		1514	656	686	794	200	0.0151506	-0.0909077		2841	1176	1494	964	205	0.00927205	-0.158881		0.00108731	-0.130526	0.287097	-0.130149
154	VRIAKEAQRLSLRF	BTBD11	A6QL63	142		2278	1143	1289	1124	215	0.010014	-0.0950091		1995	834	761	819	230	-0.00597261	-0.119686		6255	2415	3316	2164	1263	0.00626731	-0.0439213		0.00343622	-0.0862053	0.407721	0.759974
155	FCASRKLDAVAIEA	BTBD11	A6QL63	557		3092	1165	1491	1380	196	-0.0236647	-0.14475		3817	1502	1526	2035	464	-0.00417986	-0.0995226		7670	2311	3150	2062	609	-0.035866	-0.16154		-0.0212369	-0.135271	-0.859316	-0.225433
156	QPEKEKSDILSLEE	BTBD11	A6QL63	756		2340	945	962	901	155	-0.0375003	-0.147914		2978	1175	1395	1429	218	0.0135804	-0.161457		4581	1558	1942	1465	365	-0.0255942	-0.151392		-0.0165047	-0.153588	-0.616305	-0.593303
157	SMKVKHVKKLPFTK	ARHGAP32	A7KAX9	100		1773	799	937	848	134	-0.00351215	-0.121119		1592	500	473	768	146	-0.0495129	-0.135886		4680	1544	1877	1188	629	-0.0334387	-0.106247		-0.0288213	-0.121084	-1.2488	0.0594897
158	DPEKARITSVPLDS	ARHGAP32	A7KAX9	1163		1739	776	740	760	94	-0.0281019	-0.163018		2501	946	776	1067	174	-0.0344715	-0.173511		3682	842	1276	1140	246	-0.0699858	-0.172609		-0.0441864	-0.169712	-2.03784	-0.91714
159	PEKVRDGARVPLLH	ARHGAP32	A7KAX9	1385		2366	1108	1427	962	123	0.0132658	-0.171628		3619	1428	1306	2108	493	-0.0153949	-0.0819681		6436	2287	2969	2118	580	-0.0137881	-0.136233		-0.00530575	-0.129943	-0.0412052	-0.118432
160	PPKPERSHSLKLHH	ARHGAP32	A7KAX9	1982		1812	748	906	794	117	-0.0145303	-0.143349		2693	1080	1162	1554	321	0.00537114	-0.0972107		5172	2342	3077	1735	457	0.0279352	-0.137305		0.0062587	-0.125955	0.552664	-0.0383374
161	QPHGKRQSSVTVVS	ARHGAP32	A7KAX9	2012		2204	1207	1217	969	150	0.0121583	-0.137521		3652	1706	1490	2179	414	0.00760304	-0.101003		4160	1711	1793	1201	446	-0.0131949	-0.124145		0.00218882	-0.12089	0.343663	0.0633903
162	PVSKKHGKLITFLR	ARHGAP32	A7KAX9	337		3184	1404	1780	1470	420	0.00148204	-0.0617468		3135	1218	1237	1655	504	-0.00633054	-0.069034		5462	2065	2762	1955	902	-0.000141448	-0.064339		-0.00166332	-0.0650399	0.145844	1.18505
163	RNSRMVCSPVTVRI	POM121C	A8CG34	239		2327	851	1020	777	115	-0.0358881	-0.188121		2691	948	1073	1360	477	-0.0105861	-0.0605945		5739	2046	2727	1961	681	-0.0103147	-0.1036		-0.0189297	-0.117439	-0.740834	0.132703
164	STWRQRLGQVRVSR	SFI1	A8K8P3	228		1351	483	588	526	201	-0.0378576	-0.0575593		1524	610	462	877	273	-0.0338238	-0.0520625		2865	1043	1185	764	269	-0.0245178	-0.143125		-0.0320664	-0.0842488	-1.41545	0.799268
165	SALKHRALSLQVQA	SFI1	A8K8P3	246		2708	1196	1428	1193	251	-0.0049069	-0.103381		1947	792	693	1166	288	-0.0151688	-0.0711338		3287	1244	1722	1084	377	0.00386838	-0.109218		-0.00540245	-0.0945778	-0.0461713	0.591827
166	RFLKAWLEYLQVRR	SFI1	A8K8P3	288		1705	759	827	744	264	-0.0137072	-0.0469255		2472	977	929	1250	865	-0.0107674	0.014896		5077	1740	2200	1426	559	-0.0227372	-0.122764		-0.0157373	-0.051598	-0.576895	1.45501
167	IEQKKERELLPLLH	SFI1	A8K8P3	432		2295	1044	1179	1043	171	-0.0061563	-0.125708		2406	786	738	1082	221	-0.0438731	-0.139852		5014	2232	2746	1444	402	0.0177925	-0.156543		-0.0107456	-0.140701	-0.32056	-0.334493
168	HYRRTICSKVLVQW	SFI1	A8K8P3	713		2287	1172	1902	1212	242	0.0539467	-0.0783949		4174	1818	2342	2377	369	0.0390932	-0.131187		3616	1790	2146	1355	377	0.0326212	-0.112726		0.041887	-0.107436	2.38229	0.333591
169	PKQKEVAHEVAVKE	ZNF785	A8K8V0	128		480	237	208	213	37	-0.0201676	-0.121013		1004	373	314	456	99	-0.0343866	-0.130832		2960	1067	1377	914	253	-0.0120182	-0.1454		-0.0221908	-0.132415	-0.908302	-0.16808
170	KEERDLVDRLKVEQ	DDX11L8	A8MPP1	121		1378	763	766	741	86	0.013547	-0.135442		2592	1118	966	1213	274	-0.00684751	-0.122126		2817	1304	1477	1052	356	0.01515	-0.0915235		0.00728317	-0.116364	0.605273	0.154284
171	RRKLRRLNDVTIST	PMS2P5	A8MQ11	6		1351	579	649	471	113	-0.0168557	-0.127246		700	230	235	350	94	-0.0331985	-0.0911535		3288	1105	1190	932	236	-0.0437897	-0.169524		-0.0312813	-0.129308	-1.37513	-0.105675
172	GKSFRQRTHLTLHQ	ZNF850	A8MQ14	960		1464	710	1321	630	235	0.0599605	-0.0436469		1635	498	519	946	361	-0.0438831	-0.0286233		3951	1382	1755	1286	856	-0.0188408	-0.0394406		-0.000921107	-0.0372369	0.183959	1.74343
173	PLAKKIFKGVLVAE	CEBPZOS	A8MTT3	10		1532	1012	1306	746	101	0.0707973	-0.13504		1021	496	409	647	106	0.00790131	-0.10671		3713	1215	1813	1172	388	-0.0120274	-0.122003		0.0222237	-0.121251	1.37252	0.0561334
174	TMSKKYPFILEVYY	CEBPZOS	A8MTT3	46		3932	1819	2238	1560	192	0.00612966	-0.180266		3636	1761	1827	2227	353	0.0327381	-0.116726		6977	2832	3838	2129	420	0.0131485	-0.185186		0.0173388	-0.160726	1.12166	-0.736665
175	KYEKCGHHNLQLKK	ZNF724	A8MTY0	102		2070	978	1134	725	154	0.00308851	-0.140264		1327	484	489	623	147	-0.0173033	-0.116416		3371	1216	1375	1051	390	-0.0265871	-0.111381		-0.0136006	-0.122687	-0.467172	0.0272945
176	KHYKCEECGIAFNK	ZNF724	A8MTY0	224		1992	901	882	834	110	-0.0229599	-0.163193		1525	596	614	815	155	-0.00367692	-0.118826		3088	1011	1215	851	216	-0.03596	-0.173909		-0.0208656	-0.151976	-0.840251	-0.560935
177	ESALKKTHMISMHP	ZNF705G	A8MUZ8	85		3449	1361	1950	1623	252	-0.00343545	-0.126152		2622	1008	1054	1428	269	-0.00483585	-0.117024		6453	2241	2808	1998	612	-0.0215486	-0.133954		-0.00993997	-0.12571	-0.279187	-0.0334208
178	ESALKKKHMISMHP	ZNF705F	A8MVS1	85		2019	702	959	925	145	-0.0297605	-0.129236		2968	1229	1150	1605	382	-0.0048072	-0.0923416		5694	2083	3023	1939	685	0.003438	-0.102265		-0.0103766	-0.107948	-0.301607	0.32331
179	LEIKNKARKLNIEP	LOC100288842	A8MXE2	52		1649	626	867	522	92	-0.0135898	-0.177366		2908	1238	1194	1250	283	0.0031688	-0.136046		5785	2141	2807	2214	570	-0.00591327	-0.11793		-0.00544474	-0.143781	-0.0483432	-0.396343
180	ICKGKNIFLLSLIF	LOC100288842	A8MXE2	80		5395	2854	3823	2197	308	0.0379077	-0.161669		5309	2449	2708	2975	493	0.0316856	-0.12669		10699	4977	6010	3946	964	0.0230377	-0.129999		0.030877	-0.139452	1.81689	-0.309411
181	PSRWRRAASIVLAA	NUDT19	A8MXV4	11		3079	1457	1924	1202	259	0.0177653	-0.120883		5101	2174	2270	2975	661	0.0121356	-0.0875042		7292	2816	3832	2342	843	0.00530127	-0.10997		0.011734	-0.106119	0.833839	0.360033
182	TGKTPRRRAVSMDN	FOXO6	A8MYZ6	176		1655	637	667	522	74	-0.0423289	-0.201873		1664	653	640	695	67	-0.00853919	-0.234453		5426	2062	2437	1807	330	-0.0130246	-0.17912		-0.0212976	-0.205148	-0.862433	-1.62882
183	MAAKLRAHQVDVDP	FOXO6	A8MYZ6	4		3146	1319	1647	1319	224	-0.00860811	-0.135378		2989	1147	1156	1633	284	-0.00923714	-0.125394		6816	2496	3260	2173	682	-0.00810561	-0.126397		-0.00865029	-0.129057	-0.212957	-0.100632
184	GRSSRESGVLVLRE	AHRR	A9YTQ3	329		1274	641	726	510	74	0.0109991	-0.159586		2342	874	649	1121	212	-0.0477513	-0.137994		5853	1958	2544	1806	558	-0.0237489	-0.133548		-0.0201671	-0.143709	-0.804379	-0.394903
185	TRYLRTVENLSVEH	ESPN	B1AK53	322		2716	1265	1513	1188	155	0.00413521	-0.157392		2081	849	890	978	192	0.00536344	-0.13684		5279	1760	2461	1637	528	-0.0161527	-0.127932		-0.00221802	-0.140721	0.117359	-0.334898
186	ERGERVPKLVPLLA	KLLN	B2CW77	157		2474	1313	1864	1069	157	0.0449179	-0.146287		2802	1093	1379	1390	369	0.0184337	-0.0945739		4785	1594	2069	1331	498	-0.0245508	-0.129536		0.0129336	-0.123466	0.895441	0.0116579
187	GTTFRRRSRVSLVG	KLLN	B2CW77	62		1645	701	783	700	120	-0.0182174	-0.131445		1990	815	719	1105	190	-0.0131328	-0.123772		5137	2136	2667	1322	784	0.00807052	-0.0913987		-0.00775989	-0.115539	-0.167233	0.17086
188	RETKPEVGLVNIKG	MYO9A	B2RTY4	1167		2084	1039	1193	919	142	0.0109544	-0.137183		1670	762	584	988	144	-0.0107323	-0.131397		5114	2095	2541	1750	426	0.0023667	-0.142735		0.000862919	-0.137105	0.275574	-0.26227
189	LPPKDRPVTVFFER	MYO9A	B2RTY4	1597		2339	958	1145	1013	155	-0.0173398	-0.141341		939	268	286	433	101	-0.0518941	-0.120357		3173	1137	1416	1363	352	-0.0169679	-0.0982264		-0.0287339	-0.119975	-1.24431	0.0817673
190	SKTDRMGTQLNVAC	MYO9A	B2RTY4	1622		4011	2046	2071	1922	294	0.000732252	-0.124851		5575	2244	2303	3011	474	0.000691859	-0.138526		8564	3354	4320	2625	878	0.00153182	-0.125915		0.000985312	-0.129764	0.281859	-0.114842
191	RKRSVKISNVALDS	MYO9A	B2RTY4	1836		2392	987	1223	1078	203	-0.0121012	-0.111815		2326	948	860	1191	249	-0.0108632	-0.115693		4264	1468	1896	1063	324	-0.019611	-0.17045		-0.0141918	-0.132652	-0.497531	-0.172846
192	DSKKDTLVDVVFKK	MYO9A	B2RTY4	1884		4303	2168	2703	1947	249	0.021819	-0.154233		5620	2494	2208	2995	458	0.000539406	-0.143969		8533	3201	3986	2758	691	-0.00939561	-0.149144		0.00432094	-0.149115	0.453154	-0.503479
193	KARLKDISSLEFAE	MYO9A	B2RTY4	2254		2695	1074	1200	1124	160	-0.0293906	-0.155667		2511	1006	784	1231	185	-0.0305853	-0.159466		5552	2293	2693	2092	388	0.000140886	-0.156873		-0.019945	-0.157335	-0.792976	-0.668567
194	KQLKKQQDSLDVVD	MYO9A	B2RTY4	2417		3046	1244	1401	1450	158	-0.0244384	-0.163317		1554	639	557	900	128	-0.0137576	-0.137575		6101	2333	2916	1714	547	-0.00577528	-0.145574		-0.0146571	-0.148822	-0.521425	-0.497586
195	IVLRRAALGLRLLP	KDM4E	B2RXH2	365		1435	646	611	596	206	-0.0275218	-0.0579599		2949	1168	1233	1744	542	0.00117358	-0.047874		3677	1405	1832	1228	464	-0.00118061	-0.0979604		-0.00917629	-0.0679314	-0.239969	1.12698
196	SSMKKDETHVKMES	HNRNPCL2	B2RXH8	230		2093	870	899	733	85	-0.0310231	-0.206949		2003	926	840	1158	208	0.0101281	-0.11225		5657	1962	2403	1774	397	-0.0242928	-0.166609		-0.0150626	-0.161936	-0.54225	-0.760958
197	RPRCRRQPRLRLPT	EPM2A	B3EWF7	211		923	436	366	447	4852	-0.0326574	0.350088		1130	412	320	660	16497	-0.0464652	0.4373		2169	834	975	671	9965	-0.0122161	0.296985		-0.0304462	0.361458	-1.33225	9.7506
198	GKKNRLFSKVLVTI	ZNF879	B4DU55	133		2053	1072	1431	1022	158	0.0353823	-0.117006		1228	574	589	574	109	0.0257009	-0.141018		3246	1139	1348	1086	235	-0.0261244	-0.159365		0.0116529	-0.13913	0.829674	-0.302928
199	YMKERSFKGVEFGK	ZNF879	B4DU55	151		2922	1185	1490	1217	199	-0.0133725	-0.140627		2546	1121	1091	1560	319	0.00979197	-0.0883372		4801	2027	2335	1690	491	0.00166847	-0.118404		-0.000637351	-0.115789	0.198531	0.165824
200	RRPRSQQYSVLFKQ	ZNF879	B4DU55	181		2372	1371	1276	923	230	0.0122488	-0.10522		3304	1438	1417	1438	514	0.00922241	-0.0834065		4493	1556	1918	1354	582	-0.0238145	-0.100806		-0.000781096	-0.0964776	0.191149	0.553671
201	RYEKCGHENLELRK	ZNF732	B4DXR9	102		2708	1164	1395	1219	124	-0.0090083	-0.180086		1962	881	883	1042	182	0.0163493	-0.129424		6014	2261	2736	1680	487	-0.0121997	-0.157178		-0.00161956	-0.155563	0.148091	-0.632967
202	LEQRKEPYKVKIHE	ZNF732	B4DXR9	59		952	419	603	516	63	0.0153447	-0.128045		1495	559	580	765	134	-0.0102413	-0.135094		5553	1682	2216	1654	375	-0.0387482	-0.173724		-0.0112149	-0.145621	-0.344659	-0.433304
203	SKCKVAVNGVPITT	KIF28P	B7ZC32	447		2904	1140	1460	1087	214	-0.0167504	-0.137832		4861	1966	1904	2549	547	-0.00494481	-0.109055		9541	3321	4683	2915	858	-0.00805765	-0.140656		-0.00991761	-0.129181	-0.278038	-0.103131
204	EPKKGLNMELKVKN	KIF28P	B7ZC32	553		1192	542	603	491	74	-0.00782085	-0.150612		1360	491	591	885	162	0.000413136	-0.0903048		2905	1140	1476	997	243	0.00248878	-0.141914		-0.00163964	-0.12761	0.14706	-0.0715783
205	LLGKRMDFQIHIVR	KIF28P	B7ZC32	699		3214	1774	1869	1543	265	0.0183245	-0.111634		2350	1161	1246	1427	374	0.0398317	-0.0623158		5539	2346	2998	1902	531	0.0137173	-0.126984		0.0239579	-0.100311	1.46157	0.476677
206	INRALREENVLLKA	KIF28P	B7ZC32	846		1399	703	1074	642	72	0.0439941	-0.165411		1619	711	898	1066	158	0.0383316	-0.111773		4882	1878	2864	1646	432	0.017322	-0.13685		0.0332159	-0.138011	1.937	-0.280471
207	RRRPGRRWSVSIDE	TEX22	C9J3V5	59		3071	1254	1494	1114	178	-0.0182196	-0.166147		3759	1748	1604	2199	371	0.012328	-0.117461		8757	3441	4374	2649	554	0.000620154	-0.180215		-0.00175713	-0.154608	0.141027	-0.613784
208	RKEKDWVIKVQMVQ	PATL2	C9JE40	192		2909	1240	1563	1277	217	-0.00480013	-0.127637		3474	1341	1382	1784	283	-0.00579127	-0.145928		3243	1476	1951	1272	352	0.0294722	-0.105698		0.00629362	-0.126421	0.554457	-0.0476972
209	LGRRNRVESLKLVT	PATL2	C9JE40	237		2609	1108	1310	1302	279	-0.0125203	-0.0806164		3375	1224	1325	1771	445	-0.0107184	-0.0913676		9891	3710	4441	3227	1637	-0.0138038	-0.0692949		-0.0123475	-0.0804263	-0.40282	0.876037
210	VSRGREPRALGVED	USP17L10	C9JJH3	387		2337	1031	1481	1216	213	0.0154468	-0.0959356		3363	1393	1346	1726	323	-0.0011992	-0.127712		4841	1649	1911	1597	397	-0.0334283	-0.146488		-0.00639356	-0.123378	-0.0970677	0.0134106
211	TRTPKPRRSLALNK	BHMG1	C9JSJ3	190		2597	1194	1198	1149	222	-0.0175254	-0.112079		3468	1234	1093	1745	441	-0.0361654	-0.0977189		4439	1593	2185	1354	381	-0.00602056	-0.145765		-0.0199038	-0.118521	-0.790859	0.110964
212	GDRKGGQSQLTLLD	BHMG1	C9JSJ3	245		2092	910	1047	1054	161	-0.011533	-0.116353		1406	536	628	770	147	0.00647138	-0.114295		4568	1592	2336	1612	469	-0.00340712	-0.117821		-0.00282292	-0.116156	0.0862954	0.158453
213	PRTMKACPQVLLEW	PRAC2	D3DTV9	78		3065	1490	2018	1367	153	0.0250654	-0.171176		3201	1439	1132	1863	304	-0.0103931	-0.121959		11866	4216	6164	3897	1107	-0.000621351	-0.132592		0.00468363	-0.141909	0.471779	-0.358747
214	LAKKSLGEPLPIGK	NACA	E9PAV3	592		2994	1277	1430	1180	170	-0.0178413	-0.163802		3798	1425	1378	1877	402	-0.0175974	-0.119079		6102	2461	3303	2447	844	0.0110056	-0.077714		-0.00814438	-0.120198	-0.186978	0.0772757
215	ARTKYNNFDVYIKT	TMEM250	H0YL14	35		2099	1215	1364	1162	197	0.0333172	-0.0891983		2312	992	959	1274	239	0.0047536	-0.115483		5233	2019	2695	1666	501	0.00301712	-0.13132		0.013696	-0.112	0.93459	0.241918
216	IKTRWLYGFIRFLL	TMEM250	H0YL14	46		5487	2611	3360	2145	253	0.0158082	-0.187595		4214	1778	1960	2261	348	0.0164934	-0.142047		9157	4173	5422	3029	725	0.0277494	-0.150371		0.020017	-0.160004	1.25919	-0.722166
217	LRFQRKLSVLLLLL	TMEM250	H0YL14	92		3845	1996	2446	1478	233	0.0248843	-0.158133		3269	1532	1768	1785	308	0.0390864	-0.126389		8161	3546	4725	2898	648	0.0226107	-0.146094		0.0288605	-0.143538	1.71333	-0.391474
218	KQKAKRVLEVQLQT	GOLGA8M	H3BSY2	126		3361	1374	1723	1356	231	-0.0123452	-0.141453		2882	1112	969	1623	337	-0.0244713	-0.100711		6150	2335	3169	2104	969	0.00218105	-0.0720773		-0.0115452	-0.104747	-0.361618	0.387592
219	ELPRVRPTRVGLSS	PANO1	I0J062	99		2684	1112	1226	1067	201	-0.0243996	-0.132667		2754	1007	1038	1437	316	-0.0147721	-0.107027		5698	2215	3045	1901	540	0.00753833	-0.129866		-0.0105444	-0.123187	-0.310228	0.0172602
220	VVERVKETGVTLVG	GFY	I3L273	390		2761	1316	1530	1103	128	0.0048322	-0.185366		2687	1097	967	1386	246	-0.0137822	-0.132653		6841	2458	3233	2151	552	-0.0104915	-0.151032		-0.00648047	-0.156351	-0.101531	-0.648789
221	RQKAERVLEVQIQT	GOLGA8R	I6L899	126		3741	1538	1899	1505	146	-0.0131319	-0.204213		3659	1708	1579	2395	364	0.013791	-0.110338		8648	3617	4943	3123	660	0.0190633	-0.149565		0.00657414	-0.154705	0.568863	-0.615741
222	YAYRERREKLHVCE	OVOL3	O00110	182		1096	452	575	450	71	-0.00918054	-0.145999		3254	1539	1680	1777	319	0.0344363	-0.121985		3046	1094	1474	1227	288	-0.00784458	-0.119483		0.00580372	-0.129156	0.529299	-0.102619
223	KGQERRSVTIWLFS	OVOL3	O00110	45		4399	2334	2945	1773	281	0.0317634	-0.149725		6654	3008	3198	3423	619	0.0239471	-0.131286		9499	4475	5766	3013	708	0.0323532	-0.159408		0.0293546	-0.146807	1.73871	-0.457109
224	LELRRGIPDIGIKD	UBXN8	O00124	23		4268	1402	1928	1809	221	-0.0385487	-0.170153		2870	1000	1022	1515	451	-0.0237574	-0.0715462		5227	1952	2343	1686	399	-0.0142112	-0.155703		-0.0255058	-0.132467	-1.07854	-0.16913
225	YSRMRGMVAILIAF	SGK1	O00141	16		6176	2955	3924	2438	387	0.0202065	-0.153122		5528	2704	2937	2941	500	0.0394671	-0.1325		12650	5330	7327	4509	1287	0.0209408	-0.118426		0.0268715	-0.134683	1.61119	-0.213624
226	PKKDIKGSYVSIHS	DDX39A	O00148	32		3126	1242	1589	1348	174	-0.0148656	-0.161032		4330	1980	1927	2213	550	0.0160579	-0.097023		5560	1912	2577	1713	373	-0.0150796	-0.17258		-0.0046291	-0.143545	-0.00645757	-0.39161
227	GPRRGCCAPVQVVG	ACOT7	O00154	32		2016	1010	1188	928	127	0.0144432	-0.143429		2901	1235	1163	1695	486	0.000515226	-0.058816		5743	2023	2951	2060	648	-0.00229034	-0.106493		0.00422269	-0.102912	0.448109	0.424439
228	FRFIKTPEYLHIDQ	GTPBP1	O00178	543		2514	1257	1477	1243	151	0.013985	-0.14489		2338	966	1072	1258	243	0.0137811	-0.116211		5026	1969	2450	1712	499	-0.00223581	-0.123526		0.00851009	-0.128209	0.66828	-0.0836061
229	VKKDKDEDQVHIIE	KCNK1	O00180	283		1629	746	932	628	90	0.00619533	-0.167497		2265	966	931	1120	186	0.00341218	-0.146939		4025	1312	1746	1097	286	-0.0253892	-0.172907		-0.00526056	-0.162447	-0.038885	-0.771231
230	LEQERRHVALQLER	ARVCF	O00192	34		3765	1601	1669	1296	224	-0.0263052	-0.166282		3946	1607	1557	2001	358	-0.00373338	-0.134743		7903	2782	3673	2597	545	-0.0134898	-0.166032		-0.0145095	-0.155686	-0.513843	-0.635433
231	FRYKGVPFPVGLYS	SULT2B1	O00204	33		3601	1651	1913	1590	304	-0.00202468	-0.11371		5515	2490	2464	3014	639	0.0157766	-0.10354		6303	2673	3599	2364	694	0.0197272	-0.106745		0.0111597	-0.107998	0.804345	0.322301
232	AFKEIRLHKLTLRN	TLR4	O00206	224		1475	792	724	690	186	-0.00197002	-0.0657055		923	371	392	491	102	0.00390257	-0.109443		2090	732	725	678	372	-0.0461526	-0.0612977		-0.01474	-0.0788155	-0.525684	0.908388
233	TLKLKSLKRLTFTS	TLR4	O00206	349		2645	1425	1557	1317	235	0.0183432	-0.101259		2522	1003	1104	1152	181	0.00651145	-0.166292		4692	1956	2093	1375	312	-0.00863619	-0.176282		0.00540617	-0.147944	0.508884	-0.479962
234	WIKDQRQLLVEVER	TLR4	O00206	595		2497	1235	1578	1147	198	0.0214799	-0.118285		2497	1110	981	1189	305	0.000685045	-0.105146		6162	2634	3417	2120	637	0.0169168	-0.118532		0.0130273	-0.113988	0.90025	0.202001
235	ANRGLRGPGLIIST	APBB1	O00213	130		9045	4546	6521	3771	603	0.0369727	-0.143306		8424	3985	4741	4526	850	0.0439981	-0.11989		11027	4770	6035	3663	1197	0.016107	-0.115133		0.0323593	-0.12611	1.89301	-0.0414424
236	RKCLRSAQRISFPD	HAS3	O00219	103		3629	1467	1593	1480	208	-0.0302032	-0.160978		3704	1373	1536	2124	554	-0.00343273	-0.0724795		8699	3318	4245	2752	840	-0.0036195	-0.130808		-0.0124185	-0.121422	-0.406465	0.0527016
237	GTSGRKTIVVNFIG	HAS3	O00219	471		3318	1533	1755	1356	260	-0.00207715	-0.12622		3734	1632	1613	1718	296	0.0102487	-0.155074		6796	2469	3375	2304	638	-0.00436905	-0.130056		0.00126749	-0.137117	0.29635	-0.262503
238	CGKKPEQYSLAFAE	HAS3	O00219	541		3354	1487	1666	1351	298	-0.0113458	-0.113121		3863	1636	1786	2235	403	0.016039	-0.111938		7666	2402	3622	2227	565	-0.0181252	-0.165497		-0.00447734	-0.130185	0.00133609	-0.123293
239	RRMRRAGQALKLPS	HAS3	O00219	68		2371	872	904	800	367	-0.0510564	-0.0613457		3070	993	946	1366	706	-0.0439484	-0.0388122		6607	2111	2673	1793	1532	-0.0342698	-0.0420492		-0.0430915	-0.0474024	-1.98162	1.53927
240	PSPRRGSVALCIAA	HAS3	O00219	83		4285	2054	2564	1664	271	0.0136543	-0.152885		4196	1630	1501	2191	420	-0.0172473	-0.12224		10000	3671	4850	3206	810	-0.00643052	-0.149591		-0.00334119	-0.141572	0.0596808	-0.35198
241	RRGRGGGGAIRVRR	NFKBIE	O00221	37		1706	621	690	671	162	-0.045034	-0.10675		1774	708	675	863	184	-0.00880866	-0.121898		3815	1241	1461	1017	457	-0.0393375	-0.116249		-0.0310601	-0.114966	-1.36377	0.182365
242	FDTKRYQEALHLGS	PSMD11	O00231	141		3799	2064	1881	1917	214	-0.000419817	-0.151097		3493	1567	1658	1970	383	0.0221644	-0.107811		5914	2458	3260	2235	595	0.0146971	-0.11632		0.0121472	-0.125076	0.855057	-0.0206834
243	ELKKMDDKALLVEV	PSMD11	O00231	158		2514	1256	1614	1231	216	0.0237903	-0.105871		2022	927	955	1049	197	0.0228559	-0.125317		5867	2462	3622	2106	510	0.0278135	-0.135388		0.0248199	-0.122192	1.50584	0.037232
244	LKLKYYNLMIQLDQ	PSMD12	O00232	223		1291	594	717	603	71	0.0031837	-0.15704		1048	479	492	571	75	0.0221053	-0.155997		2591	1095	1488	854	245	0.0202104	-0.130541		0.0151665	-0.147859	1.01011	-0.478252
245	NKNKNGRIVIVMSK	CBX4	O00257	256		2474	1207	1415	1072	183	0.00964239	-0.129205		1470	728	622	727	131	0.0149746	-0.137609		3801	1315	1821	991	477	-0.0110509	-0.112325		0.00452205	-0.12638	0.463482	-0.0468653
246	RGPKPKPLVVQVPT	CBX4	O00257	72		1606	729	802	696	315	-0.00938739	-0.0211048		2164	974	759	1232	1175	-0.0111991	0.0702582		5273	1929	2482	1665	1085	-0.00992847	-0.0468824		-0.0101716	0.000757012	-0.291083	2.50648
247	SKSRAGDTGVKLEV	HIP1	O00291	807		3330	1530	1689	1413	206	-0.00704407	-0.150292		2539	1021	1008	1442	271	-0.00371899	-0.110303		8356	3385	4483	2720	639	0.0102545	-0.155101		-0.000169511	-0.138565	0.222556	-0.291595
248	KEERAPSPPVEVDE	TULP1	O00294	277		2789	1127	1350	1079	102	-0.0193524	-0.213278		1849	819	749	1030	153	0.00391653	-0.139356		4988	2046	2443	1234	299	0.000841148	-0.197196		-0.00486489	-0.183277	-0.0185661	-1.18955
249	RQEREQQAAIQLER	CACNB4	O00305	74		1197	584	683	591	57	0.00944153	-0.16959		2328	854	775	1259	251	-0.0283504	-0.111869		3298	1045	1567	995	284	-0.016838	-0.145908		-0.0119156	-0.142455	-0.380641	-0.369725
250	PYDLRRRLYIIMRG	WWP2	O00308	541		2513	1064	1242	1019	186	-0.0144416	-0.132828		1577	685	591	815	209	-0.00577667	-0.0913828		3595	1333	1563	1082	711	-0.0179773	-0.0538906		-0.0127319	-0.0927004	-0.422558	0.629531
251	VKLMKQSKTVDVLS	CDC7	O00311	306		3012	1188	1300	1160	178	-0.0334324	-0.160669		2850	1180	1093	1566	320	-0.00594983	-0.10657		9085	3106	4260	2890	980	-0.01413	-0.118217		-0.0178374	-0.128485	-0.684743	-0.0891578
252	SLKRYQSSALTVCS	ETV2	O00321	207		4815	2253	2818	2145	293	0.00984922	-0.149576		4831	1910	1941	2331	478	-0.00338047	-0.127941		10023	4323	5120	3380	944	0.00828519	-0.130048		0.00491798	-0.135855	0.483814	-0.237161
253	RVKKLINSQISLLI	PIK3CD	O00329	108		3877	1928	2438	1362	239	0.0212147	-0.161238		2654	1216	1394	1120	172	0.0345952	-0.18199		7618	3355	4326	2365	727	0.0212091	-0.133144		0.025673	-0.158791	1.54965	-0.697791
254	SKLKALNDFVKLSS	PIK3CD	O00329	691		4396	2042	2181	1673	269	-0.00890101	-0.157667		3755	1488	1523	2112	414	-0.00218959	-0.107372		9878	4264	5635	3060	884	0.0205976	-0.140432		0.00316901	-0.135157	0.393999	-0.223139
255	AEKNRLWGPLEVRR	QSOX1	O00391	659		2753	1052	1336	1110	151	-0.0221676	-0.166302		2063	879	792	1032	192	-0.0042092	-0.13241		5170	1830	2333	1702	532	-0.0164427	-0.121457		-0.0142732	-0.140056	-0.50171	-0.321538
256	RAGRGRGQWLQVLG	QSOX1	O00391	689		2056	945	1090	957	210	-0.00207905	-0.0894573		3146	1164	1272	1648	484	-0.00633365	-0.0743428		5154	2365	3471	1772	495	0.0424423	-0.126696		0.0113432	-0.0968321	0.813768	0.546552
257	SQKRLGCNGLGFSD	PDE2A	O00408	115		4427	1954	2488	1811	212	0.00210858	-0.180785		6815	2906	2872	4123	862	0.00610479	-0.0881919		10010	3373	4019	2735	825	-0.0321773	-0.156546		-0.00798797	-0.141841	-0.178945	-0.357378
258	KARKVPSDTLPLKK	FOXN3	O00409	426		446	159	121	115	22	-0.089823	-0.198604		755	249	246	302	87	-0.0363343	-0.120416		1536	395	595	412	132	-0.0509816	-0.152198		-0.0590463	-0.157073	-2.80094	-0.663294
259	PSKKPESSGISVSS	FOXN3	O00409	9		5011	2163	2565	2133	265	-0.00951133	-0.167656		6725	2399	2350	3786	672	-0.0246068	-0.118343		11584	4179	5442	3516	1007	-0.0109423	-0.144807		-0.0150201	-0.143602	-0.540069	-0.39275
260	LLRGKTIECISLIG	IPO5	O00410	554		4135	1974	2443	1718	226	0.0120166	-0.165269		5848	2507	2495	3360	737	0.00777344	-0.0914431		9099	3319	3743	2901	1034	-0.025075	-0.112309		-0.00176164	-0.123007	0.140795	0.0208685
261	HGQRQKRKLLTLDM	POLRMT	O00411	253		1371	482	484	390	73	-0.0620063	-0.188168		1144	413	342	561	182	-0.0410157	-0.0739325		2222	746	886	627	260	-0.0330491	-0.115511		-0.0453571	-0.12587	-2.09796	-0.0366402
262	KDGRVSYPKLHLPL	POLRMT	O00411	380		4042	1742	1986	1715	344	-0.0141364	-0.115065		4411	1948	1881	2623	800	0.00938176	-0.0491029		6579	2366	3040	2302	1308	-0.0129394	-0.0450172		-0.005898	-0.0697283	-0.071619	1.09089
263	QDRRKDWGHVELLE	POLRMT	O00411	53		4796	2017	2668	2083	225	-0.00171174	-0.179773		5198	1965	2162	2702	479	-0.00202978	-0.131709		11197	4787	6848	4023	763	0.0277951	-0.162458		0.00801787	-0.15798	0.643002	-0.681507
264	QEKPKFVLCVTFSE	EML1	O00423	417		9399	4242	6297	3792	387	0.0228473	-0.19857		7051	3333	3504	3770	504	0.0301383	-0.158376		14860	6319	8892	5439	1145	0.0250682	-0.147824		0.0260179	-0.168257	1.56736	-0.887899
265	SFETKKTPVLPVTP	PIK3C2A	O00443	112		2906	1403	1748	1032	140	0.0146497	-0.187704		4031	1849	1782	1945	447	0.0154923	-0.115262		5966	2258	2607	1653	421	-0.0163024	-0.172888		0.00461322	-0.158618	0.468163	-0.694322
266	LKNGKARTDLEITD	PIK3C2A	O00443	238		1717	636	904	801	78	-0.0148035	-0.178474		903	356	289	369	59	-0.0285067	-0.181671		3001	1084	1956	1002	270	0.0255427	-0.135392		-0.00592249	-0.165179	-0.0728771	-0.82609
267	PLSKPKVDNVEVLD	PIK3C2A	O00443	278		2516	1085	1391	894	118	-0.000976256	-0.19051		2815	986	946	1288	256	-0.0298934	-0.140068		4831	1806	2440	1633	380	-0.000894336	-0.149756		-0.010588	-0.160111	-0.312464	-0.724315
268	LERKVNGKSLSVAT	PIK3C2A	O00443	321		3359	1354	1678	1356	231	-0.0159988	-0.141354		4859	1991	2073	2822	565	0.00526953	-0.0997453		6838	2271	3168	2234	580	-0.0170685	-0.143369		-0.00926591	-0.128156	-0.244572	-0.0825392
269	ESVKKLKRAVNLPR	PIK3C2A	O00443	601		1344	641	921	543	92	0.0284932	-0.141116		984	418	359	513	102	-0.00988758	-0.117668		2054	628	579	663	182	-0.0767059	-0.138766		-0.0193668	-0.132516	-0.763281	-0.170114
270	SDSQKRALDIDVEK	PIK3C2A	O00443	85		1245	488	733	373	91	0.000774758	-0.150391		1812	755	644	925	201	-0.0139891	-0.11181		3426	1387	1747	945	258	0.00460847	-0.165743		-0.00286861	-0.142648	0.0839489	-0.373587
271	VKIHKTEDFIQVIE	PLK4	O00444	732		1103	558	773	443	57	0.0342697	-0.171953		2024	978	858	1412	169	0.0137758	-0.125927		4039	1124	1609	1148	235	-0.0436268	-0.192702		0.00147287	-0.163527	0.306897	-0.792921
272	PFRRERPEDLELLP	PIK3R2	O00459	16		1919	854	966	883	123	-0.00961649	-0.1415		2453	1079	995	1578	365	0.00364758	-0.0665772		5072	1690	2238	1514	376	-0.0222899	-0.163241		-0.00941961	-0.123773	-0.252464	0.0054856
273	QTQLRKAEAVALKY	GOLIM4	O00461	41		5017	2083	2409	2344	356	-0.0187725	-0.129924		4183	1740	1669	2153	521	-0.00132371	-0.0988017		7748	2931	3770	2558	1049	-0.00439591	-0.0909133		-0.00816405	-0.106546	-0.187988	0.351457
274	PGKRIVELFVNISK	MANBA	O00462	272		4385	2021	2810	2008	282	0.0190867	-0.14189		3274	1337	1509	1744	345	0.013684	-0.115367		7258	3064	3677	2490	795	0.00618107	-0.112294		0.0129839	-0.123184	0.898024	0.0173179
275	KSAKVYFRTVELIE	MANBA	O00462	317		1505	757	860	660	90	0.0112712	-0.151553		2011	990	871	994	164	0.017195	-0.147655		2945	1263	1502	984	252	0.00783679	-0.140896		0.012101	-0.146701	0.852682	-0.454999
276	NCCKREVLNLYVYC	TRAF5	O00463	100		2875	1395	1401	1101	152	-0.00845247	-0.17325		2228	793	716	1108	238	-0.0339345	-0.117531		5265	1944	2752	1860	476	0.00222394	-0.131896		-0.0133877	-0.140892	-0.456236	-0.338328
277	LYCKKDVVVINLQN	TRAF5	O00463	172		3779	1838	2480	1743	263	0.0247233	-0.132688		4932	2511	3236	2604	440	0.0651334	-0.134423		7206	3069	3726	2507	642	0.00894035	-0.134435		0.0329323	-0.133849	1.92244	-0.196872
278	KKFQKANHKVVFAA	PLOD2	O00469	128		2857	1375	1410	1233	218	-0.00749678	-0.12607		2302	779	815	1088	291	-0.0259951	-0.101731		7276	2910	3765	2299	774	0.00553151	-0.12011		-0.00932012	-0.11597	-0.247355	0.162192
279	DPLKREAINITLDH	PLOD2	O00469	204		5123	2024	2204	2154	228	-0.0337297	-0.187437		5601	2130	2108	2735	532	-0.0128046	-0.13184		10420	3791	5192	3342	739	-0.0039307	-0.16432		-0.0168217	-0.161199	-0.632583	-0.746158
280	DKAKHEIKTIKIVG	PLOD2	O00469	349		2380	1101	1756	813	119	0.0349682	-0.185593		1880	679	664	957	179	-0.0226189	-0.128872		3525	1062	1100	848	248	-0.06632	-0.180874		-0.0179902	-0.165113	-0.692592	-0.824765
281	LCRNAREMGVFMYI	PLOD2	O00469	495		4483	2274	2646	1906	291	0.0152741	-0.144989		4030	1701	1755	2163	360	0.00920595	-0.133312		8055	3454	4589	3157	780	0.020085	-0.11859		0.014855	-0.132297	0.994111	-0.165707
282	QRFFRDGLTISFTK	USP9Y	O00507	119		3653	1604	1830	1391	271	-0.0109429	-0.136245		3796	1558	1357	1995	445	-0.0142608	-0.104341		8820	3565	4565	3102	1025	0.00613965	-0.104369		-0.00635468	-0.114985	-0.0950714	0.181974
283	IERSVRKQNVKFMH	USP9Y	O00507	1990		2384	1358	1645	948	149	0.039083	-0.152554		2923	1059	1002	1337	438	-0.0258182	-0.0847762		2895	1064	1120	1089	323	-0.0314097	-0.104932		-0.00604831	-0.114087	-0.079338	0.200005
284	DPRSPKGWLVDLIN	USP9Y	O00507	216		3132	1732	2471	1663	219	0.0523101	-0.124266		1924	844	920	1175	187	0.0217824	-0.116504		4652	2138	2647	1573	413	0.0238117	-0.136313		0.0326347	-0.125694	1.90715	-0.0331013
285	TLKKYFIPVIEIVP	USP9Y	O00507	273		2493	1108	1247	1114	142	-0.0104152	-0.156356		1909	589	468	775	127	-0.0718543	-0.181008		5227	1982	2626	1703	388	-0.000699487	-0.158245		-0.0276563	-0.165203	-1.18898	-0.826573
286	FRLKMILRLLQISS	USP9Y	O00507	336		2058	965	1068	778	224	-0.00334218	-0.0939721		2073	893	1009	1263	321	0.022738	-0.0651301		4410	1607	2095	1156	441	-0.00911399	-0.137239		0.00342726	-0.0987805	0.407261	0.50742
287	ASKKQREKLLELIR	USP9Y	O00507	482		2451	1181	1360	956	256	0.00558786	-0.0968781		1972	966	816	1013	233	0.0118564	-0.104523		5444	1880	2528	1637	576	-0.0146357	-0.12341		0.000936187	-0.10827	0.279337	0.31683
288	LGPRLKANQVVIHE	USP9Y	O00507	804		3393	1433	1802	1376	232	-0.00661165	-0.141741		5366	2524	2447	3051	774	0.0203248	-0.0770318		6976	2522	3808	2226	679	0.00586248	-0.129415		0.0065252	-0.116063	0.56635	0.160336
289	DRLKASYDTLCVFD	USP9Y	O00507	823		3946	1944	1879	1795	233	-0.0101898	-0.151664		3186	1221	1120	1948	301	-0.0199133	-0.119798		8178	3135	4075	2559	570	-0.00101831	-0.167577		-0.0103738	-0.146346	-0.301465	-0.447864
290	FRGKHLSLIVRFPN	USP9Y	O00507	883		4645	2270	2605	2043	449	0.00752664	-0.098995		5027	2146	2155	3084	649	0.00807686	-0.0851033		10484	4021	5059	3260	964	-0.0045625	-0.137222		0.00368033	-0.107107	0.420257	0.340198
291	EDDRKLIGQLNLKD	USP9Y	O00507	948		3250	1181	1537	1183	141	-0.0278371	-0.197979		3368	1250	1325	1804	298	-0.00920563	-0.134427		7175	2972	3628	2360	627	0.0049144	-0.139695		-0.0107094	-0.157367	-0.318702	-0.669206
292	MRPRGMAADVGMGG	BCL9	O00512	1401		1738	685	760	696	89	-0.031967	-0.17381		1597	662	607	875	143	-0.00680723	-0.131462		4904	1895	2527	1489	419	0.00316877	-0.146552		-0.0118685	-0.150608	-0.378222	-0.533451
293	EEKRRKQEQVVVQQ	BCL9	O00512	483		837	325	449	359	46	-0.0100009	-0.161024		1252	474	484	608	175	-0.00991143	-0.0888267		2204	795	1116	500	170	-0.00254699	-0.173692		-0.00748643	-0.141181	-0.15319	-0.34413
294	RGLGRKPLDISVAG	BCL9	O00512	843		5801	2484	2798	2384	355	-0.0165647	-0.153491		6949	2664	2443	3861	881	-0.0199377	-0.0926636		11025	3805	4975	3343	1073	-0.0178743	-0.13232		-0.0181256	-0.126158	-0.699542	-0.0424216
295	QLFLRRDVRLPLEV	KRIT1	O00522	509		2289	1249	1580	1083	222	0.0367361	-0.0943304		2339	1030	1145	1341	405	0.0245834	-0.0561597		5377	2223	3123	1942	657	0.0202103	-0.0972645		0.0271766	-0.0825849	1.62686	0.832685
296	GHKFDRDVELLIYY	VWA5A	O00534	223		5021	2568	3012	2031	276	0.0175306	-0.166207		5041	2296	2318	2516	434	0.0194632	-0.141497		8060	3874	5311	2835	596	0.0425872	-0.154519		0.026527	-0.154074	1.5935	-0.603066
297	KKPRVMAGTLKLED	PES1	O00541	507		2139	893	1099	840	203	-0.0109	-0.107035		2498	903	849	1307	236	-0.0268759	-0.128352		7880	2702	3313	2592	731	-0.0260828	-0.13308		-0.0212862	-0.122823	-0.861852	0.0245724
298	KREKYLYQKIMFGK	PES1	O00541	542		2206	1061	989	961	292	-0.0181779	-0.0644773		2432	968	871	1424	305	-0.0157182	-0.0907401		5139	1888	2177	1653	637	-0.0213943	-0.102097		-0.0184302	-0.0857714	-0.715184	0.768689
299	NCQREKDISVSIIG	DLL1	O00548	598		3742	1743	2195	1860	224	0.00985779	-0.145202		7120	3221	3315	3855	670	0.0204581	-0.127181		11168	4100	5661	3482	817	-0.00152452	-0.162459		0.00959712	-0.144948	0.724102	-0.419774
300	TARKPDHTTVDIPP	CACNA1A	O00555	1162		2565	1159	1802	1039	134	0.0282181	-0.171365		5095	2313	2694	2813	427	0.0347931	-0.138878		5389	2038	2802	1855	398	0.00296687	-0.155764		0.0219927	-0.155335	1.36065	-0.6284
301	PLRRLCHYILNLRY	CACNA1A	O00555	1234		2829	1734	2628	1588	255	0.0761684	-0.0930369		3632	1929	2235	2192	490	0.0603661	-0.0810726		6498	3118	4203	2754	715	0.0404356	-0.100035		0.05899	-0.0913813	3.26058	0.656022
302	TPTIRKTQKIVIKK	EBAG9	O00559	103		1977	785	879	784	103	-0.0297265	-0.172602		1576	697	507	822	177	-0.0217104	-0.109172		2970	1351	1408	1062	265	0.00299163	-0.132503		-0.0161484	-0.138093	-0.59801	-0.282102
303	KIVIKKREPLNFGI	EBAG9	O00559	111		2825	1196	1447	1006	202	-0.0104864	-0.143916		1724	732	615	868	142	-0.0125243	-0.145427		4015	1508	2099	1449	439	0.00320347	-0.109567		-0.00660243	-0.13297	-0.107794	-0.179226
304	RLMKKEQNKIGVKL	EBAG9	O00559	199		2121	1050	1242	857	154	0.0130759	-0.135037		2230	844	880	1041	279	-0.00773857	-0.103551		4430	1628	2270	1449	447	-0.000237182	-0.123954		0.00170006	-0.120848	0.318564	0.0642369
305	RGRKLSGDQITLPT	EBAG9	O00559	31		7916	3343	3606	3461	456	-0.0236928	-0.15684		7130	2565	2551	3607	753	-0.0215212	-0.11815		13098	4456	6385	4142	1240	-0.0100953	-0.133072		-0.0184364	-0.136021	-0.715506	-0.240493
306	IRDRPFERTITMHK	SDCBP	O00560	191		2304	1011	1181	763	105	-0.00840286	-0.197491		2732	1047	986	1281	290	-0.0169787	-0.121579		5036	2049	2536	1788	502	0.00347623	-0.120781		-0.00730179	-0.146617	-0.143708	-0.453302
307	SDPKVRAGAVDVVR	PITPNM1	O00562	1043		2615	1023	1208	991	167	-0.0263327	-0.152908		2057	888	824	1215	233	0.00123687	-0.10146		3331	1161	1383	1336	392	-0.0265233	-0.095507		-0.0172064	-0.116625	-0.65234	0.149042
308	ARGKARSISLKLDS	PITPNM1	O00562	1232		1873	927	962	761	206	-0.0014837	-0.0887717		3284	1276	1135	1753	516	-0.0210383	-0.0709669		4550	1701	1950	1466	973	-0.0191307	-0.0414696		-0.0138843	-0.0670694	-0.481738	1.14429
309	EKWQRKRTQVKIRN	PITPNM1	O00562	903		1538	690	710	658	101	-0.0187519	-0.142654		1339	397	376	514	158	-0.0589146	-0.120615		4029	1317	1625	1022	278	-0.0333188	-0.180144		-0.0369951	-0.147805	-1.66855	-0.477153
310	EKKKKKRQDISVHK	MPHOSPH10	O00566	666		394	215	340	187	28	0.0616685	-0.125411		483	281	361	289	38	0.0871561	-0.138946		429	195	188	140	46	-0.00536373	-0.11518		0.0478203	-0.126513	2.68698	-0.0495362
311	KKEKKRLAALALAS	NOP56	O00567	448		1918	790	1035	773	113	-0.00619386	-0.158138		1759	725	610	907	227	-0.0173108	-0.0945028		2983	983	1183	832	403	-0.0347181	-0.100341		-0.0194076	-0.117661	-0.765377	0.128239
312	LPSKKKKVLLGVGD	NOP56	O00567	87		872	370	408	378	69	-0.0202516	-0.120726		1729	608	690	834	224	-0.0105368	-0.0977653		3340	1131	1499	869	309	-0.019483	-0.146188		-0.0167571	-0.12156	-0.629268	0.049936
313	FMLCRKDAVVSFGK	ACKR2	O00590	37		3694	1627	1917	1770	323	-0.00685429	-0.105289		3084	1240	1227	1800	409	-0.00350524	-0.0847938		9423	3468	4472	3204	795	-0.00869967	-0.141796		-0.00635307	-0.110626	-0.0949884	0.269518
314	PKPSKDGVTVAVIS	PIR	O00625	141		4658	2462	2891	2317	281	0.02314	-0.144399		4838	2103	1854	2466	497	-0.00336917	-0.120734		10359	3582	5276	3112	890	-0.00431895	-0.146669		0.00515064	-0.137267	0.495761	-0.265524
315	CKPARGSYRISLKK	NTN3	O00634	446		554	253	322	288	133	0.0079656	0.0118566		1141	381	397	492	169	-0.0285231	-0.0889601		1771	568	754	531	271	-0.028282	-0.0823494		-0.0162798	-0.053151	-0.604758	1.42382
316	MRITKWKEKVQIQR	TRIM38	O00635	164		2248	886	1067	972	114	-0.022897	-0.170903		2248	1066	915	1215	181	0.00821031	-0.144176		4178	1510	1815	1214	234	-0.0194984	-0.195709		-0.011395	-0.170263	-0.353909	-0.928188
317	SRLRDYEAGLGLKS	TRIM38	O00635	211		1487	862	884	863	109	0.0235373	-0.113601		2212	1105	971	1565	313	0.0194874	-0.0668348		3927	1991	2339	1688	401	0.0343472	-0.107434		0.0257906	-0.0959564	1.55569	0.564139
318	VKKMLRSHQVSVTL	TRIM38	O00635	285		2958	1401	1619	1202	302	0.00310245	-0.097198		1781	721	743	891	148	0.00219455	-0.144827		5606	2271	3263	2145	870	0.0193178	-0.067534		0.00820492	-0.103186	0.652608	0.418933
319	RGWKEGRGPLDFSK	PIK3C2B	O00750	254		2784	1184	1267	1319	222	-0.0233596	-0.116003		3073	1196	1159	1672	376	-0.0112451	-0.0976177		7705	3227	4039	2529	892	0.00953079	-0.108614		-0.00835796	-0.107412	-0.197946	0.334073
320	PKIQKDPSVLAVRE	PIK3C2B	O00750	568		4602	1781	2093	1976	282	-0.0286994	-0.15083		6991	3109	2867	3561	575	0.00541234	-0.145503		11463	4229	5686	3833	1085	-0.00365931	-0.129982		-0.00898214	-0.142105	-0.229999	-0.362684
321	RALRPPLPPLCFFL	MAN2B1	O00754	26		3220	1193	1215	1132	248	-0.0518326	-0.136477		3581	1273	1067	1938	352	-0.0424532	-0.122219		6533	1876	2586	2114	703	-0.0426214	-0.117495		-0.0456357	-0.125397	-2.11227	-0.0271319
322	RKARRCLGHLFLSL	WNT7A	O00755	3		5664	2845	3503	2739	339	0.0199139	-0.146909		5028	2215	2264	2795	542	0.0152811	-0.110586		8203	2932	3546	2619	977	-0.0206909	-0.107007		0.0048347	-0.121501	0.479537	0.0511209
323	VKRGREHKKLDLHR	ACACB	O00763	228		1288	429	610	477	229	-0.0324023	-0.0406044		671	258	278	288	49	-0.001203	-0.166227		2886	1043	1183	819	342	-0.0259221	-0.113894		-0.0198424	-0.106908	-0.787708	0.344182
324	SYKARLPLRLFLII	SCD	O00767	129		5310	2877	3197	2328	340	0.0211363	-0.144857		3230	1462	1614	1750	332	0.0283696	-0.117177		11062	4579	5731	3832	1157	0.00756717	-0.116929		0.0190244	-0.126321	1.20822	-0.0456936
325	RLSRTLAAKVELVD	SH2B2	O14492	180		7553	3415	4060	2812	395	-0.00151426	-0.176469		5303	2214	2257	2746	656	0.00603873	-0.0992664		12677	5324	7790	4434	1037	0.0273303	-0.143691		0.0106183	-0.139809	0.776541	-0.316568
326	AIRKEILSPVDIID	PLPP3	O14495	292		2390	1152	1266	891	127	0.000454565	-0.174037		3353	1637	1775	2202	368	0.0389784	-0.0992409		4263	1429	1688	1357	321	-0.0339709	-0.157887		0.00182071	-0.143721	0.32476	-0.395149
327	RSGSKRVLLICLDL	PLPP3	O14495	32		6062	2830	3237	2580	313	-0.000468126	-0.170386		3473	1355	1239	1565	293	-0.0172938	-0.149307		8393	3306	3577	2550	663	-0.0168724	-0.155331		-0.0115448	-0.158341	-0.361597	-0.688766
328	SKLKQFDSVVHLID	SOCS2	O14508	115		1227	670	869	640	90	0.0396653	-0.119248		437	127	126	231	25	-0.0564657	-0.17975		2513	721	917	1052	244	-0.0516262	-0.114329		-0.0228089	-0.137776	-0.940043	-0.275738
329	LKEKLNDTYVNVGL	NEMP1	O14524	121		2709	1355	1612	1385	175	0.0154184	-0.135042		3959	1745	1640	2343	379	0.0060598	-0.120212		3883	1358	2265	1360	255	0.0114103	-0.167693		0.0109628	-0.140982	0.794234	-0.340139
330	WKVRSVMYHIKLNQ	ASTN1	O14525	818		3893	1987	2437	1420	261	0.0221567	-0.149864		3427	1540	1557	1860	399	0.0173987	-0.103288		5427	1927	3014	1759	530	0.00678724	-0.128129		0.0154475	-0.127094	1.02454	-0.061207
331	EERERDPKVLTFPE	ASTN1	O14525	909		2367	1114	1171	773	88	-0.00845629	-0.220686		1488	756	713	926	133	0.0301899	-0.12454		3432	1168	1355	933	236	-0.0334376	-0.176606		-0.00390132	-0.173944	0.0309162	-1.00213
332	AEKQKGLQEVQITL	CUX2	O14529	185		1635	601	784	565	58	-0.0255976	-0.222119		921	416	529	433	105	0.0438374	-0.112861		2738	1172	1260	940	283	-0.00367801	-0.11845		0.00485393	-0.151143	0.480525	-0.544204
333	PGRSLRPHLIPLLL	ARHGAP33	O14559	830		2429	1010	1231	1051	260	-0.0126561	-0.0884019		4788	2432	2370	2506	746	0.033703	-0.0730576		5860	2339	3064	2278	807	0.00658251	-0.0799197		0.00920979	-0.0804597	0.704211	0.875366
334	AVKEHKAEILALQQ	CIT	O14578	1094		2636	1182	1390	1249	156	-0.00406556	-0.148921		2734	1229	1391	1559	273	0.0299985	-0.117486		9760	3556	5523	3377	945	0.0102854	-0.125548		0.0120728	-0.130652	0.851234	-0.132665
335	LELKRQLTELQLSL	CIT	O14578	873		3559	1269	1464	1552	199	-0.0443838	-0.159986		3359	1257	1077	1633	306	-0.0314564	-0.136577		6092	2081	2882	1963	427	-0.0131795	-0.165258		-0.0296732	-0.15394	-1.29255	-0.600383
336	ITQARREDALVLTK	CTDSP2	O14595	11		2843	1409	1472	1147	166	-0.000544242	-0.159384		3186	1288	1192	1744	354	-0.0100312	-0.107974		7061	2440	3434	2343	593	-0.00947464	-0.143612		-0.00668336	-0.13699	-0.11195	-0.259966
337	FKTIKFGTNIDLSD	UTY	O14607	1027		3640	1567	2422	1568	158	0.0194825	-0.188657		4105	1964	2109	1974	316	0.0345216	-0.155904		8361	3813	5181	3115	793	0.0328426	-0.123713		0.0289489	-0.156091	1.71788	-0.643575
338	KTSKSLENFVVLEQ	UTY	O14607	1311		4057	1558	1760	1656	219	-0.0343676	-0.167617		4550	1753	1764	2510	374	-0.00877618	-0.141044		7952	3008	3997	2911	676	-0.000791757	-0.136829		-0.0146452	-0.148497	-0.520813	-0.491052
339	SFCRAKEIHLRLGL	UTY	O14607	162		1558	627	646	489	95	-0.0366956	-0.168004		2239	938	823	1027	227	-0.00998152	-0.127801		3912	1470	1903	1236	402	-0.00476983	-0.123823		-0.017149	-0.139876	-0.649391	-0.317917
340	TGIKKANEHLTLPS	UTY	O14607	626		5256	2284	2859	2653	562	-0.00239034	-0.080186		6019	2405	2438	3595	899	-0.0019028	-0.0704411		8989	2926	4164	2621	1048	-0.0182071	-0.114426		-0.00750009	-0.0883511	-0.153891	0.71688
341	GKAVRCYESLILKA	UTY	O14607	72		3112	1348	1551	1272	262	-0.012259	-0.118243		1248	478	515	720	217	-0.00202844	-0.0551358		3388	1278	1904	1100	407	0.0114799	-0.104961		-0.000935859	-0.09278	0.183202	0.627931
342	LLVKKGENSVSVDG	AP3D1	O14617	1121		4003	1785	2106	1750	182	-0.00465148	-0.182779		2866	1017	998	1577	303	-0.0252272	-0.11316		8519	3413	3863	2708	1008	-0.00904216	-0.107983		-0.0129736	-0.13464	-0.434974	-0.212772
343	TLKKYKIACIVLLA	ENPP3	O14638	19		3048	1435	1622	1188	209	-0.000354487	-0.143578		1925	668	832	912	101	-0.00243783	-0.198594		5204	2011	2645	1581	369	0.00164267	-0.167201		-0.000383217	-0.169791	0.211581	-0.918721
344	EKRSPKARLLKVSP	DNALI1	O14645	24		2159	834	1087	923	253	-0.0174622	-0.0789996		3917	1217	1238	2008	422	-0.043392	-0.115092		6081	2186	2642	1914	743	-0.0198023	-0.104925		-0.0268855	-0.0996722	-1.14939	0.489512
345	EERQKELEEIYMLP	CHD1	O14646	1060		925	330	403	384	30	-0.0377794	-0.220177		1145	492	431	601	103	-0.00582605	-0.133047		2506	1203	1470	815	128	0.0296374	-0.199302		-0.00465599	-0.184175	-0.00783856	-1.2076
346	PRMRNCAKQISFNG	CHD1	O14646	1072		2897	1371	1362	1260	223	-0.0138206	-0.124675		3264	1482	1548	1896	532	0.0227431	-0.0622084		4323	1946	2567	1522	387	0.0274001	-0.133128		0.0121075	-0.106671	0.85302	0.348959
347	AKKNKAMKSIKVKE	CHD1	O14646	1337		1441	605	526	531	99	-0.0484684	-0.145898		1305	517	505	544	105	-0.00729194	-0.158238		2539	915	981	692	230	-0.0326311	-0.145824		-0.0294638	-0.149987	-1.28179	-0.520978
348	KRSSRRQATVNVSY	CHD1	O14646	230		2470	1130	1223	1108	189	-0.00993733	-0.123536		3620	1457	1704	1827	428	0.0152119	-0.105634		6947	2563	3395	2064	819	-0.00529982	-0.112115		-8.40934e-06	-0.113762	0.230829	0.206545
349	KVLKQRPRFVALKK	CHD1	O14646	455		1287	470	435	467	109	-0.0647083	-0.123605		1358	502	412	570	274	-0.0381199	-0.0563534		3413	1164	1697	911	532	-0.00771283	-0.0869545		-0.036847	-0.088971	-1.66094	0.70443
350	AKKKMVLDHLVIQR	CHD1	O14646	927		3202	1346	1558	1198	371	-0.0165916	-0.0877934		2603	958	749	1375	436	-0.0443614	-0.0644105		5536	1913	2354	1693	1212	-0.0243823	-0.0417787		-0.0284451	-0.0646609	-1.22948	1.19266
351	FIKAYKKFGLPLER	CHD2	O14647	1141		3235	1665	1921	1423	309	0.0167661	-0.100205		1794	807	774	927	253	0.0117709	-0.0845755		5982	2049	2832	1747	550	-0.0129475	-0.140627		0.00519653	-0.108469	0.498118	0.31284
352	GPGKRRGPTIKISG	CHD2	O14647	1204		3044	1285	1232	1114	342	-0.0368011	-0.0924156		3655	1287	1338	2004	514	-0.0201279	-0.0818011		4882	1584	1696	1464	794	-0.0503206	-0.0758441		-0.0357499	-0.0833536	-1.6046	0.817246
353	VPRLKEEHGIELSS	CHD2	O14647	1354		1694	882	873	945	110	0.00171212	-0.129266		2483	932	868	1302	237	-0.021662	-0.127094		4570	1886	2320	1309	386	0.00516601	-0.151043		-0.00492795	-0.135801	-0.021804	-0.236081
354	SKSKRSQGPVHITA	CHD2	O14647	1437		1602	614	818	707	144	-0.0163033	-0.106376		2572	1138	1075	1283	269	0.00729464	-0.11976		7546	2871	3863	2634	913	0.00156466	-0.100298		-0.00248134	-0.108811	0.103836	0.305967
355	KSREKLQYSIPMII	KCNK3	O14649	318		4967	2692	3306	2426	371	0.0322963	-0.121772		5368	2056	2314	2965	477	0.00266736	-0.132377		10104	4147	5191	3438	994	0.00616516	-0.124716		0.0137096	-0.126288	0.93529	-0.0450284
356	PPNKRQNARLRVDQ	GOSR2	O14653	62		1535	646	657	567	136	-0.0306894	-0.117806		2157	861	794	1075	260	-0.0125001	-0.10403		3640	1309	1690	1123	376	-0.0123838	-0.124547		-0.0185244	-0.115461	-0.720024	0.172416
357	LSARRHLGLVPLEP	IRS4	O14654	358		3342	1386	1766	1327	238	-0.00818056	-0.138405		2587	989	1058	1445	364	-0.0032326	-0.0806305		6969	2499	3366	2269	853	-0.00818394	-0.10287		-0.00653237	-0.107302	-0.104196	0.33628
358	PRGRRSRRAVSVPA	IRS4	O14654	418		3823	1553	1711	1516	225	-0.0277827	-0.159632		2489	833	791	1069	250	-0.0386049	-0.132532		7678	2740	3172	2365	745	-0.0258106	-0.131737		-0.0307327	-0.1413	-1.34696	-0.346527
359	KNKAKRPNRLSFIT	IRS4	O14654	885		2410	1080	1305	969	759	-0.00114744	0.0271533		2390	954	908	1399	1194	-0.00900722	0.0625473		4766	1857	2365	1631	2891	-0.000558312	0.0776448		-0.00357099	0.0557818	0.0478796	3.61157
360	MKLGRAVLGLLLLA	TOR1A	O14656	2		4039	2083	2526	1526	193	0.0226259	-0.185389		3507	1453	1608	1815	267	0.0139042	-0.15299		8097	3200	3429	2483	565	-0.0173927	-0.168569		0.00637916	-0.168983	0.55885	-0.902486
361	IKLKDIEHALSVSV	TOR1A	O14656	232		4073	1955	2399	1648	221	0.0119783	-0.167536		3824	1761	1904	2092	354	0.0289226	-0.128285		7726	3276	4897	2801	675	0.0313122	-0.134328		0.0240711	-0.143383	1.46738	-0.388349
362	YKHLKMCIRVEMQS	TOR1A	O14656	275		2506	1440	1448	1156	173	0.0198595	-0.133367		2073	925	842	978	223	0.00460969	-0.119648		7236	3302	4544	2600	701	0.0343592	-0.123351		0.0196095	-0.125455	1.23827	-0.0283008
363	WRAGRKREDIQLKD	TOR1B	O14657	230		3217	1256	1618	1452	181	-0.017016	-0.157329		2817	1198	1293	1201	293	0.0154862	-0.129124		7474	3106	3749	2251	534	0.00420426	-0.166933		0.000891473	-0.151129	0.277041	-0.543913
364	ATRRLTDAFLLLRN	STX16	O14662	4		5616	2447	3044	2512	546	-0.00263743	-0.0974618		6542	2576	2524	3096	858	-0.00812277	-0.0978058		13421	4879	6117	4528	2231	-0.0138817	-0.0669629		-0.00821396	-0.0874102	-0.19055	0.735777
365	ARPRKTGHALFLLG	ENC1	O14682	289		5662	2874	3743	2893	609	0.027897	-0.0788665		4735	2055	2038	2379	819	0.0094429	-0.063731		8837	3298	4213	3068	1648	-0.00741878	-0.0525798		0.00997372	-0.0650591	0.743441	1.18466
366	HKRRQRRGRLGLPG	KMT2D	O14686	1610		2470	1174	1460	949	192	0.0118493	-0.130393		1522	499	481	658	223	-0.0402748	-0.0901708		3259	1131	1217	870	295	-0.038532	-0.147168		-0.0223191	-0.122577	-0.914894	0.0294958
367	DLSRKALFAVGVGR	KMT2D	O14686	1786		1441	769	956	709	106	0.0311269	-0.122346		2993	1145	1045	1522	292	-0.0207632	-0.12645		4423	1990	2620	1330	499	0.0271009	-0.116247		0.0124882	-0.121681	0.872568	0.047507
368	RKTDRPALHLRIPP	KMT2D	O14686	2096		3847	1517	1821	1395	442	-0.0232084	-0.0905113		3474	1217	1186	1921	891	-0.0281581	-0.0146541		8968	3275	3795	3192	1814	-0.0218669	-0.0421742		-0.0244111	-0.0491132	-1.02232	1.50491
369	QRQRQRLRELLIRQ	KMT2D	O14686	2681		2681	1138	1176	1069	233	-0.027553	-0.116038		2717	871	838	1112	316	-0.0443264	-0.119006		6709	2039	2212	1566	403	-0.059775	-0.200292		-0.0438848	-0.145112	-2.02235	-0.42308
370	LQKLLRAKNVQLST	KMT2D	O14686	4465		2109	725	984	972	176	-0.0323806	-0.112357		2072	814	777	998	261	-0.0113192	-0.101033		6285	2384	3221	1923	641	0.00152381	-0.126547		-0.0140587	-0.113312	-0.490693	0.215571
371	KQLKQELSLLPLTE	KMT2D	O14686	4553		3143	1402	1542	1455	186	-0.0123762	-0.150326		3525	1431	1630	1773	368	0.0137131	-0.119608		11714	4663	6598	3517	1057	0.0146833	-0.141272		0.00534007	-0.137069	0.505489	-0.261544
372	EKGKGSEVSVMLTV	KMT2D	O14686	4776		2968	1809	1994	1674	175	0.0398659	-0.139733		4614	2208	2317	2201	446	0.0319935	-0.131152		5804	2676	3647	2048	618	0.0350053	-0.113836		0.0356216	-0.12824	2.06054	-0.0842361
373	VRWKRLRLLLTIQK	KMT2D	O14686	4986		3129	1301	1431	1078	197	-0.0240782	-0.159879		1892	827	820	996	236	0.0106764	-0.0971479		4638	1790	1864	1545	399	-0.0245	-0.140631		-0.0126339	-0.132553	-0.41753	-0.170839
374	GQRELRRFELPFDW	KMT2D	O14686	80		6543	3046	3650	2972	364	0.00423112	-0.158532		6831	2778	2860	3612	666	0.00274726	-0.124557		11242	4032	5680	4324	1071	-0.0031818	-0.121484		0.00126553	-0.134858	0.296249	-0.217134
375	SKVFRQRKNLTVHQ	ZNF197	O14709	965		2012	843	974	685	144	-0.0173039	-0.146088		1476	487	547	820	337	-0.0222539	-0.0271371		2891	896	1133	913	270	-0.0394357	-0.134333		-0.0263312	-0.102519	-1.12092	0.432335
376	LAKKYICTYINVQE	RGPD8	O14715	46		1835	1011	1211	869	165	0.0322973	-0.102519		812	530	469	536	86	0.0648835	-0.102009		3212	1231	1852	1114	461	0.0152131	-0.0815603		0.0374646	-0.0953628	2.15518	0.57606
377	ERDPKAHRFLGLLY	RGPD8	O14715	58		4767	2295	2660	2215	285	0.00613544	-0.149188		4823	2093	1964	2959	571	0.00328443	-0.0947018		7850	2657	3624	2812	776	-0.0164134	-0.121291		-0.00233116	-0.121727	0.111548	0.0465729
378	HYWKKVLPLLKIIK	RGPD8	O14715	608		3272	1651	2110	1482	316	0.0248242	-0.0973635		3988	1696	1877	2010	435	0.0182514	-0.114666		4694	1801	2270	1582	414	-0.00427538	-0.137226		0.0129334	-0.116419	0.895429	0.153185
379	YLTKTRDYLIKIID	RGPD8	O14715	713		1689	1060	1142	957	96	0.0422214	-0.143054		2244	932	906	1202	155	-4.57123e-05	-0.161604		4034	1446	2104	1454	255	0.000350235	-0.17034		0.0141753	-0.158332	0.959205	-0.68859
380	FKSTKEGFSIPVSA	RGPD8	O14715	907		2174	896	982	931	143	-0.0259129	-0.142732		2134	903	922	1272	188	0.0085162	-0.128768		4036	1465	2055	1287	299	-0.00162464	-0.159572		-0.00634043	-0.143691	-0.0943396	-0.394533
381	IRGRKKGRGVIFGQ	RGPD8	O14715	952		2090	875	920	747	284	-0.0279034	-0.072533		1923	661	624	944	234	-0.0347693	-0.103773		3236	1075	1499	761	245	-0.0170311	-0.173975		-0.0265679	-0.11676	-1.13308	0.146329
382	KSFRYYLHDLQVDF	APAF1	O14727	431		3025	1341	1675	1348	164	0.000716799	-0.162098		3210	1436	1273	1802	373	0.00205572	-0.101615		5796	1984	2595	2088	412	-0.0191811	-0.157494		-0.00546952	-0.140402	-0.0496155	-0.328493
383	AKMHKELCALMFSL	APAF1	O14727	495		4929	2353	2952	2360	404	0.0135216	-0.112581		8158	4281	4549	4846	1091	0.0487322	-0.0830423		9154	4158	5049	3644	1013	0.0196861	-0.102927		0.0273133	-0.0995166	1.63388	0.492638
384	TKKVCKNSAVMLKQ	APAF1	O14727	913		1865	822	860	710	143	-0.0198814	-0.13223		2307	757	801	1141	202	-0.0298689	-0.139847		3256	950	1217	942	323	-0.0480578	-0.13256		-0.0326027	-0.134879	-1.44299	-0.217559
385	PQRPRPTLQLPLAN	MAP2K7	O14733	38		1788	761	638	799	1780	-0.0502686	0.160803		1474	603	714	747	3644	0.0193761	0.232145		6593	2278	3468	2527	16097	-0.000767289	0.238633		-0.0105533	0.210527	-0.310682	6.71939
386	FIKRYETLEVDVAS	MAP2K7	O14733	381		1408	682	922	561	83	0.0243052	-0.158364		1745	664	690	770	121	-0.007184	-0.171739		3951	1696	1847	1446	254	-0.00179976	-0.167617		0.00510713	-0.165906	0.493527	-0.840703
387	KLTRHRVTYVPLLG	TERT	O14746	1081		1797	894	1019	772	162	0.00979417	-0.107627		1553	575	560	883	280	-0.018908	-0.0520208		5584	2447	3605	2140	1080	0.0351898	-0.0430084		0.00869199	-0.0675522	0.677621	1.13459
388	LLLRRVGDDVLVHL	TERT	O14746	142		2978	1409	1740	1329	242	0.0102996	-0.117264		2572	885	888	1267	299	-0.0278724	-0.10875		5436	2066	2608	1695	698	-0.00569168	-0.0999202		-0.00775483	-0.108645	-0.166973	0.309312
389	IHRAWRTFVLRVRA	TERT	O14746	688		1628	765	721	658	105	-0.0207937	-0.147853		1875	948	951	1174	299	0.0362065	-0.0603268		3904	1440	2033	1311	298	0.00176513	-0.153377		0.00572598	-0.120519	0.525307	0.0708399
390	YAYKERRAKLYVCE	OVOL1	O14753	206		2515	1252	1468	1105	136	0.0130189	-0.163033		2634	1111	1126	1709	286	0.00713881	-0.101027		5843	2458	2979	1835	732	0.00669748	-0.102268		0.00895172	-0.122109	0.690958	0.0389003
391	LRKTSKKVAVALQN	OVOL1	O14753	244		3031	1156	1471	1249	214	-0.0222748	-0.137252		2496	1076	1004	1209	369	0.00159744	-0.0830518		4469	1708	1942	1266	401	-0.0163662	-0.144948		-0.0123478	-0.121751	-0.402838	0.0460992
392	QWKKSCMNQVTIST	CHEK1	O14757	405		5493	2409	2506	2829	408	-0.021418	-0.119475		5318	2252	2142	3099	770	0.000704979	-0.0752426		8602	3009	4489	2672	924	-0.000971539	-0.12		-0.00722817	-0.104906	-0.139928	0.3844
393	RRNNKLIFKVNLLE	CHEK1	O14757	420		2496	1187	1278	953	197	-0.00406642	-0.129062		3799	1645	1621	1842	435	0.00836302	-0.111423		5675	1944	2862	1789	569	-0.00591881	-0.126761		-0.000540737	-0.122416	0.203492	0.0327463
394	HFLKIKGKLIDIVS	CHEK1	O14757	457		2971	1148	1667	1173	163	-0.00543981	-0.167492		3349	1285	1312	1678	304	-0.00782476	-0.135297		5228	2070	3025	1655	468	0.0173919	-0.139084		0.00137578	-0.147291	0.301911	-0.466834
395	EKLKRKELPLGVQY	FPGT	O14772	60		2764	1303	1269	1136	134	-0.016667	-0.17886		2465	979	893	1258	318	-0.014568	-0.0952434		6438	2055	2614	1881	575	-0.0339239	-0.143835		-0.0217196	-0.139313	-0.884107	-0.306604
396	EEERAKLHDVELHQ	GNB5	O14775	72		2989	1085	1409	1213	132	-0.0282496	-0.189916		2812	1144	1056	1599	269	-0.00925617	-0.1224		4511	1641	2349	1491	453	0.000984659	-0.123909		-0.0121737	-0.145408	-0.393896	-0.42903
397	TKEKPTFGKLSINK	NDC80	O14777	35		1695	724	819	689	111	-0.0164254	-0.145899		1532	676	582	823	169	-0.00339058	-0.109498		1785	825	1107	607	273	0.0337343	-0.0754286		0.00463944	-0.110275	0.46951	0.276572
398	LVKYRAQVYVPLKE	NDC80	O14777	452		3777	1912	2484	1696	269	0.0271822	-0.131621		3531	1476	1380	1729	473	-0.00333859	-0.0934637		8450	3008	4427	2452	909	0.000436069	-0.123617		0.00809323	-0.116234	0.646872	0.156898
399	ASKTKASEALKVVA	KIF3C	O14782	4		1676	695	788	813	82	-0.0210976	-0.168135		1974	793	764	1139	171	-0.00657036	-0.132388		4534	1535	2031	1504	401	-0.0197252	-0.137791		-0.0157977	-0.146104	-0.579999	-0.443007
400	AKYKAMESKLLIGG	KIF3C	O14782	513		2452	1096	1305	902	156	-0.00320955	-0.154932		2586	942	1001	1371	239	-0.0120178	-0.130069		8449	3173	3984	2750	830	-0.00829069	-0.127318		-0.00783934	-0.13744	-0.171313	-0.268988
401	QTRELKLKYLIIEN	KIF3C	O14782	625		2800	1516	1422	1426	212	0.00222145	-0.117726		1668	703	658	805	191	-0.00176916	-0.111369		3988	1309	1853	1263	282	-0.0173724	-0.165106		-0.00564005	-0.1314	-0.0583728	-0.147696
402	EEKNKIMNRLFLDC	KIF3C	O14782	643		1335	734	742	637	91	0.0131446	-0.132343		1131	527	493	493	56	0.0149341	-0.208798		2177	844	1009	665	164	-0.0083633	-0.159792		0.00657179	-0.166978	0.568742	-0.862213
403	SHPRYRAENIMFLE	KIF3C	O14782	703		6307	3053	3438	2579	328	0.00383355	-0.171825		9237	3736	3915	4596	822	0.00379544	-0.138108		12026	4536	6250	4315	1030	0.00274924	-0.137168		0.00345941	-0.149034	0.408912	-0.501836
404	ADLDKKNPEIKIDE	NRP1	O14786	817		1935	857	961	722	94	-0.011381	-0.183653		2037	901	828	997	220	0.00420843	-0.11716		3383	1135	1515	989	217	-0.0202395	-0.180261		-0.00913738	-0.160358	-0.237971	-0.729265
405	KPRFHKSRTVTLPH	TNPO2	O14787	336		2656	1055	1303	1101	308	-0.0188103	-0.0819487		4276	1726	1655	2024	650	-0.00637167	-0.0813586		6581	2449	3387	2158	1008	0.000930632	-0.0775775		-0.00808379	-0.080295	-0.183866	0.878675
406	NLRKCSAAALDVLA	TNPO2	O14787	373		5927	2620	3126	2540	360	-0.0048728	-0.152002		5806	2266	2253	3380	630	-0.00796959	-0.107317		15241	5569	8056	5187	1494	0.00286184	-0.125139		-0.00332685	-0.128153	0.060417	-0.0824754
407	RRFAKTIGKVLMQY	UNC13B	O14795	1140		1860	893	1148	834	157	0.0172244	-0.112543		2747	931	1016	1209	413	-0.021081	-0.0865309		4442	1528	2426	1103	425	0.00317423	-0.145146		-0.000227483	-0.11474	0.219579	0.186902
408	YCTKEKLPCILMNN	UNC13B	O14795	1166		2682	1273	1543	1211	182	0.00876411	-0.136492		2751	1037	1112	1506	244	-0.00531669	-0.132869		5714	2442	3284	1774	415	0.0208821	-0.163365		0.00810982	-0.144242	0.647725	-0.405601
409	MPDLRRKKPLPLVS	UNC13B	O14795	420		3612	1368	1558	1320	415	-0.0357666	-0.0900638		2914	1189	1034	1532	467	-0.015388	-0.0695964		7766	2569	3564	2123	1153	-0.0183455	-0.091157		-0.0231667	-0.0836058	-0.958419	0.812182
410	PSLRWRGLKLELET	SH2D1B	O14796	109		4851	2060	2327	1923	303	-0.0176287	-0.153167		4117	1590	1519	2354	404	-0.0141361	-0.119393		9238	3504	4502	2814	951	-0.00407906	-0.125815		-0.011948	-0.132792	-0.382302	-0.17564
411	STKNKEFIHLNINE	CAPN9	O14815	671		4505	1923	2466	1906	229	-0.00267618	-0.172324		4141	1703	1735	2321	370	0.00347105	-0.130888		9094	3125	4894	2964	642	0.00145601	-0.163915		0.00075029	-0.155709	0.26979	-0.635902
412	LAVMRRDQSLKILN	PSMA7	O14818	212		5744	2745	3504	2363	453	0.0156213	-0.125319		4567	1782	1968	2340	640	0.00366622	-0.0859932		10306	4511	6401	3617	1072	0.0308162	-0.11681		0.0167012	-0.109374	1.08892	0.294669
413	EIERLKSEIIALNK	RASGRF2	O14827	177		3062	1371	1606	1183	203	-0.0047517	-0.147797		3454	1377	1194	1588	314	-0.0195929	-0.139917		5276	1995	2971	1672	365	0.011819	-0.167591		-0.0041752	-0.151768	0.0168515	-0.556759
414	ARLHKDDTDICFSK	RASGRF2	O14827	617		2691	1212	1411	1203	187	-0.00444979	-0.134423		1849	653	594	1088	201	-0.0343735	-0.106169		6272	2297	2882	1929	457	-0.0125479	-0.163553		-0.0171237	-0.134715	-0.648094	-0.214274
415	HRPSRQYATLDVYN	SCAMP3	O14828	30		1629	718	790	760	97	-0.0142724	-0.148679		3250	1246	1226	1870	367	-0.012063	-0.103419		5978	2234	3133	2117	452	0.0031834	-0.151609		-0.00771731	-0.134569	-0.165046	-0.211333
416	LQDHRKSGKLSVSQ	PPEF1	O14829	498		3512	1689	1701	1441	209	-0.00963491	-0.15647		2076	826	781	1095	298	-0.0102587	-0.0815282		6148	2339	2888	2133	620	-0.00798316	-0.120815		-0.00929224	-0.119604	-0.245924	0.0892074
417	SRQVRSSVELELER	PPEF2	O14830	388		3179	1285	1286	1272	191	-0.0392685	-0.156754		2449	913	905	1251	280	-0.0158751	-0.108561		7111	2502	2889	2034	587	-0.0284527	-0.15377		-0.0278654	-0.139695	-1.19971	-0.314284
418	EFKKHDADKVGLIT	PPEF2	O14830	578		3447	1440	1648	1437	169	-0.0188923	-0.17699		4572	1846	1852	2610	453	-0.00130357	-0.118437		9221	3889	4777	2982	759	0.00860429	-0.147315		-0.00386386	-0.147581	0.0328399	-0.472658
419	SMLRKDDAPLFLND	SLC30A4	O14863	15		2519	914	1007	1055	139	-0.046557	-0.163461		2426	1007	815	1308	243	-0.0204896	-0.120203		4349	1603	1940	1358	374	-0.0154678	-0.144243		-0.0275048	-0.142636	-1.18119	-0.373347
420	SQKRSECPWLGIRI	BACH1	O14867	431		3946	2346	3262	2004	334	0.0615117	-0.105681		2638	1143	1246	1387	373	0.0197045	-0.0834508		6148	2549	3183	2221	694	0.00759451	-0.106061		0.0296036	-0.0983974	1.75149	0.515114
421	DLPRKTTPLISVSV	KLF11	O14901	270		4983	2597	3047	2275	380	0.0207034	-0.123221		3261	1435	1516	1800	410	0.0187877	-0.0938212		8686	3491	5156	3000	1059	0.0210501	-0.100052		0.0201804	-0.105698	1.26758	0.368491
422	GQRSQKGDLLRIRP	KLF11	O14901	60		3351	1341	1225	1350	235	-0.051075	-0.139303		3223	1110	963	1575	280	-0.0438926	-0.141531		8807	2964	3630	2764	1269	-0.0293271	-0.086825		-0.0414316	-0.122553	-1.89638	0.029985
423	TARRRQQQQLLIQQ	LIN7A	O14910	207		1556	538	679	636	106	-0.0394445	-0.141161		1631	577	587	721	125	-0.0216549	-0.160549		2335	840	1193	613	354	-0.00170367	-0.09085		-0.0209343	-0.130853	-0.843781	-0.136713
424	KRQKELWNLLKIAC	IKBKB	O14920	649		1113	522	642	408	51	0.00846555	-0.190151		1189	527	574	605	111	0.0234767	-0.130724		1530	622	754	509	131	0.00111959	-0.140664		0.0110206	-0.153846	0.797202	-0.598493
425	DESKRPPSNLTLEE	RGS13	O14921	17		1387	629	740	537	73	-0.00208279	-0.17237		1994	806	779	1050	181	-0.00518983	-0.132304		5686	1955	2659	1653	310	-0.0140997	-0.19879		-0.00712411	-0.167821	-0.134584	-0.879154
426	LKPKLDSKALGINR	RGS12	O14924	121		1889	779	749	762	157	-0.0403283	-0.12013		1713	606	701	861	157	-0.00741612	-0.133727		5105	1611	2327	1628	550	-0.0216975	-0.118126		-0.0231473	-0.123994	-0.957423	0.00104175
427	PDDRRFFGLVTMQT	RGS12	O14924	309		3242	1543	1791	1623	207	0.00439949	-0.137601		2979	1166	1168	1770	301	-0.00662037	-0.113926		8522	3133	4513	3196	851	0.00342067	-0.117632		0.000399929	-0.123053	0.251798	0.0199467
428	EEKSNRVLVVDLGG	RGS12	O14924	434		4438	2146	2236	1893	226	-0.00496102	-0.171666		4457	1949	1872	2296	372	0.00714894	-0.143146		9760	4058	4982	3189	697	0.00616756	-0.16251		0.00278516	-0.159107	0.374287	-0.704153
429	KTRPRVSQMLILTP	HAT1	O14929	235		4639	2096	2141	1872	386	-0.0184727	-0.120391		1627	809	709	901	174	0.0184506	-0.111273		6113	2420	2989	2155	884	-0.00132314	-0.0799316		-0.00044842	-0.103865	0.208233	0.405299
430	YVKLRDFVLVKLCQ	HAT1	O14929	284		3443	1905	2214	1784	386	0.0296254	-0.0733848		2526	1031	1087	1523	359	0.00605289	-0.075269		7528	2917	3771	2745	1118	0.000167902	-0.075123		0.0119487	-0.0745923	0.844864	0.993205
431	QHARRVYEILRLLV	HAT1	O14929	329		2141	921	998	855	127	-0.0200436	-0.157997		2376	902	786	1201	249	-0.0271519	-0.118772		8681	2904	3605	2565	703	-0.0288291	-0.154128		-0.0253416	-0.143632	-1.0701	-0.393358
432	MLKRKAEEGVRVSI	PLD2	O14939	388		1758	662	787	691	168	-0.0318936	-0.106106		1858	681	606	707	182	-0.0306347	-0.141875		4837	1989	2790	1573	497	0.0191461	-0.122285		-0.0144607	-0.123422	-0.511342	0.012535
433	LSLRKHCFGVILGA	PLD2	O14939	816		5129	2490	2724	2586	477	0.00110835	-0.0957161		3878	1456	1311	1899	507	-0.0254099	-0.096178		6954	2434	3489	2495	797	-0.00530181	-0.104774		-0.00986778	-0.0988894	-0.275479	0.505235
434	RSLRTLREYVAVEP	PLD2	O14939	870		3543	1935	2666	1460	204	0.0463561	-0.159884		6804	2734	3196	3585	726	0.0148585	-0.114743		8322	3364	4266	2752	902	0.00507675	-0.115521		0.0220971	-0.13005	1.36602	-0.120572
435	IMRQKKQEYLEVQR	HGS	O14964	518		1475	787	689	788	107	-0.0078192	-0.119335		1352	546	551	758	154	-0.000490251	-0.103509		3280	1158	1717	1109	378	-7.5878e-05	-0.107304		-0.00279511	-0.110049	0.0877235	0.281105
436	PVVKRQKTKVKFDD	PPP1R12A	O14974	30		1161	563	458	428	86	-0.0318274	-0.137345		1630	740	769	868	205	0.0222114	-0.0955294		2359	940	1069	674	166	-0.00934889	-0.171083		-0.00632162	-0.134652	-0.0933735	-0.213011
437	QKTFKNKETLIIEP	PPP1R12A	O14974	315		2965	1357	1855	1394	176	0.016048	-0.149097		2166	868	850	1207	268	-0.00518112	-0.0949406		4106	1435	1766	1170	307	-0.0224695	-0.164804		-0.00386754	-0.136281	0.0326508	-0.245711
438	RQSRRSTQGVTLTD	PPP1R12A	O14974	690		1749	792	854	699	114	-0.0120245	-0.147386		2872	1280	1090	1441	305	-0.00302058	-0.117787		6266	2478	2921	1753	568	-0.00668343	-0.144594		-0.00724283	-0.136589	-0.14068	-0.251902
439	PREKRRSTGVSFWT	PPP1R12A	O14974	847		1288	588	921	485	75	0.0307943	-0.162721		997	298	319	534	82	-0.0439058	-0.141616		3949	2171	3131	1332	432	0.0706136	-0.113261		0.0191674	-0.139199	1.21556	-0.304328
440	VKKHYRRAVLAVHP	GAK	O14976	1265		2084	882	951	885	160	-0.0233039	-0.126102		1496	565	512	796	196	-0.0235911	-0.0910095		4210	1622	1750	1530	785	-0.0208472	-0.0499845		-0.0225808	-0.0890319	-0.928329	0.703207
441	SRMAKPEEVLVVEN	XPO1	O14980	423		3180	1403	1741	1369	147	-0.000808199	-0.181647		4132	1796	1531	2235	344	-0.00710413	-0.140696		5645	1854	2819	1920	687	-0.0093491	-0.101049		-0.00575381	-0.14113	-0.0642147	-0.343112
442	LYKNMRETLVYLTH	XPO1	O14980	455		3198	1584	1675	1458	299	0.000696435	-0.100583		6225	2687	2817	3116	698	0.0146955	-0.112073		7330	2786	3825	2353	1076	0.00363719	-0.0834892		0.00634305	-0.0987151	0.556995	0.508734
443	QKCRRHFVQVQVGE	XPO1	O14980	594		4349	2300	2874	1813	213	0.0301427	-0.177241		3767	1285	1287	1928	401	-0.0295581	-0.116501		6278	2194	3529	1977	643	0.00724141	-0.124478		0.00260866	-0.139407	0.365223	-0.308492
444	DGKKLENYKIPVPI	BTAF1	O14981	1251		1752	764	942	662	102	-0.00342206	-0.162933		1493	565	521	699	84	-0.0213244	-0.19128		4207	1479	2099	1290	266	-0.00565811	-0.179306		-0.0101348	-0.17784	-0.289194	-1.08036
445	RQRKLLQKKLGLNM	BTAF1	O14981	144		1303	515	492	491	128	-0.0480447	-0.105181		1676	629	493	649	207	-0.0407569	-0.115223		3136	1074	1071	906	261	-0.0491793	-0.152066		-0.0459937	-0.124156	-2.13065	-0.00221694
446	EEKRRKIANVVINQ	BTAF1	O14981	245		2579	1097	1304	1025	171	-0.011657	-0.146111		2882	990	928	1394	303	-0.0357199	-0.120935		5688	2044	2312	1643	326	-0.0272175	-0.193611		-0.0248648	-0.153553	-1.04562	-0.592595
447	PPRKEVTGSIQLCR	ATP2A1	O14983	604		3379	1125	1521	1554	262	-0.038181	-0.120841		4119	1622	1466	2334	391	-0.0170542	-0.123573		6011	2104	3035	1942	578	-0.00459308	-0.130049		-0.0199428	-0.124821	-0.79286	-0.0155649
448	DFRFKTYAPLAFRY	PIP5K1B	O14986	82		2040	937	976	982	179	-0.013512	-0.10438		1457	668	552	816	185	-0.00156073	-0.0916172		2068	589	799	425	164	-0.045662	-0.17606		-0.0202449	-0.124019	-0.808377	0.000542282
449	PQKVIKLGVLPVRS	ARHGEF10	O15013	1061		5002	2251	2827	2108	476	0.00380507	-0.10312		3450	1380	1386	1832	536	-0.00272381	-0.0725184		8047	2872	3710	2575	1119	-0.0136173	-0.0896844		-0.00417868	-0.0884409	0.0166729	0.715075
450	AKKAKASSALVVCG	ARHGEF10	O15013	1324		1926	694	830	746	83	-0.0385745	-0.194736		2649	1076	1159	1299	271	0.00762278	-0.123167		5049	1888	2315	1362	457	-0.0116241	-0.146733		-0.014192	-0.154878	-0.497539	-0.619221
451	EIVKTKERRVFMLN	ARHGEF10	O15013	660		3252	1379	1796	1395	292	-0.00204256	-0.108448		2812	1151	1112	1603	266	-0.00318152	-0.123503		4882	2070	2432	1676	444	0.00456678	-0.13281		-0.000219099	-0.121587	0.220009	0.049388
452	NHIKKEKHPLLVGH	ARHGEF10	O15013	873		2571	1233	1315	1088	197	-0.00371948	-0.126642		2899	1281	1383	1665	317	0.0218952	-0.10705		5444	1811	2682	1788	440	-0.010144	-0.148378		0.00267727	-0.127356	0.368747	-0.0664827
453	SKEPRPSVHVPVSS	ZNF609	O15014	1204		4367	1732	1894	1668	249	-0.0326099	-0.165281		4158	1595	1705	2304	454	-0.00278617	-0.109302		8689	3240	4709	3233	894	0.00677437	-0.114756		-0.00954056	-0.12978	-0.258676	-0.115152
454	HQHRKVENQIKMAK	TRIM66	O15016	145		3829	1842	2280	1541	352	0.0133152	-0.109437		2772	1165	1198	1423	252	0.00814639	-0.133713		5060	1944	2123	1507	509	-0.0199794	-0.12953		0.000494093	-0.124227	0.256634	-0.00362767
455	NVVRKHSTSLSIMG	TRIM66	O15016	624		3801	1842	2024	1597	207	0.00131103	-0.165003		3282	1315	1327	2013	310	-0.00191436	-0.119659		8252	3187	4397	2807	606	0.00684239	-0.157147		0.00207969	-0.14727	0.338059	-0.466408
456	LCKVKLEEPINLSV	TRIM66	O15016	797		3820	1959	2068	1602	189	0.00628805	-0.175717		2906	1093	1161	1626	316	-0.00674274	-0.109117		8273	2996	4273	2800	612	-0.000191242	-0.156617		-0.00021531	-0.14715	0.220204	-0.464015
457	VTKCKARSPVRLPH	PDZD2	O15018	1275		2391	1139	1255	1217	294	-0.00121394	-0.064029		2185	944	849	1200	367	-0.00210883	-0.0618994		7450	2567	3443	2714	1044	-0.0153028	-0.0816202		-0.00620852	-0.0691829	-0.0875656	1.10184
458	GKVRLRDEILSLNG	PDZD2	O15018	135		2216	1050	1096	943	147	-0.00810656	-0.142165		2451	1062	1029	1225	209	0.00663167	-0.142224		4499	1606	2304	1571	550	-0.00191678	-0.0990483		-0.00113056	-0.127812	0.173203	-0.0756375
459	SDRLERTNQLKIVE	PDZD2	O15018	2083		3523	1488	1733	1288	202	-0.015121	-0.166989		3572	1563	1266	2141	398	-0.0116554	-0.102658		4675	1481	2005	1418	424	-0.0282473	-0.139981		-0.0183412	-0.136543	-0.710616	-0.250974
460	SLGRSRDSQVPVTS	PDZD2	O15018	2245		3752	1495	1505	1346	215	-0.0410173	-0.16814		3491	1425	1389	1859	321	-0.00267076	-0.130502		8309	3201	3394	2735	640	-0.022822	-0.153682		-0.02217	-0.150775	-0.907236	-0.536804
461	SELKKSLGPLGIPT	PDZD2	O15018	2443		3958	1762	2114	1929	202	-0.00306676	-0.163963		3425	1543	1320	2090	353	-0.000730901	-0.110291		8795	3332	4028	2737	741	-0.0110435	-0.146857		-0.00494704	-0.14037	-0.0227846	-0.327844
462	DLPFRRSWSVNLDQ	PDZD2	O15018	2570		3367	1452	1831	1450	176	-0.00282579	-0.168094		3525	1667	1638	2168	376	0.022732	-0.106057		7045	2683	2928	2406	444	-0.0215306	-0.17385		-0.000541466	-0.149334	0.203455	-0.507867
463	PWRLIRPSVISIIG	PDZD2	O15018	577		2262	887	960	941	185	-0.0355985	-0.120312		3465	1413	1289	1674	380	-0.0101904	-0.116382		6537	2335	3256	2360	852	-0.00498006	-0.0901525		-0.016923	-0.108949	-0.637785	0.303201
464	PGKPRANSLVTLGS	PDZD2	O15018	915		4633	1942	2296	2031	243	-0.0147319	-0.1669		4138	1810	1869	2426	459	0.0152368	-0.104419		8801	3535	5195	3539	696	0.020391	-0.13965		0.0069653	-0.13699	0.58895	-0.25995
465	SGRRKSAGNIPLSP	MAST4	O15021	1370		2756	1193	1360	1204	126	-0.0133908	-0.181937		4424	1626	1611	2281	432	-0.0183473	-0.125698		7364	2941	3437	2648	709	-0.00600822	-0.123998		-0.0125821	-0.143878	-0.414869	-0.39829
466	VHMKRPHSKVTLKV	AREL1	O15033	456		1947	1008	1032	826	165	0.00450726	-0.115204		2534	900	866	1213	308	-0.0272441	-0.105404		4786	1692	2018	1454	637	-0.0240447	-0.0973602		-0.0155939	-0.105989	-0.569531	0.362641
467	GEKEKKKSNLELFK	U2SURP	O15042	197		1644	879	1051	841	114	0.0271099	-0.126813		1339	581	476	733	143	-0.0116612	-0.11194		3438	1436	1726	1029	367	0.00461038	-0.122571		0.00668635	-0.120441	0.574625	0.072402
468	TPLPKKIARLYLVS	U2SURP	O15042	590		1624	603	727	574	136	-0.0326648	-0.126513		2641	1210	1368	1240	304	0.0330482	-0.11252		4353	1731	2165	1463	361	0.000830887	-0.144182		0.00040477	-0.127738	0.252047	-0.0741554
469	ERPRPLLSHILLEH	SETD1A	O15047	1288		2211	994	900	977	154	-0.0326421	-0.134688		2953	1272	1372	1744	321	0.0175423	-0.106162		6383	2285	2841	2118	565	-0.0173536	-0.137761		-0.0108178	-0.126204	-0.324266	-0.0433322
470	NQLKFRKKKLRFGR	SETD1A	O15047	1564		981	350	483	332	61	-0.0242318	-0.161008		1138	505	459	521	76	0.00361896	-0.173345		2239	841	681	585	122	-0.0568697	-0.204219		-0.0258275	-0.179524	-1.09506	-1.1142
471	SQKVYRYDGVHFSV	SETD1A	O15047	38		2625	1407	1467	1345	193	0.0122907	-0.120601		3513	1556	1698	2256	448	0.0234692	-0.0838595		8712	3294	4432	3110	971	0.000517252	-0.10818		0.0120924	-0.104214	0.852241	0.398302
472	VRSKNRDFSLPVPK	SETD1A	O15047	68		2646	1195	1229	1188	233	-0.0177569	-0.10799		2465	1042	927	1352	306	-0.00695937	-0.0955034		5962	2288	2638	1886	847	-0.0141448	-0.0879126		-0.0129537	-0.0971353	-0.433949	0.540462
473	KTKLKEPGLLSLVD	SETD1A	O15047	854		2566	1071	1306	1123	151	-0.0119763	-0.153936		2355	841	768	1231	229	-0.0321295	-0.125188		4243	1717	2321	1382	383	0.0123722	-0.136524		-0.0105778	-0.13855	-0.311943	-0.291279
474	AERSERNLQLQLFM	N4BP3	O15049	314		4731	1867	2325	1884	235	-0.0190127	-0.178264		6107	2307	2391	2983	477	-0.00879376	-0.153533		7527	2638	3588	2327	598	-0.010919	-0.153712		-0.0129085	-0.161836	-0.431629	-0.758958
475	EKSRRVLGNLDLQS	KDM6B	O15054	1013		3252	1979	2774	1325	182	0.0662951	-0.163605		2848	1341	1558	1523	224	0.0406231	-0.147481		6234	2934	3887	2618	764	0.0352867	-0.0885803		0.0474016	-0.133222	2.66548	-0.184284
476	EERRLRMADLTISH	KDM6B	O15054	1126		1848	704	794	830	102	-0.0358151	-0.159272		1428	461	612	704	147	-0.00733479	-0.121853		4314	1515	1792	1236	259	-0.0260687	-0.188816		-0.0230729	-0.156647	-0.953601	-0.654739
477	ESKRDAFSPVLLQF	KDM6B	O15054	1193		5895	2762	3242	2609	308	0.00300769	-0.166894		6277	2896	3534	3286	556	0.0426565	-0.135741		11741	4189	5674	3821	816	-0.00841527	-0.165773		0.0124163	-0.156136	0.868876	-0.644476
478	KNVKSIVPMIHVSW	KDM6B	O15054	1506		3780	1782	2190	1614	177	0.00914967	-0.180798		3258	1310	1322	1588	301	-0.0013221	-0.134866		5067	2099	3498	1881	437	0.039514	-0.134362		0.0157805	-0.150009	1.04164	-0.521419
479	LIKTLKELKVHLPA	PER2	O15055	113		1055	339	538	287	66	-0.0261504	-0.172565		946	240	308	452	91	-0.0510305	-0.130678		3425	1041	1343	870	234	-0.0404743	-0.181088		-0.0392184	-0.161444	-1.78272	-0.751071
480	LQKFKEIRKLSIFQ	PER2	O15055	744		1471	842	784	708	193	0.0107138	-0.0597413		1610	571	605	672	176	-0.0167257	-0.124531		3708	1548	1909	1042	390	0.00737383	-0.127735		0.000453979	-0.104002	0.254574	0.402546
481	FRHRSPSRSLSVPN	SYNJ2	O15056	1088		2703	1361	1489	1216	158	0.00721979	-0.153183		2312	1003	887	1410	185	-0.00329676	-0.138174		6675	2392	2853	2225	575	-0.0217981	-0.140533		-0.00595837	-0.143963	-0.0747194	-0.400006
482	LEARGRDDCLLFEA	SYNJ2	O15056	26		2223	1026	1350	1001	136	0.0132253	-0.147959		1663	650	592	986	143	-0.0173428	-0.131579		3661	1221	1903	1207	368	-0.00402366	-0.123885		-0.00271372	-0.134474	0.0919033	-0.20943
483	VCKKVLEPNIQLIR	ZBTB39	O15060	349		2346	1087	1186	966	173	-0.00692045	-0.132342		2511	1049	942	1331	266	-0.00788645	-0.114964		4329	1236	1987	1380	344	-0.0264753	-0.151848		-0.0137607	-0.133051	-0.475394	-0.180853
484	RFRRWATRELYIPS	SYNM	O15061	1064		2755	922	1392	1190	206	-0.0250501	-0.128245		3403	1847	1714	1837	656	0.0393303	-0.047672		5974	2115	2862	1814	1017	-0.00979361	-0.0701073		0.00149555	-0.082008	0.308062	0.844271
485	ISDEKKVALLYLDN	SYNM	O15061	1546		3234	1352	1598	1506	167	-0.0151866	-0.165074		2573	1068	1041	1503	200	0.000138537	-0.14383		7289	2878	4043	2453	456	0.0125334	-0.175493		-0.00083824	-0.161466	0.188215	-0.751515
486	PGERKTKTEIVVES	SYNM	O15061	680		1197	538	588	460	67	-0.0117229	-0.165811		822	336	316	454	65	-0.00617292	-0.143947		4159	1523	2349	1380	422	0.0103791	-0.122525		-0.00250558	-0.144094	0.102592	-0.402635
487	REGRAKVVNVEIVE	SYNM	O15061	737		1782	822	1033	814	118	0.00804581	-0.13825		2931	1380	1649	1544	243	0.0437319	-0.142499		6426	2510	3988	2122	549	0.0244132	-0.141962		0.025397	-0.140904	1.53547	-0.33856
488	SSKEPRQQLVEVIG	SYNM	O15061	943		3653	1701	1930	1638	245	-0.00177451	-0.138334		4286	1932	1854	2400	388	0.0121084	-0.1295		5588	1922	2476	1509	352	-0.0200677	-0.186878		-0.00324462	-0.151571	0.06464	-0.552794
489	MSKLKSSESVRVVV	KIF3B	O15066	3		2261	1181	1291	962	144	0.0132494	-0.146682		2683	1135	1091	1509	314	0.00174888	-0.100664		5659	2368	3324	2064	503	0.0221297	-0.132025		0.012376	-0.126457	0.866806	-0.0484198
490	AKIKAMESKLLVGG	KIF3B	O15066	466		2084	861	1128	760	135	-0.00569421	-0.153301		2173	882	829	1179	257	-0.00760701	-0.10142		5064	1753	2095	1699	702	-0.0273279	-0.0873431		-0.013543	-0.114021	-0.464215	0.201333
491	LTRELKLKHLIIEN	KIF3B	O15066	578		2186	1077	1246	993	145	0.00981349	-0.138538		2510	1051	1035	1288	262	0.00273631	-0.118398		3817	1342	1861	1100	413	-0.00820956	-0.123205		0.00144675	-0.126714	0.305555	-0.0535722
492	PEARYRAENIVLLE	KIF3B	O15066	654		3220	1427	1587	1462	146	-0.0122335	-0.180834		2840	1109	1045	1558	198	-0.013794	-0.159395		8769	3297	4504	3238	771	0.00127119	-0.132624		-0.00825212	-0.157618	-0.19251	-0.674233
493	GQRREWIKPIMFSG	PFAS	O15067	417		1535	715	730	779	108	-0.0133699	-0.125589		1530	568	514	835	137	-0.0266081	-0.131648		4500	1538	2273	1446	513	-0.0058603	-0.111412		-0.0152794	-0.122883	-0.553383	0.0233557
494	KDKAKEDLRLALKE	MCF2L	O15068	280		2305	1083	1235	961	151	0.000306753	-0.144712		5059	2201	2012	2967	535	0.000799353	-0.109735		5680	1983	2697	1726	370	-0.0115581	-0.176614		-0.00348399	-0.143687	0.0523472	-0.394457
495	KLEERKTDPLSLEG	MCF2L	O15068	990		2186	712	838	897	91	-0.0571838	-0.195494		2415	960	960	1505	241	-0.00421183	-0.112572		3434	1214	1437	1064	242	-0.0248667	-0.166634		-0.0287541	-0.158233	-1.24535	-0.686598
496	KLQKMEAYNLRLEQ	CEP290	O15078	1227		1784	862	1113	754	88	0.0187758	-0.174962		980	479	468	703	94	0.0277302	-0.108498		2926	1339	1318	914	216	-0.00235094	-0.160968		0.0147184	-0.148143	0.987093	-0.483943
497	SLRRQFSGALPLAQ	CEP290	O15078	1271		1127	739	1139	608	65	0.0892922	-0.143626		1581	695	700	864	170	0.0133833	-0.111392		1468	457	649	445	72	-0.0257221	-0.20704		0.0256511	-0.154019	1.54852	-0.601964
498	EKEKKVNEQLALRN	CEP290	O15078	140		1218	579	555	505	55	-0.0169526	-0.185106		1319	615	615	603	143	0.0224139	-0.120263		1779	692	659	525	167	-0.033022	-0.137268		-0.00918694	-0.147546	-0.240516	-0.471952
499	LRKIKENIRIILET	CEP290	O15078	1458		1783	777	979	605	400	-0.00113123	-0.0198233		1441	413	618	751	95	-0.0138563	-0.167872		3982	1467	1732	1063	767	-0.0182943	-0.063497		-0.0110939	-0.0837309	-0.338446	0.809668
500	EKLKEKESALRLAE	CEP290	O15078	1480		3592	1607	1481	1155	162	-0.03153	-0.200655		4985	1933	1840	2650	340	-0.0138791	-0.163805		5670	2158	2715	1857	412	-0.00582951	-0.160342		-0.0170795	-0.174934	-0.645825	-1.02201
501	LSRDKVINELRLRL	CEP290	O15078	1498		2153	1158	1445	1140	257	0.0328237	-0.0650805		1583	696	531	794	213	-0.0173991	-0.0913672		3380	1475	1679	1359	626	0.00586714	-0.0450884		0.00709724	-0.0671787	0.595725	1.14209
502	EIVKKHEEDLHILH	CEP290	O15078	1575		2136	784	987	845	94	-0.0298211	-0.191388		2278	850	872	1082	168	-0.0119069	-0.161054		9623	3728	5026	3153	801	0.00478926	-0.145353		-0.0123129	-0.165931	-0.401043	-0.841204
503	ELKVKEFENIKLQL	CEP290	O15078	1661		1798	810	1005	698	73	0.00269057	-0.201053		1873	803	798	1032	824	0.00770551	0.0450955		4572	1568	1686	1467	322	-0.0406093	-0.164875		-0.0100711	-0.106944	-0.285918	0.343461
504	EKLRIAKNNLEILN	CEP290	O15078	2222		1620	619	787	519	58	-0.0220019	-0.225293		1400	678	721	744	107	0.0355398	-0.150498		3206	1305	1567	1088	363	0.000209048	-0.10905		0.00458232	-0.161613	0.466577	-0.754483
505	EKVKKLSEQLGVEL	CEP290	O15078	2444		3773	1885	2216	1609	259	0.0138893	-0.138561		5198	2043	1838	2630	449	-0.0178987	-0.140379		7832	2847	3857	2308	515	-0.00527345	-0.177359		-0.00309428	-0.1521	0.0723602	-0.563418
506	LKSEKQENVIHLFR	CEP290	O15078	41		1756	618	995	686	89	-0.00949129	-0.176329		2811	1072	1007	1284	227	-0.0180791	-0.153307		3842	1412	1793	1299	271	-0.0106083	-0.161736		-0.0127262	-0.163791	-0.422269	-0.798208
507	NQIKIRDREIEILT	CEP290	O15078	473		1797	810	805	737	100	-0.0218449	-0.163383		2692	1119	1180	1318	220	0.00910854	-0.148114		7068	3182	4147	2343	587	0.0260622	-0.144905		0.00444193	-0.152134	0.459367	-0.564106
508	SLMKMKAQEVELAL	CEP290	O15078	60		3445	1665	1969	1478	154	0.00902758	-0.185596		3076	1234	1228	1987	322	-0.00325129	-0.105373		8200	2918	4090	2617	677	-0.00504159	-0.147695		0.000244901	-0.146221	0.243837	-0.445358
509	AENSRKITVLQVNE	CEP290	O15078	884		2554	909	1340	1102	146	-0.0174439	-0.15792		2285	788	858	1331	248	-0.0184168	-0.107006		3290	1171	1387	977	197	-0.0236631	-0.186986		-0.0198413	-0.150637	-0.787648	-0.534041
510	LRQVRDSTMLDLQA	ERC2	O15083	140		2016	803	876	765	95	-0.0321022	-0.186111		2567	1083	1044	1447	309	0.00162106	-0.097408		6150	2117	2759	2125	507	-0.0186506	-0.143394		-0.0163773	-0.142304	-0.609761	-0.366692
511	KAVKCAEALVPLLS	ANKRD28	O15084	118		3886	2060	2392	1799	307	0.02239	-0.118457		4488	1940	2019	2344	450	0.0141321	-0.122053		7698	2885	4141	2673	857	0.00623097	-0.10983		0.014251	-0.11678	0.963094	0.145928
512	GIRTRNPIHLAFPG	ARHGEF11	O15085	1179		5161	2422	2988	2127	342	0.00880878	-0.144479		2823	1078	1081	1499	340	-0.0106076	-0.100696		9659	2994	3822	3082	999	-0.0384314	-0.122723		-0.0134101	-0.122633	-0.457387	0.0283854
513	RRPSRSPPSLALRD	ARHGEF11	O15085	1409		3054	956	1320	1142	253	-0.0461037	-0.124962		3088	1215	1115	1789	551	-0.015478	-0.0523067		7648	2698	3805	2357	771	-0.00580479	-0.127466		-0.0224622	-0.101578	-0.922239	0.451233
514	SKDKTLDLHVLLLE	ARHGEF11	O15085	978		2716	1247	1241	1233	161	-0.0186639	-0.151135		2806	1320	1145	1591	245	0.00802582	-0.132666		8960	3117	4724	3093	672	-0.000139936	-0.154008		-0.00359268	-0.145936	0.046766	-0.439629
515	AKRKDNTIGVTVNC	ZNF536	O15090	1029		2993	1454	1519	1631	196	-0.00387545	-0.130051		3116	1328	1191	1686	337	-0.00472509	-0.111603		7435	2961	4069	2470	661	0.0115195	-0.137239		0.000972992	-0.126298	0.281227	-0.0452178
516	GKRFRFNSILSLHM	ZNF536	O15090	137		4838	2612	3492	1893	338	0.0410857	-0.141485		3556	1532	1869	1989	352	0.0312345	-0.119609		7992	3589	5418	2866	591	0.0419709	-0.153437		0.038097	-0.138177	2.18766	-0.283803
517	LFDKEKREYVLVGA	ZNF536	O15090	561		2863	1571	2128	1428	176	0.0452579	-0.141926		2623	1189	1196	1843	295	0.0182978	-0.0927074		5035	1857	2644	1789	468	0.00267812	-0.128493		0.0220779	-0.121042	1.36503	0.0603282
518	GRVFRTYHQVVVHS	ZNF536	O15090	638		2092	961	1095	896	159	-0.00353087	-0.126747		2672	1166	1160	1428	368	0.0107369	-0.0854625		4158	1634	2138	1358	408	0.00387197	-0.127117		0.00369268	-0.113109	0.420891	0.219662
519	KSEKSQYEPLDLSV	ZNF536	O15090	967		2781	1232	1483	1028	180	-0.0034962	-0.152846		2003	900	771	961	178	-0.000964308	-0.139816		4211	1734	2054	1169	296	0.000608115	-0.1731		-0.00128413	-0.155254	0.165317	-0.626763
520	FPKLWKSPYLGLGP	KIAA0391	O15091	13		2563	995	1255	1239	233	-0.0202891	-0.100347		3018	1151	1072	1706	315	-0.0190273	-0.113102		5172	1795	2630	1585	443	-0.00427048	-0.145775		-0.0145289	-0.119741	-0.514844	0.0864519
521	HSDRWREALLLLED	KIAA0391	O15091	225		1812	900	1107	785	96	0.0179756	-0.165757		1885	728	694	838	141	-0.014293	-0.163031		3926	1346	1702	1290	385	-0.0226536	-0.126833		-0.00632366	-0.151873	-0.0934783	-0.558869
522	KRQKEIWHLLKIAC	CHUK	O15111	645		3653	1722	2511	1537	240	0.0281336	-0.144149		2637	1328	1511	1487	296	0.0495055	-0.105136		5908	2410	3555	2220	567	0.0233936	-0.121871		0.0336776	-0.123719	1.9607	0.00656992
523	ARFPKAPSKLTVGG	FYB	O15117	312		3002	1193	1449	1347	364	-0.0205974	-0.0726507		1728	636	487	757	173	-0.0465903	-0.131604		5316	1901	2000	1562	629	-0.0360738	-0.112285		-0.0344205	-0.105513	-1.53633	0.372199
524	PPKPNRPPNVDLTK	FYB	O15117	359		5329	2076	2356	2211	457	-0.0314835	-0.11554		4927	1833	1468	2475	632	-0.0399593	-0.0969169		10501	3646	4952	3019	1271	-0.0126448	-0.111067		-0.0280292	-0.107841	-1.20812	0.325453
525	KREKEEKKRLELEK	FYB	O15117	474		1822	984	980	628	108	0.00848425	-0.166093		2227	903	879	1069	241	-0.0038909	-0.118059		4039	1539	1969	1222	368	-0.00376027	-0.139572		0.000277694	-0.141241	0.245521	-0.345339
526	KKKFKLTGPIQVIH	FYB	O15117	502		1346	571	517	522	161	-0.0422317	-0.0818841		2558	988	880	1346	366	-0.0218576	-0.0820853		4898	1875	2267	1524	845	-0.00927527	-0.0672508		-0.0244548	-0.0770734	-1.02457	0.943375
527	KNYKNPNLTISFTA	NPC1	O15118	592		2165	807	1023	826	182	-0.0264867	-0.122051		4297	1934	1916	2521	623	0.0153917	-0.0746881		4687	1767	2222	1587	735	-0.00745857	-0.073141		-0.00618452	-0.08996	-0.0863331	0.684567
528	RFFKNSYSPLLLKD	NPC1	O15118	819		1754	797	954	711	61	0.00013917	-0.215562		1518	504	540	822	134	-0.0264531	-0.13365		4307	1434	2078	1217	446	-0.0124046	-0.129197		-0.0129062	-0.159469	-0.43151	-0.711425
529	NGRREKRKQLTLQS	TBX3	O15119	310		2338	961	1013	1024	326	-0.0306922	-0.0584362		2552	872	749	1229	386	-0.0462845	-0.0808463		6922	1931	2467	1901	622	-0.0558876	-0.146611		-0.0442881	-0.0952979	-2.04307	0.577363
530	PRLRYSPYSIPVPV	TBX3	O15119	637		2910	1562	1881	1337	242	0.0285241	-0.113082		2662	1131	968	1525	318	-0.0104159	-0.0973676		8359	3357	4021	2774	1168	-0.00234841	-0.0871317		0.00525326	-0.0991939	0.501032	0.499117
531	CHRAMRTTFLHISK	AGPAT2	O15120	250		3310	1975	2247	1371	311	0.0398362	-0.105376		2940	1196	1215	1698	339	0.00136514	-0.100867		4565	2166	3125	1610	464	0.0461188	-0.118969		0.0291067	-0.108404	1.72598	0.314149
532	IKEEKDQLQVLVSK	ANGPT2	O15123	210		2059	935	1142	862	111	0.00226118	-0.165875		2217	905	814	1155	198	-0.0115444	-0.134752		5367	2187	3122	1886	482	0.0195783	-0.132933		0.00343171	-0.14452	0.407489	-0.411189
533	RTWKPTLVILRINR	ARPC1B	O15143	84		1499	979	1140	810	187	0.0574921	-0.0589051		2510	1380	1349	1762	409	0.0472691	-0.0516667		3384	1777	2415	1559	453	0.0563808	-0.0735353		0.053714	-0.0613691	2.98964	1.25877
534	QRHLKGQNCLEVRT	ZBTB7B	O15156	447		1438	604	667	496	85	-0.02187	-0.166089		1591	589	552	854	154	-0.0231962	-0.124004		3495	1137	1596	978	315	-0.0197851	-0.145058		-0.0216171	-0.145051	-0.878843	-0.421842
535	FEKNFRVDVVHMDE	POLR1C	O15160	47		4774	2143	2433	1712	209	-0.00782169	-0.198056		3196	1309	1220	1530	312	-0.00707787	-0.129756		6372	2465	3183	1968	421	-0.000229848	-0.174174		-0.00504314	-0.167329	-0.0277194	-0.869263
536	QQVQRRPAPVGLPN	TRIM24	O15164	486		1971	852	1005	969	153	-0.00980723	-0.116722		1853	770	811	901	258	0.00895868	-0.0893783		5214	1841	2554	1648	401	-0.00747006	-0.156		-0.00277287	-0.1207	0.0888655	0.0672005
537	SEKKKTEGLVKLTP	TRIM24	O15164	891		2508	1130	1125	981	118	-0.0217534	-0.184826		2035	741	669	1205	183	-0.0301363	-0.126837		5245	1771	2228	1523	411	-0.0257768	-0.158637		-0.0258888	-0.156767	-1.09821	-0.657143
538	QHRREMQESVQVNG	AXIN1	O15169	353		2320	1154	1370	1086	197	0.0142685	-0.10963		2990	1107	1108	1601	299	-0.0159711	-0.12085		5326	1952	2351	1495	339	-0.0169592	-0.183563		-0.00622061	-0.138014	-0.0881864	-0.280526
539	PRTYRVPKEVRVEP	AXIN1	O15169	373		2206	1048	1086	913	143	-0.00847642	-0.14625		2440	946	1071	1377	312	0.00540234	-0.0906374		3210	1236	1653	1205	540	0.0029186	-0.0595586		-5.18298e-05	-0.0988152	0.228599	0.506724
540	MRDRHVNMHLNLRP	ZBTB22	O15209	500		5318	2404	2702	2600	648	-0.00777418	-0.067466		4630	1958	1978	2866	517	0.00717603	-0.100688		10250	3956	5284	3311	2006	0.00312808	-0.0512353		0.000843306	-0.0731299	0.274567	1.02257
541	HSKAKTRSRLEVAE	WDR46	O15213	125		1813	686	838	836	107	-0.0280815	-0.15042		1763	624	593	860	219	-0.0291466	-0.101803		3117	1075	1096	991	237	-0.0455537	-0.156751		-0.0342606	-0.136325	-1.52812	-0.246597
542	WVTKKLMCEINVME	WDR46	O15213	227		2826	1619	2022	1576	192	0.0434215	-0.124669		2901	1320	1359	1781	358	0.0215015	-0.0899505		6765	2986	4485	2236	589	0.0385368	-0.139822		0.0344866	-0.118147	2.00225	0.11847
543	CDRVTRLEFLPFHF	WDR46	O15213	277		3564	1503	1475	1316	182	-0.0343915	-0.179248		4409	1685	1524	2153	486	-0.0219671	-0.115281		8565	3214	4375	2900	665	0.0005497	-0.151235		-0.0186029	-0.148588	-0.724056	-0.492882
544	SKKKPPPDEIYVRT	GSTA4	O15217	203		2901	993	1060	1121	179	-0.059786	-0.155693		2407	935	811	1208	247	-0.0238428	-0.121502		5376	2014	2488	1752	591	-0.0104895	-0.114695		-0.0313728	-0.13063	-1.37982	-0.13222
545	GKNLKERTLIDMYV	GSTA4	O15217	84		3309	1675	1968	1327	274	0.0160146	-0.121162		4138	1855	1980	2230	448	0.0230074	-0.111786		6560	2508	3686	2378	838	0.0121823	-0.0921546		0.0170681	-0.108368	1.10776	0.314875
546	SRDRATELAVKLLQ	NKRF	O15226	263		4285	1968	2163	2009	360	-0.00760961	-0.11097		4095	1725	1541	2273	468	-0.007122	-0.104143		8549	3490	4867	3072	913	0.0172756	-0.112552		0.00084799	-0.109222	0.274808	0.297725
547	SGKKKDIKDLVVYE	NKRF	O15226	435		2025	1138	1188	997	122	0.020324	-0.144618		1559	482	637	758	175	-0.0150423	-0.113118		3536	1625	1684	1348	308	0.00405651	-0.13168		0.00311275	-0.129805	0.39111	-0.115668
548	FHARPRFEPVHFVA	NKRF	O15226	54		4620	2155	2838	2064	313	0.015054	-0.137512		3631	1363	1282	2137	453	-0.0205921	-0.091143		6735	2196	2945	2529	807	-0.0245116	-0.0973061		-0.0100166	-0.108654	-0.283121	0.309134
549	MSHKLRLGAIRFCA	GNPAT	O15228	113		3654	1789	2096	1703	416	0.0101438	-0.0775795		3691	1475	1405	2002	573	-0.00876679	-0.0714383		5187	2160	3186	1732	844	0.026827	-0.0698318		0.00940135	-0.0729499	0.714048	1.02619
550	LEERRHVSDLKFAM	GNPAT	O15228	42		3470	1722	2122	1533	185	0.0180025	-0.164514		4129	1789	1889	2527	356	0.0161337	-0.129957		6377	1974	2606	1919	561	-0.0349108	-0.143872		-0.000258212	-0.146114	0.218001	-0.443202
551	SRFPKPPQPIILRD	LAMA5	O15230	1224		2284	1015	1093	1021	230	-0.0153276	-0.0933219		2703	1135	1141	1264	297	0.00548603	-0.117901		6004	2248	3060	2135	901	0.00018841	-0.0753371		-0.00321773	-0.0955202	0.0660209	0.5729
552	RGPRGPAPLLLVGL	LAMA5	O15230	14		1776	801	1031	963	243	0.00695651	-0.0485778		1392	594	582	688	135	0.0053978	-0.128271		5466	1917	2664	1779	767	-0.00840551	-0.0876918		0.00131627	-0.0881801	0.298855	0.720314
553	RTRTKVGDAVKLAE	CASC3	O15234	411		2686	1058	1200	960	111	-0.0296664	-0.204186		2589	1048	929	1283	384	-0.0145782	-0.0814331		4870	2024	2499	1555	392	0.0067474	-0.150367		-0.0124991	-0.145329	-0.410605	-0.427434
554	RELRGMPNHIHMGA	CASC3	O15234	487		3537	1392	1732	1548	273	-0.0195484	-0.124117		2543	927	924	1408	363	-0.0189994	-0.0795175		6032	2491	3169	2164	561	0.00900085	-0.127931		-0.00984899	-0.110522	-0.274515	0.27161
555	SQRGGRTGALHLRR	CASC3	O15234	52		3401	1548	1777	1409	245	-0.0042698	-0.134785		2510	1040	853	1379	342	-0.0193133	-0.0850993		5986	2021	2836	1708	761	-0.0136661	-0.105968		-0.0124164	-0.108617	-0.40636	0.30986
556	SPPRRTPQPVTIKP	CASC3	O15234	682		2034	845	1171	871	167	0.00146368	-0.118212		2850	1020	932	1511	333	-0.0317254	-0.104144		4250	1454	2080	1374	353	-0.00930889	-0.146159		-0.0131902	-0.122838	-0.446096	0.024255
557	EAERARQNALLFAE	VGF	O15240	397		1922	905	1009	798	95	-0.00182381	-0.175814		2024	875	690	1137	216	-0.0165811	-0.11083		4814	1546	2046	1333	355	-0.0284967	-0.167979		-0.0156339	-0.151541	-0.571585	-0.552189
558	SRPSRISLILTLWS	NPHP1	O15259	377		5791	2505	3093	2053	310	-0.00467608	-0.17652		5094	2055	2208	2654	708	0.00616293	-0.0859951		12428	4707	5884	3679	1068	-0.00737894	-0.147482		-0.00196403	-0.136666	0.130402	-0.253445
559	TMRRQPQLLVKLRS	NPHP1	O15259	544		2277	988	1287	1152	304	0.00182627	-0.0552331		2746	951	1077	1458	608	-0.0133686	-0.0331905		7702	3001	3577	2709	1519	-0.00793017	-0.0456336		-0.00649082	-0.0446857	-0.102062	1.59383
560	SLNRRSRNVLSLLP	NPHP1	O15259	558		3593	1924	2598	1624	231	0.0408349	-0.142562		3117	1182	1554	1681	494	0.0182944	-0.0694314		11331	4994	6884	3918	1567	0.0287464	-0.0860221		0.0292919	-0.0993384	1.73549	0.496217
561	KLLKSPKEKLQLRG	ATXN7	O15265	220		3525	1652	1870	1250	201	-0.000961564	-0.169295		4082	1985	2440	1935	409	0.0522395	-0.127491		5965	2352	2673	1630	396	-0.0112327	-0.180423		0.0133484	-0.15907	0.916743	-0.703399
562	WNRLRCALNLMVEK	ATXN7	O15265	542		2734	1376	1555	1259	216	0.0107442	-0.118599		1994	828	821	920	219	0.0021318	-0.11857		3814	1363	2074	1386	600	0.00481787	-0.0688302		0.00589796	-0.102	0.534139	0.442767
563	GKKRKNSSPLLVHS	ATXN7	O15265	705		1429	436	442	463	65	-0.0845317	-0.198271		1766	657	546	793	116	-0.0357302	-0.176748		4934	1760	2343	1284	372	-0.0103477	-0.168978		-0.0435365	-0.181332	-2.00447	-1.1505
564	QLKYSRHRLVPLLD	SPTLC2	O15270	538		2302	1261	1369	1119	213	0.0204071	-0.0980361		2578	1063	1048	1394	404	0.000298575	-0.0704903		5411	1862	2960	1844	592	0.00336588	-0.112747		0.00802385	-0.0937578	0.643309	0.608295
565	PRRAREPLLVALLP	GRM6	O15303	5		2981	1257	1425	1379	327	-0.0183815	-0.0820536		2422	1016	949	1364	287	-0.00282663	-0.0991796		4403	1376	1910	1260	393	-0.0277322	-0.144966		-0.0163134	-0.108733	-0.606483	0.307538
566	SLKFIRYIYVNLKM	TM9SF1	O15321	594		2521	1191	1623	968	106	0.0209948	-0.198238		3317	1921	2111	1856	211	0.0689122	-0.168513		6603	3454	4099	2157	448	0.040665	-0.168125		0.043524	-0.178292	2.46635	-1.08945
567	ELLKSKEQLLVLSL	INPP4B	O15327	157		4630	2859	3340	2341	277	0.0484828	-0.144409		5859	2448	2579	3404	604	0.00981551	-0.113113		10416	4416	5506	4088	841	0.0111324	-0.138717		0.0231436	-0.13208	1.41975	-0.161346
568	SKGEKTLEFVPINL	INPP4B	O15327	332		3513	1504	1742	1571	209	-0.0134784	-0.151722		2095	758	752	985	164	-0.020742	-0.154977		6170	2335	3550	2094	410	0.0142509	-0.168294		-0.0066565	-0.158331	-0.110571	-0.688563
569	NRAKQSLTFVLLQE	INPP4B	O15327	597		2702	1232	1637	1413	2323	0.0122756	0.15323		1652	776	715	1104	686	0.0145349	0.0494138		2943	975	1471	1180	3048	-0.00873092	0.145874		0.00602655	0.116173	0.540742	4.82443
570	ITGRREHYVVEVKL	INPP4B	O15327	711		4679	2824	3526	2282	383	0.0520642	-0.11169		4573	2421	2606	3202	529	0.05165	-0.0899229		11264	6246	8682	5643	1351	0.0679408	-0.0812379		0.0572183	-0.0942835	3.16959	0.597737
571	NIQSKKRKNVEIMW	INPP4B	O15327	816		2266	966	1174	844	155	-0.00881924	-0.146187		1790	600	519	880	209	-0.048637	-0.108227		4812	1605	2010	1357	491	-0.0283195	-0.130969		-0.0285919	-0.128461	-1.23702	-0.0886737
572	ATICRKLNGIRFTC	INPP4B	O15327	832		2048	922	907	887	160	-0.0231976	-0.123074		2721	1041	1033	1226	238	-0.0114567	-0.145216		4286	1412	2132	1511	644	-0.00959932	-0.0756268		-0.0147512	-0.114639	-0.526258	0.18893
573	KCRKYAFNMLQLMA	INPP4B	O15327	894		4134	1999	2402	1628	254	0.010876	-0.155292		3628	1464	1768	1758	317	0.0192046	-0.141406		13818	5811	7529	4666	1117	0.0140434	-0.146971		0.014708	-0.14789	0.986559	-0.478866
574	LSKLRVVEELKLSH	CHAD	O15335	217		3254	1316	1646	1346	243	-0.0144257	-0.13087		1632	716	620	904	221	-0.00371749	-0.0851673		7272	2552	2860	2191	604	-0.0322053	-0.150205		-0.0167828	-0.122081	-0.630588	0.0394727
575	LQKWKRKDPIAVRK	FOXN1	O15353	362		2062	859	978	894	190	-0.0198949	-0.104787		4163	1755	1875	2268	548	0.0128757	-0.0895101		7776	2441	3565	2361	725	-0.021367	-0.136964		-0.00946204	-0.11042	-0.254644	0.273651
576	LARMSRLLLLLLLK	GPR37	O15354	10		2635	1219	1438	1190	196	0.00147811	-0.126327		3636	1782	1822	1993	449	0.033092	-0.0962294		5115	2476	3457	2342	804	0.0458061	-0.0561365		0.0267921	-0.0928975	1.60711	0.625572
577	GKSQKFTLSVDVEG	INPPL1	O15357	328		2019	778	800	722	71	-0.0441766	-0.221533		2108	871	715	1044	185	-0.0196605	-0.139468		4986	1676	2357	1592	532	-0.0141483	-0.119128		-0.0259951	-0.160043	-1.10367	-0.722941
578	IKSQRVQNKLGVVF	INPPL1	O15357	369		1863	882	1145	779	84	0.0159776	-0.185479		2602	1039	958	1359	307	-0.0124796	-0.103867		4613	1853	2650	1915	629	0.0173963	-0.0773367		0.00696479	-0.122228	0.588924	0.036523
579	KDRTQRKDFIFVSA	INPPL1	O15357	387		1970	885	1130	1065	206	0.0053994	-0.0785314		1436	581	597	733	220	0.00181015	-0.0759935		7118	3107	4094	2754	729	0.0221339	-0.113069		0.00978116	-0.0891981	0.733553	0.699868
580	GTRERLYEWISIDK	INPPL1	O15357	882		2416	1205	1422	1012	130	0.0140505	-0.166198		1421	731	578	682	118	0.0127109	-0.147028		3535	1556	2329	1263	439	0.037706	-0.0959785		0.0214891	-0.136401	1.33479	-0.248136
581	LRSRDPSLMVDFIL	FANCA	O15360	1144		6637	3013	3408	2967	393	-0.0063711	-0.152508		6317	2578	2279	3633	707	-0.0135881	-0.104571		14047	5810	7433	4569	1129	0.00986891	-0.149691		-0.00336343	-0.13559	0.0585383	-0.231837
582	LITKARLFLLQLIP	FANCA	O15360	1398		6322	3363	4182	2845	368	0.0305696	-0.15402		6694	2880	3088	3452	705	0.0166455	-0.117383		10188	4479	5524	3762	1119	0.0159702	-0.107944		0.0210618	-0.126449	1.31285	-0.0482648
583	EQRKKLSSLLEFAQ	FANCA	O15360	142		2022	1064	1166	983	171	0.0147638	-0.107899		733	323	244	346	57	-0.017911	-0.154283		3387	1399	1829	1144	383	0.012088	-0.109471		0.0029803	-0.123884	0.384308	0.00324708
584	RAQKLKESAVRLLR	FANCA	O15360	39		3025	1384	1570	1273	244	-0.00471966	-0.121352		2633	1110	1016	1374	307	-0.00425925	-0.10523		7989	2941	3967	2462	1042	-0.00365325	-0.0988852		-0.00421072	-0.108489	0.0150276	0.312435
585	PGLIKKFQFLMFRL	FANCA	O15360	866		3147	1307	1679	1497	242	-0.00703161	-0.119852		2937	1280	1476	1591	338	0.0269083	-0.104638		8163	3591	4191	3132	766	0.00994789	-0.123261		0.00994153	-0.115917	0.741788	0.16326
586	PSVKKDSFFLDLSC	NVL	O15381	182		2697	1259	1339	1211	163	-0.00852417	-0.149601		4298	1859	2081	2326	416	0.0223309	-0.123982		10972	4512	6201	3692	763	0.0168662	-0.163844		0.0102243	-0.145809	0.756311	-0.43708
587	LQKKAKARGLEFQI	NVL	O15381	248		3500	1525	1840	1573	269	-0.00601289	-0.12311		4386	1878	2098	2292	570	0.0204219	-0.0932548		5691	2179	2998	2052	645	0.00510541	-0.105708		0.00650481	-0.107357	0.565302	0.335166
588	QPSAKREGFVTVPN	NVL	O15381	568		2702	1161	1352	1145	124	-0.0122583	-0.183193		4060	1504	1413	2063	383	-0.0229322	-0.130314		7777	2956	4037	2219	624	0.00305424	-0.157075		-0.0107121	-0.15686	-0.318838	-0.659026
589	CKGRGIDQCIPLFV	IPO8	O15397	750		3430	1418	1745	1354	173	-0.0125723	-0.176885		2867	1226	1336	1799	449	0.0174696	-0.0623251		5483	2406	3395	1908	520	0.0306263	-0.127438		0.0118412	-0.122216	0.839342	0.0367529
590	HDRKMCIIGLSILL	IPO8	O15397	834		5527	3061	3570	2449	328	0.0301626	-0.152698		5477	2682	2809	2883	478	0.0356085	-0.137052		13550	6603	8912	4999	1226	0.0431398	-0.129541		0.0363037	-0.139764	2.09556	-0.315665
591	EFYKKQQEQLHLQL	FOXP2	O15409	140		2604	1191	1546	1248	182	0.0102009	-0.129904		2287	902	888	1317	219	-0.00725075	-0.121497		6049	2593	3068	1839	435	0.00716275	-0.165643		0.00337096	-0.139015	0.40437	-0.300627
592	DKQRPLQVPVSVAM	FOXP2	O15409	81		4206	1933	2177	1668	232	-0.00478882	-0.166847		4149	1764	1750	2333	437	0.0060594	-0.112477		7566	2602	3780	2572	667	-0.0067527	-0.1369		-0.00182737	-0.138741	0.13742	-0.295131
593	QYKEKQRELVKLQR	TNRC18	O15417	1495		5741	2463	2940	2340	385	-0.00980507	-0.143804		7187	2987	2909	3807	1086	0.000196722	-0.0758372		10001	3143	4267	2986	1432	-0.0292983	-0.090305		-0.0129689	-0.103315	-0.43473	0.416347
594	RAAKTRKMEVGFKA	TNRC18	O15417	1698		1097	445	529	512	115	-0.0194454	-0.0860035		1099	389	467	565	104	-0.00312464	-0.128581		2747	1016	1651	839	224	0.0178561	-0.151179		-0.00157132	-0.121921	0.150569	0.0426727
595	ATSRKQPFCLLLRE	TNRC18	O15417	1796		878	317	330	434	64	-0.0534678	-0.122445		3111	1336	1504	1654	366	0.0217826	-0.103253		3869	1439	1589	1232	237	-0.0241363	-0.180679		-0.0186072	-0.135459	-0.724272	-0.229218
596	LWTRRRSERIFLHD	TNRC18	O15417	1996		3068	1684	2022	1238	1359	0.0319178	0.0651909		3186	1228	1244	1742	717	-0.00793882	-0.0297768		7442	2462	3443	2328	902	-0.0174431	-0.106188		0.00217863	-0.0235915	0.34314	2.01748
597	PKSKKAKEALLLRE	TNRC18	O15417	2473		1142	449	504	464	99	-0.0310125	-0.114647		1350	602	597	755	177	0.0140648	-0.0881095		3069	1308	1612	1030	530	0.0107568	-0.0628575		-0.00206361	-0.0885379	0.125288	0.713128
598	KSRPKKREGVHLPT	TNRC18	O15417	2748		1933	833	855	791	99	-0.0257565	-0.172718		3569	1609	1697	1867	451	0.0226283	-0.0962641		6012	2265	2883	1724	698	-0.00623328	-0.115761		-0.00312049	-0.128248	0.071014	-0.0843806
599	LFSWKKAVVVDITE	SLC31A1	O15431	178		5955	2903	3751	2929	500	0.0202842	-0.10846		4389	1966	1996	2246	450	0.0173157	-0.120708		8654	3567	4483	3237	753	0.00732358	-0.133063		0.0149745	-0.120743	1.00025	0.0663277
600	TVRDPKTGVLTVAS	P4HA2	O15460	367		2387	878	1024	1000	174	-0.0379615	-0.132672		2198	749	663	1242	967	-0.0433759	0.046483		4486	1634	2282	1375	317	-0.00154054	-0.16704		-0.027626	-0.0844096	-1.18742	0.796038
601	LRRDCRRRKVLFED	CAPN5	O15484	18		1531	835	924	813	113	0.0218263	-0.117801		2300	803	822	1222	278	-0.0232176	-0.100199		5891	2051	3241	1731	817	0.00464495	-0.09468		0.00108458	-0.104227	0.286957	0.398041
602	FYRKKLSQPITVQV	CAPN5	O15484	570		2278	1132	1338	897	171	0.0136195	-0.132839		2530	945	989	1232	257	-0.00953263	-0.12432		4893	1718	2095	1556	651	-0.0227237	-0.0948686		-0.00621226	-0.117343	-0.0877576	0.13463
603	AKEFKTRLGIFLHK	RGS16	O15492	17		3314	1549	1777	1139	204	8.3696e-05	-0.162534		1757	615	694	797	236	-0.0119365	-0.0971859		6290	2048	2599	1703	1133	-0.030877	-0.0702124		-0.0142432	-0.109978	-0.500173	0.282545
604	QSKKFTLGKIPLKP	NUPL2	O15504	404		2560	1165	1120	1191	385	-0.0239737	-0.0467322		2106	746	760	977	305	-0.0213255	-0.0876756		4619	1680	1849	1385	667	-0.0282347	-0.0890356		-0.0245113	-0.0744811	-1.02747	0.995437
605	EVRAERRRELGIEE	CLOCK	O15516	382		578	267	353	274	42	0.0140733	-0.124251		617	269	307	235	84	0.026057	-0.104562		1940	611	950	576	170	-0.0137731	-0.144592		0.00878573	-0.124468	0.682435	-0.00847625
606	ERYKMKSKPLGICL	CFLAR	O15519	243		1546	800	878	758	134	0.0121588	-0.104525		1354	576	480	741	171	-0.013068	-0.0934506		4558	1536	2197	1463	538	-0.0118434	-0.10762		-0.00425088	-0.101865	0.0129653	0.445469
607	GLLRRVVVPVLVRD	NKX2-8	O15522	167		2800	1315	1865	1192	298	0.0244393	-0.0899925		3611	1195	1281	1464	370	-0.0270606	-0.133656		5924	1800	2542	1624	991	-0.0305173	-0.0777246		-0.0110462	-0.100458	-0.335994	0.473734
608	KGLAKRPGALLLRQ	TAPBP	O15533	40		2591	1041	1274	933	455	-0.0179227	-0.0437709		1895	630	504	951	703	-0.0586785	0.020991		7121	2303	3198	1879	4223	-0.0220024	0.0606848		-0.0328679	0.012635	-1.4566	2.74503
609	DDDRQRTGPVSVGT	PER1	O15534	667		9275	4166	4923	4085	602	-0.00328924	-0.143232		8959	3120	2816	4541	785	-0.037719	-0.138795		19250	6390	8018	5769	1632	-0.0289428	-0.14834		-0.023317	-0.143456	-0.966139	-0.389819
610	GDKKPPESDIIMME	PER1	O15534	734		1434	779	1071	553	44	0.0452635	-0.231559		2407	1062	1164	1281	241	0.0233343	-0.120966		4157	1674	2348	1287	281	0.0156605	-0.17137		0.0280861	-0.174631	1.67357	-1.01593
611	AKEIKIKLGILLQK	RGS5	O15539	17		2603	1295	1547	1135	208	0.0149839	-0.120348		2055	869	814	1000	253	-0.00115633	-0.102995		2884	1284	1549	897	310	0.0156608	-0.119613		0.00982944	-0.114318	0.736032	0.195365
612	GQKECRPFEVYLPS	MEFV	O15553	224		2389	1188	1358	1119	198	0.0100209	-0.112291		2146	841	866	1104	207	-0.00331961	-0.126921		4276	1832	2736	1488	488	0.0329513	-0.106854		0.0132175	-0.115356	0.910021	0.174537
613	YDILKKRLQLPVWE	DHX15	O43143	132		3771	1763	1637	1470	225	-0.0233686	-0.159061		2983	1242	1087	1727	303	-0.0113175	-0.114781		8063	2627	3295	2721	818	-0.0320771	-0.12173		-0.0222544	-0.131858	-0.911567	-0.156882
614	LRKRSSIRSVDMEE	SGSM2	O43147	395		960	400	478	364	64	-0.0143841	-0.147057		1046	428	360	495	94	-0.0184428	-0.138806		2787	924	1228	984	270	-0.0226852	-0.124072		-0.018504	-0.136645	-0.718977	-0.253034
615	QKDKKNYKELELLR	SGSM2	O43147	548		684	334	349	238	24	-0.00281186	-0.220324		929	357	362	489	74	-0.00813031	-0.145997		3013	1012	1527	852	178	-0.00643161	-0.191138		-0.00579126	-0.18582	-0.0661378	-1.24063
616	RIARDLVHKVQMLI	SGSM2	O43147	990		3639	1446	1782	1252	218	-0.0190121	-0.165531		1993	863	916	873	238	0.0166646	-0.112192		5334	2306	3212	1861	482	0.0267051	-0.132646		0.0081192	-0.13679	0.648206	-0.255943
617	SPNRREDRPISFYQ	ASAP2	O43150	715		2208	1098	1127	1087	168	-0.0019267	-0.118932		2731	920	833	1612	209	-0.0428095	-0.145004		7397	2897	3579	2254	548	-0.00309349	-0.162263		-0.0159432	-0.142067	-0.587472	-0.361913
618	DWVKKTGDKLTILI	TTI1	O43156	281		3538	2026	2387	1587	181	0.0368657	-0.168241		2242	761	912	1142	178	-0.0104123	-0.149017		8089	3183	4447	2589	601	0.0113534	-0.159232		0.0126023	-0.15883	0.878426	-0.698578
619	ILIKKIIECVSVHP	TTI1	O43156	292		2491	1034	1391	1092	213	-0.00198478	-0.112537		2249	994	783	1060	223	-0.0130348	-0.128754		2779	1073	1479	749	332	0.00674006	-0.115845		-0.00275984	-0.119045	0.0895349	0.100431
620	PHWKVRLELVELVE	TTI1	O43156	305		4481	2055	2310	2126	219	-0.00535772	-0.170307		3605	1452	1328	2166	377	-0.0119691	-0.109553		7020	2517	2661	2147	536	-0.0351054	-0.158702		-0.0174774	-0.146188	-0.666256	-0.444677
621	RLSKALIQVLELDV	TTI1	O43156	427		2844	1257	1259	1365	179	-0.0242942	-0.141455		2812	1044	1172	1470	310	-0.00276328	-0.111362		7553	2898	3460	2278	684	-0.0103084	-0.140562		-0.0124553	-0.131126	-0.408357	-0.142191
622	FYDKRAASFVSVLH	TTI1	O43156	751		3658	1725	2032	1455	195	0.0044949	-0.170386		3924	1545	1595	2204	430	-0.00230876	-0.108136		10131	4794	6000	3741	1064	0.0298628	-0.112915		0.010683	-0.130479	0.779863	-0.129192
623	QIRLKVLDVLDLCV	TTI1	O43156	882		918	411	537	340	73	0.00747379	-0.128979		2956	1400	1790	1406	198	0.0522266	-0.171764		3570	1201	1820	1302	358	-0.00569882	-0.118538		0.0180005	-0.13976	1.15564	-0.315595
624	RRYGRRHAYVSFKP	PJA2	O43164	35		1998	851	970	840	151	-0.0160734	-0.128369		2228	689	579	985	216	-0.0652949	-0.134792		6330	2024	1889	1329	629	-0.0680251	-0.150345		-0.0497978	-0.137835	-2.32601	-0.276933
625	GRLMRQDPVVHLSP	SIPA1L1	O43166	1259		3115	1445	1570	1344	182	-0.00720991	-0.155643		3202	1316	1317	1854	315	0.00139962	-0.118344		5692	1811	2737	2001	553	-0.0153125	-0.124205		-0.00704094	-0.132731	-0.130313	-0.174415
626	GLDRKTESSLSLDI	SIPA1L1	O43166	1386		4913	2662	2695	2144	244	0.0107985	-0.173217		4426	1600	1799	2446	384	-0.00706085	-0.13495		9538	3800	5182	3768	897	0.0107259	-0.121415		0.00482118	-0.143194	0.478843	-0.384558
627	RIRQRSNSDITISE	SIPA1L1	O43166	171		1408	460	567	401	67	-0.0514789	-0.200457		1193	394	365	603	83	-0.0433984	-0.163431		2285	825	902	713	179	-0.0301354	-0.154324		-0.0416709	-0.172737	-1.90866	-0.977887
628	RVKRYIVEHVDLGA	SIPA1L1	O43166	476		4112	1998	2219	1849	308	0.00293609	-0.125994		2493	1022	978	1262	268	-0.00397232	-0.115891		6545	2872	3495	2449	707	0.0141796	-0.109002		0.00438112	-0.116962	0.456245	0.142267
629	TLRRNGLGQLGFHV	SIPA1L1	O43166	957		3499	1016	1595	1111	280	-0.0443769	-0.137928		4022	1152	1468	1672	604	-0.0319268	-0.0899054		7790	1999	3992	1791	906	-0.0201931	-0.127875		-0.0321656	-0.11857	-1.42054	0.109988
630	YSKRRIWRSVKLKD	ZBTB24	O43167	255		1207	421	497	378	54	-0.0453507	-0.201652		1196	493	476	488	133	-0.00196017	-0.123692		3919	1345	1629	1289	351	-0.0272654	-0.136824		-0.0248588	-0.154056	-1.04531	-0.602705
631	GKVFKYNHFLAIHQ	ZBTB24	O43167	301		4154	1981	2496	1775	198	0.0138331	-0.178848		2903	1346	1085	1633	307	-0.00252864	-0.111907		8214	2937	3620	2659	716	-0.0185253	-0.140881		-0.00240696	-0.143879	0.107656	-0.398306
632	FERRKRARQINVST	PRPF4	O43172	92		4252	1626	1636	1471	303	-0.0479311	-0.146083		3612	1326	1075	1800	458	-0.0407958	-0.0985812		5533	1423	1802	1305	432	-0.0703977	-0.170597		-0.0530415	-0.13842	-2.49258	-0.288684
633	CKMARVASVLGLVM	ST8SIA3	O43173	5		2653	1303	1649	1338	252	0.0192461	-0.0931553		2426	1065	1085	1377	342	0.0143787	-0.079509		9724	4279	5910	3205	1006	0.0287046	-0.120893		0.0207765	-0.0978523	1.2982	0.526061
634	VPLRRDLPLLLFRT	PHGDH	O43175	460		2777	1288	1216	1232	234	-0.022828	-0.113548		3799	1443	1358	2218	914	-0.0185677	-0.0187438		5462	1882	2436	1499	555	-0.019244	-0.132969		-0.0202132	-0.0884204	-0.806749	0.715488
635	SGRSVRLRSVPIQS	ARHGAP6	O43182	207		2827	1086	1269	1240	263	-0.0305338	-0.103233		3576	1272	1212	1948	541	-0.0281186	-0.0740563		4971	1673	2430	1467	647	-0.0103581	-0.101458		-0.0230035	-0.0929156	-0.950036	0.625209
636	ELERARLQEVAFYQ	ARHGAP6	O43182	224		4487	1891	2379	2071	261	-0.00692999	-0.152573		6416	2573	2627	3733	692	-0.000504187	-0.108033		8617	2858	4111	2990	600	-0.0138927	-0.161956		-0.00710896	-0.140854	-0.133805	-0.337566
637	KKEKARDKKLSLNP	ARHGAP6	O43182	392		1956	1128	1212	1018	205	0.0278296	-0.0803865		2110	1133	1121	1196	391	0.0446867	-0.0492462		4297	2305	2347	1541	800	0.0278551	-0.0508945		0.0334572	-0.0601758	1.94939	1.28274
638	TLKATKYVELVIVA	ADAM12	O43184	211		3963	1791	2062	1472	227	-0.00513666	-0.166281		2928	1315	1268	1725	297	0.0120523	-0.11396		6891	2638	3434	2456	614	-0.00108057	-0.133075		0.00194502	-0.137772	0.331144	-0.275666
639	DLEKVKQRLIEIAN	ADAM12	O43184	236		2982	1401	1513	1260	223	-0.0057629	-0.129494		5146	2228	2737	2878	613	0.0328131	-0.0991721		5036	1669	2523	1531	487	-0.00848437	-0.13276		0.00618861	-0.120475	0.549064	0.0717142
640	VDKFYRPLNIRIVL	ADAM12	O43184	250		3301	1283	1674	1383	236	-0.0163518	-0.134988		3448	1376	1261	1763	286	-0.0132823	-0.144166		6201	1956	2658	1701	470	-0.0285613	-0.165531		-0.0193984	-0.148228	-0.764907	-0.485662
641	IRLQRESKELIINL	ADAM12	O43184	71		3015	1163	1516	1150	179	-0.017712	-0.160697		2680	1132	1142	1054	175	0.00686009	-0.185075		3816	1356	1958	1267	218	-0.00194722	-0.18607		-0.00426638	-0.177281	0.0121692	-1.06914
642	YLKRKTLIRLLFTN	ADAM12	O43184	730		1101	451	500	374	58	-0.0255614	-0.179135		1626	701	718	858	179	0.0120026	-0.110754		3295	1050	1416	949	320	-0.0276724	-0.135166		-0.0137437	-0.141685	-0.474522	-0.354254
643	LYKEEKVDSIELFG	IRAK2	O43187	613		4508	2177	2583	2150	258	0.00925023	-0.152552		3943	1354	1488	2112	365	-0.0181503	-0.129472		6479	2351	3337	2077	486	-0.000386228	-0.158038		-0.00309544	-0.146687	0.0723006	-0.454714
644	KVRRLQLRWVDVAH	PHF1	O43189	243		4331	1835	1913	1744	322	-0.0269146	-0.132962		3595	1611	1520	2011	501	0.00925638	-0.0816903		9335	3023	3699	2685	944	-0.0358438	-0.130981		-0.017834	-0.115211	-0.684568	0.177432
645	HREPKRPEIIFLPS	MSH5	O43196	123		3296	1486	1405	1364	282	-0.0273964	-0.115794		4475	1948	1971	2651	539	0.0121718	-0.0947237		8300	2885	3578	2988	959	-0.0225494	-0.10371		-0.0125913	-0.104742	-0.415341	0.387686
646	KFLGRRRIGVELED	MSH5	O43196	192		2849	1276	1544	1184	185	-0.00109719	-0.146001		1553	607	637	792	256	-0.00161343	-0.0679759		3799	1214	1858	1196	263	-0.0131657	-0.167763		-0.00529209	-0.127247	-0.0405041	-0.0642794
647	SKNKKYQEEVPVYV	ZW10	O43264	705		2168	1138	1444	1105	146	0.0306232	-0.130471		2733	1107	1178	1295	220	0.00580345	-0.15161		6832	2463	3119	2119	619	-0.0141466	-0.138938		0.00742665	-0.14034	0.612642	-0.327234
648	THRERQLLWLELLR	PRODH	O43272	577		2940	1480	1642	1414	241	0.00873125	-0.112141		1873	751	597	1022	250	-0.0282058	-0.0876594		5129	2036	2745	1722	635	0.00886953	-0.0998504		-0.003535	-0.0998836	0.0497278	0.485267
649	SNLKRASALLNLYE	EFS	O43281	224		1560	868	879	655	74	0.0153104	-0.179438		2225	928	1008	1110	167	0.0129735	-0.156373		4646	2210	2927	1804	511	0.0370343	-0.104884		0.0217728	-0.146899	1.34936	-0.458957
650	SLSRRPLPALPVPE	EFS	O43281	304		2570	1339	1407	1362	238	0.00843175	-0.0931979		3769	1256	1380	2157	352	-0.0231673	-0.1248		6355	2301	2733	1968	502	-0.0205382	-0.154219		-0.0117579	-0.124072	-0.372545	-0.000527026
651	LPRRSLLAALFFFS	B4GALT5	O43286	12		6025	3204	4144	2492	307	0.0348841	-0.173437		10402	5177	5298	5325	896	0.0357246	-0.140159		16377	7175	10049	5712	1073	0.029515	-0.168513		0.0333745	-0.160703	1.94514	-0.736195
652	SGMRARRGLLRLPR	B4GALT5	O43286	2		3253	1166	1154	1305	881	-0.0605207	0.0102447		2966	1083	926	1355	1415	-0.0357628	0.0436544		6502	2176	2302	2116	2904	-0.0465121	0.0408407		-0.0475985	0.0315799	-2.21307	3.12551
653	KQKAQKTPYIVLSG	SART1	O43290	777		2400	1121	1204	1077	207	-0.00732988	-0.110265		3120	1490	1458	1773	458	0.0239088	-0.0750229		6624	2643	3064	2265	721	-0.00705352	-0.113163		0.00317514	-0.0994837	0.394314	0.493299
654	CGLRRSRAFLALLG	SPINT2	O43291	8		4474	2077	2358	2121	437	-0.00222174	-0.0936675		4987	1875	1919	2395	600	-0.0109691	-0.106522		9025	4208	5655	3592	1298	0.0353073	-0.0738386		0.00737215	-0.0913429	0.609843	0.656795
655	AAHRKKSGALPVAW	GPAA1	O43292	81		1963	813	973	813	174	-0.0153215	-0.111581		2372	694	720	1359	323	-0.0511484	-0.0828212		4190	1368	1612	1410	655	-0.0386303	-0.073814		-0.0350334	-0.0894056	-1.56781	0.695702
656	LERTMRSVGLEVYT	GPAA1	O43292	94		2362	852	1331	1090	107	-0.00876569	-0.179763		3704	1585	1565	2054	353	0.00661578	-0.124304		4589	1814	2327	1833	427	0.00264801	-0.121853		0.000166034	-0.141973	0.239787	-0.360038
657	IRLFKKSKEIGLQM	SRGAP3	O43295	137		2250	1118	1173	779	134	0.000377299	-0.165518		1910	690	642	961	250	-0.0281026	-0.0943336		4132	1640	2079	1328	366	0.00201282	-0.139351		-0.00857083	-0.133068	-0.208877	-0.181183
658	CTKARNDYLLNLAA	SRGAP3	O43295	238		4422	2133	2259	1982	277	-0.00356003	-0.145994		3813	1595	1469	1964	388	-0.00489671	-0.121149		6025	2548	3171	2087	531	0.0105208	-0.135845		0.000688033	-0.134329	0.266593	-0.206522
659	PQKMRRPRPLSVYS	SRGAP3	O43295	489		2890	1301	1624	1210	642	0.00320867	-0.00935361		3696	1668	1727	2020	857	0.0207477	-0.026503		7788	3057	4152	2523	3084	0.00780474	0.0272148		0.010587	-0.00288059	0.774937	2.43342
660	QRDRHMSMHLGLRP	ZBTB43	O43298	387		1980	840	1070	766	209	-0.00439651	-0.096064		4594	1726	1773	2524	673	-0.0106765	-0.0771941		6440	2282	3108	2038	997	-0.00893106	-0.0783633		-0.00800136	-0.0838738	-0.179633	0.806799
661	LPPRERLREVAFEY	AP5Z1	O43299	290		3693	1883	2030	1727	239	0.00766502	-0.139954		4736	1977	1899	2485	389	-0.000586033	-0.143918		10187	3413	4702	3349	805	-0.0170081	-0.150942		-0.00330971	-0.144938	0.0612972	-0.41959
662	YSRRLEKTCVDLLQ	AP5Z1	O43299	59		3659	1699	2092	1621	255	0.00683788	-0.134759		6734	2911	3025	3817	783	0.0139577	-0.10115		7581	3003	4381	3092	710	0.017268	-0.120072		0.0126879	-0.11866	0.882821	0.108162
663	AIRTRATELLTLLK	AP5Z1	O43299	748		3748	1464	1635	1433	230	-0.0328032	-0.157025		2354	828	765	1132	213	-0.0333574	-0.137783		4610	1747	2210	1475	424	-0.0059318	-0.13546		-0.0240308	-0.143423	-1.00279	-0.389149
664	RYHRDANTALPLAL	AP5Z1	O43299	778		2628	1137	1373	1268	217	-0.00707998	-0.111105		2976	1282	1296	1795	375	0.0103572	-0.0886276		6919	2692	3814	2460	837	0.0110272	-0.0992832		0.00476815	-0.0996719	0.476119	0.489519
665	AKLDKIAGILPLDN	CCP110	O43303	138		4180	1985	2105	1893	341	-0.00601677	-0.116146		3517	1428	1339	2119	305	-0.0078608	-0.130132		7848	2929	4234	2357	583	0.0063228	-0.162778		-0.00251825	-0.136352	0.101941	-0.247147
666	PKGKEQAMDLIIQD	CCP110	O43303	402		1809	714	833	702	105	-0.0261584	-0.161822		2329	999	1211	1312	159	0.0298227	-0.160124		5245	1819	2523	1453	325	-0.0104818	-0.187263		-0.00227248	-0.169736	0.114562	-0.91762
667	QMDKMKSPRVALSA	CCP110	O43303	903		2574	1181	1312	1279	162	-0.00655918	-0.139471		3416	1258	1140	2065	499	-0.0279051	-0.0721526		7439	2515	3705	2382	717	-0.00804646	-0.13032		-0.0141702	-0.113981	-0.496424	0.202133
668	QRKKTSYKEILLKN	ZSCAN12	O43309	565		2659	1167	1570	894	138	0.00729919	-0.182459		2818	1016	914	1371	355	-0.0322268	-0.100572		3876	1386	1534	989	242	-0.0304323	-0.190865		-0.0184533	-0.157965	-0.716372	-0.681216
669	PKPKVALVKLPVMQ	ATMIN	O43313	298		3816	1506	1945	1727	382	-0.0149486	-0.0934807		4163	1731	1426	2107	669	-0.0182852	-0.0714679		11521	4195	5538	4021	1664	-0.00787863	-0.0806827		-0.0137041	-0.0818771	-0.472488	0.846899
670	AREKLIAWKVCLAF	PPIP5K2	O43314	289		3237	1507	2024	1418	182	0.0169279	-0.159069		2724	1210	1184	1506	2080	0.0118553	0.10648		7094	2513	3378	2645	5304	-0.0104409	0.105624		0.00611411	0.0176784	0.545239	2.84632
671	KPMKEILERISLFK	PPIP5K2	O43314	58		4236	1841	2515	1624	407	0.00734847	-0.107268		3880	1689	1793	1959	418	0.0175119	-0.115938		6049	2624	3363	1720	698	0.0180204	-0.116912		0.0142936	-0.113373	0.96528	0.21436
672	QPRRRSIQDLTVTG	MAP3K7	O43318	436		2912	1293	1370	1129	195	-0.0172825	-0.146466		4621	2190	2069	2812	538	0.0187135	-0.0970049		6008	2236	2649	2199	704	-0.01624	-0.101188		-0.00493636	-0.114886	-0.0222361	0.183959
673	EKLRKLSKPVYLRS	LYRM1	O43325	105		1872	848	1084	778	137	0.00691588	-0.132509		2150	797	742	1017	300	-0.0237608	-0.0907237		3888	1316	1568	1119	514	-0.0313902	-0.101069		-0.0160784	-0.108101	-0.594411	0.320242
674	RYEKCGHENLHLKI	ZNF208	O43345	102		1863	857	1170	784	106	0.0167798	-0.159549		1714	809	719	985	208	0.0113278	-0.0952755		2572	1204	1510	899	268	0.0283336	-0.116534		0.0188138	-0.123786	1.1974	0.00522098
675	CDKKKMELSLNIPV	RIPK2	O43353	326		2743	1126	1258	1032	129	-0.0244672	-0.187112		3460	1400	1483	1699	381	0.00510363	-0.115027		6232	1996	2931	1921	572	-0.0174088	-0.137827		-0.0122574	-0.146655	-0.398196	-0.454073
676	SSRARISRSISLGD	WDR62	O43379	1220		3253	1382	1566	1319	212	-0.0171904	-0.147041		4101	1558	1618	2247	348	-0.00760514	-0.137863		8727	3270	4067	3221	1104	-0.00972279	-0.09227		-0.0115061	-0.125724	-0.359613	-0.0337076
677	NEKRVLEKWINLKV	WDR62	O43379	284		1680	706	922	726	124	-0.00319428	-0.129315		2029	777	890	872	117	0.00466176	-0.193658		5081	2443	2911	1475	533	0.0270779	-0.126302		0.00951511	-0.149758	0.71989	-0.516392
678	ASRDRLIHVLNVEK	WDR62	O43379	557		2904	1464	1546	1203	246	0.00349091	-0.116787		3351	1335	1628	1874	425	0.0181561	-0.0921374		4101	1782	2293	1017	355	0.0187593	-0.156288		0.0134688	-0.121737	0.922923	0.0463669
679	ISDGKRESPLKIDP	SYNJ1	O43426	1315		2596	1141	1093	1137	191	-0.0301646	-0.129228		2493	834	634	1003	203	-0.0633543	-0.159373		6716	2104	3018	2006	440	-0.0236977	-0.17698		-0.0390722	-0.155194	-1.77521	-0.625557
680	PSRRPPPPPVPLLP	SYNJ1	O43426	1536		4271	1586	1884	1935	315	-0.0343833	-0.127302		4679	1902	1855	2608	594	-0.00331922	-0.092283		7881	2852	3424	2241	899	-0.0194428	-0.118225		-0.0190484	-0.112603	-0.746934	0.229815
681	KYSKPKKIRVCVGT	SYNJ1	O43426	526		2501	1143	1183	925	196	-0.0150721	-0.131613		1675	543	543	853	176	-0.0380988	-0.117891		4671	1738	2277	1522	664	-0.005092	-0.0861645		-0.019421	-0.11189	-0.766064	0.244143
682	PPAKREKKTIRIRD	EIF4G3	O43432	136		2614	1004	1124	920	131	-0.0353107	-0.183765		1534	516	533	713	223	-0.0283418	-0.0870256		4078	1361	1441	1093	476	-0.0468522	-0.118841		-0.0368349	-0.129877	-1.66032	-0.117111
683	EELYKRLEKLIIED	EIF4G3	O43432	1428		939	191	260	210	28	-0.119081	-0.263498		582	113	93	169	33	-0.143995	-0.214879		2104	517	383	399	94	-0.13732	-0.243774		-0.133465	-0.240717	-6.62257	-2.34316
684	RREPRKIITVSVKE	EIF4G3	O43432	710		3279	1763	2091	1307	241	0.0271078	-0.134692		3181	1347	1280	1563	308	0.000624653	-0.129216		5443	1968	2440	1742	490	-0.0160001	-0.137861		0.00391081	-0.133923	0.432092	-0.198362
685	WPRNHRPGALPLMS	TBX1	O43435	305		8978	3998	5578	3832	721	0.0137247	-0.121348		5981	2090	2225	3237	644	-0.0187967	-0.112228		12111	4784	6686	3927	1534	0.0120237	-0.0993524		0.00231722	-0.110976	0.350257	0.262494
686	REVRDRHHSLGLNG	CBFA2T2	O43439	315		1501	576	874	643	92	-0.00165124	-0.150141		1217	445	426	690	115	-0.0228411	-0.123409		4350	1655	2096	1429	460	-0.00514427	-0.118511		-0.00987887	-0.130687	-0.276049	-0.133373
687	RLAKLSCPALGISK	SUV39H1	O43463	24		1075	531	555	599	124	-0.000955053	-0.0656246		1616	641	802	907	200	0.0203435	-0.0943838		4779	1841	2277	1455	618	-0.00570412	-0.100437		0.00456145	-0.0868153	0.465505	0.747725
688	GTRSRAWLAVALGA	HTRA2	O43464	102		1937	803	978	999	159	-0.0132181	-0.107884		2405	985	866	1295	340	-0.0135311	-0.0821188		4034	1443	2112	1351	554	0.000656409	-0.0884418		-0.0086976	-0.0928149	-0.215387	0.62723
689	KEEKPSVSKVEMQP	EPB41L2	O43491	152		2122	841	1206	841	155	-0.00258576	-0.135447		2866	1109	1080	1410	163	-0.0116553	-0.187948		8102	3386	5172	2700	516	0.031297	-0.174081		0.00568532	-0.165825	0.523219	-0.839067
690	WLKKQKSYTLVVAK	EPB41L2	O43491	83		1663	708	922	770	160	-0.00134326	-0.0962347		2180	921	759	1109	305	-0.0155314	-0.086395		5270	1872	2272	1635	518	-0.0213177	-0.129836		-0.0127308	-0.104155	-0.422502	0.399476
691	LEKDERHQWIVLLS	TGOLN2	O43493	466		2154	1004	1194	913	92	0.00364189	-0.190855		2547	1131	1093	1435	309	0.0104228	-0.0965672		4510	1717	2429	1444	329	0.00725481	-0.161095		0.0071065	-0.149506	0.596201	-0.511321
692	SKLAKADIKIWVLT	ATP8B1	O43520	720		2271	1102	1398	900	133	0.0175119	-0.15988		3104	1472	1464	1744	292	0.0245467	-0.124957		8104	3333	4594	2648	484	0.0172148	-0.182301		0.0197578	-0.155713	1.24588	-0.635979
693	GDKKETAENIGFAC	ATP8B1	O43520	735		1451	613	649	476	59	-0.0255837	-0.20987		1599	643	595	792	186	-0.010846	-0.108167		4130	1486	1683	1328	279	-0.0268475	-0.169334		-0.0210924	-0.162457	-0.851895	-0.77143
694	KTKRNKILKLKFPR	ATP8B1	O43520	814		2126	779	811	739	402	-0.0511924	-0.0374813		2160	763	806	948	346	-0.0177719	-0.0795944		3013	1189	1275	990	722	-0.0175106	-0.0276934		-0.028825	-0.0482564	-1.24899	1.52212
695	KKEQRQKNFVDLAC	ATP8B1	O43520	846		2737	1338	1475	1068	209	0.00314209	-0.131558		3429	1343	1380	2113	394	-0.00369696	-0.0977009		5767	2326	3461	2050	445	0.022472	-0.149137		0.00730571	-0.126132	0.606431	-0.0418895
696	VTPKQKAMVVDLVK	ATP8B1	O43520	871		3680	1932	2217	1731	276	0.0194654	-0.123308		1811	823	646	920	156	-0.00876816	-0.140021		5621	2094	2856	1925	432	-0.000431382	-0.151644		0.00342196	-0.138324	0.406989	-0.286758
697	VKRYKKAITLAIGD	ATP8B1	O43520	881		1416	575	644	594	118	-0.0259243	-0.117437		1646	572	506	638	123	-0.0401308	-0.170636		3056	1095	1269	987	399	-0.0249667	-0.0959945		-0.0303406	-0.128022	-1.32682	-0.0798584
698	SGKAPRRRAVSMDN	FOXO3	O43524	245		4061	1651	2055	1569	203	-0.0141038	-0.179167		3640	1726	1460	1856	334	0.00654014	-0.133158		10392	4123	4947	3106	764	-0.00418929	-0.164247		-0.00391766	-0.158857	0.0300771	-0.699128
699	RSREARSRLLLLEQ	SMAD6	O43541	159		3808	1667	2627	1415	237	0.0244232	-0.157056		3951	1758	2144	1804	437	0.0365683	-0.118609		6409	2128	3154	1928	574	-0.0103749	-0.141905		0.0168722	-0.13919	1.0977	-0.304144
700	AKLKSVKEVLHFSG	XRCC3	O43542	20		4521	2098	2460	1901	280	0.00129887	-0.150808		4852	1861	1862	2620	476	-0.0101608	-0.122638		10558	3864	4885	3619	1259	-0.0118348	-0.102955		-0.00689891	-0.125467	-0.123019	-0.0285359
701	SVRAIKEGEVDLNY	TGM5	O43548	379		1142	687	889	632	53	0.0555357	-0.165977		1294	788	635	741	109	0.0429019	-0.13557		2390	990	1556	979	256	0.0330303	-0.104647		0.0438227	-0.135398	2.48169	-0.227984
702	KLKPGKSLPLGVEE	RGS14	O43566	214		2041	961	1217	1022	143	0.0123076	-0.12704		1589	610	675	804	183	0.00127137	-0.108085		5214	1894	2930	1643	371	0.00936048	-0.164786		0.00764648	-0.133304	0.62393	-0.185926
703	RLRKDQLKKLPVHK	RNF13	O43567	217		3041	1292	1132	1328	316	-0.0457331	-0.091256		4151	1763	1881	2084	469	0.0139641	-0.11099		5470	1824	2338	1516	867	-0.0257865	-0.0830956		-0.0191852	-0.095114	-0.753957	0.581057
704	MELRRMEHLVKFWL	AKAP10	O43572	146		4173	1668	2376	1579	366	-0.00194862	-0.118098		4864	1988	2461	2316	481	0.0240694	-0.12874		8650	2850	4108	2582	747	-0.0147664	-0.146429		0.00245145	-0.131089	0.35715	-0.141451
705	GRGRSEKKAIKLPA	SYT7	O43581	63		1953	852	913	924	220	-0.0189353	-0.0776981		2299	924	931	1101	467	-0.00153691	-0.0484418		5107	1667	2248	1396	928	-0.0237015	-0.0686852		-0.0147246	-0.0649417	-0.52489	1.18702
706	FVEYRKQLKLLLDR	XPOT	O43592	405		2001	862	1090	752	148	-0.00266361	-0.136974		1147	446	443	543	134	-0.00851403	-0.109978		3242	1144	1503	987	236	-0.0135909	-0.163995		-0.00825617	-0.136982	-0.192718	-0.259804
707	EKFKILLEKLMLAQ	XPOT	O43592	627		2201	985	1178	963	205	-0.00251209	-0.103128		1763	611	587	873	329	-0.0314423	-0.0559184		3701	1305	1701	1332	392	-0.0146024	-0.113224		-0.0161856	-0.0907566	-0.599918	0.668568
708	WRCPRCSHRLCVAC	HR	O43593	613		2589	1188	1234	910	157	-0.014004	-0.162794		1707	616	636	962	212	-0.0167199	-0.0937987		3826	1248	1884	1148	257	-0.0112692	-0.173772		-0.0139977	-0.143455	-0.487563	-0.389792
709	GPGLRKGLGLPLSP	HR	O43593	825		2469	963	1104	946	168	-0.0301101	-0.145256		4039	1653	1637	2605	489	-0.000484224	-0.0894109		7247	2422	3397	2204	753	-0.015422	-0.12484		-0.0153388	-0.119836	-0.556432	0.0845613
710	LRPKSDEGSVLLLH	HR	O43593	927		4675	2142	2430	2179	259	-0.00449282	-0.157441		2713	1159	1093	1483	236	0.00126112	-0.135094		5365	2003	2519	1842	502	-0.00907697	-0.129674		-0.00410289	-0.140736	0.0205649	-0.335198
711	NECRVMKGNPSATA	DCX	O43602	271		2361	805	1145	1018	131	-0.0285553	-0.161189		2556	855	845	1389	262	-0.0342551	-0.117232		5964	2057	2773	1805	533	-0.0145673	-0.141793		-0.0257926	-0.140071	-1.09327	-0.321843
712	RAIRTQPKQLIVDD	SPRY1	O43609	152		2218	968	1056	1018	101	-0.0168969	-0.179428		1937	623	556	842	183	-0.0520603	-0.13851		6219	2013	3362	2001	607	-0.00135113	-0.128626		-0.0234361	-0.148854	-0.972254	-0.498238
713	EKHERTHEIIPINV	SPRY1	O43609	73		2517	1226	1409	1203	145	0.00716683	-0.151379		3060	1214	1226	1795	264	-0.00347039	-0.132138		7364	2818	3993	2643	520	0.00827507	-0.158493		0.0039905	-0.147337	0.436185	-0.467762
714	QWKDFKENNVVFNR	TIMM44	O43615	246		2461	1106	1446	984	98	0.0080757	-0.201949		1373	538	537	833	175	-0.00673012	-0.0867234		4497	1722	2032	1410	348	-0.0119226	-0.155717		-0.00352567	-0.14813	0.0502068	-0.48369
715	YQMRRPGGELPLSK	TIMM44	O43615	39		1171	538	583	655	82	-0.00901318	-0.120408		1000	390	489	521	85	0.0178402	-0.139538		4813	1915	2382	1319	656	0.000309711	-0.100447		0.00304558	-0.120131	0.38766	0.0786327
716	TNHKKSVRAVVLHP	PLRG1	O43660	372		4289	1744	1879	1686	370	-0.0301064	-0.117822		4235	1544	1209	2018	557	-0.045818	-0.097046		9932	3770	5260	3332	1242	0.0051997	-0.0988669		-0.0235749	-0.104578	-0.979382	0.390981
717	EESHKRKMAIKLRN	PLRG1	O43660	41		927	445	596	469	64	0.0218169	-0.127187		646	275	276	339	57	0.00784814	-0.134388		2668	941	1237	732	476	-0.0135926	-0.0703968		0.00535747	-0.110657	0.506383	0.268891
718	SKKKTTAANLSLSS	LDB2	O43679	282		2915	1274	1395	1314	213	-0.016268	-0.128452		3064	1308	1254	1667	447	0.00295897	-0.0781233		5807	2091	2832	2060	838	-0.00687312	-0.0798084		-0.00672738	-0.0954614	-0.114211	0.57408
719	RALRNRLIVLLLEC	BUB1	O43683	1070		4478	2089	2148	1919	364	-0.0124102	-0.119632		5528	2177	2097	2889	525	-0.00998752	-0.128081		10969	4218	5523	3636	1091	0.000306085	-0.124959		-0.00736388	-0.124224	-0.146897	-0.00356733
720	WKKKEEHPILFLYY	SULT1B1	O43704	182		2685	1304	1536	1095	162	0.0094086	-0.155127		1957	770	1036	1077	165	0.0270387	-0.137999		6885	3351	4284	2603	615	0.0369182	-0.129521		0.0244551	-0.140882	1.48711	-0.33813
721	PQDPKKRASVRMIS	GSTZ1	O43708	94		2286	1090	1472	899	185	0.0215345	-0.124605		2158	878	836	1085	217	-0.00577215	-0.123596		6575	2738	3502	2613	652	0.0109862	-0.11515		0.00891618	-0.121117	0.689133	0.0588271
722	NSAKAKKFYLCLFS	BUD23	O43709	196		4051	1677	1866	1482	209	-0.0235398	-0.178702		3923	1546	1837	1920	388	0.013456	-0.127146		8086	3095	3709	2731	574	-0.0102999	-0.161303		-0.00679459	-0.155717	-0.117662	-0.636062
723	RKYVRNSRMIDIQT	BUD23	O43709	25		3304	1455	1735	1551	331	-0.00554461	-0.0913216		2439	1025	791	1375	506	-0.0237136	-0.03706		6453	2315	2778	1941	576	-0.0209376	-0.142286		-0.0167319	-0.0902226	-0.627974	0.679293
724	VTKVLKGKKLSLPM	KDELR3	O43731	201		2102	907	1098	885	777	-0.007231	0.0475015		2392	894	827	1254	460	-0.0231217	-0.0495001		3856	1281	1822	1105	1749	-0.0148378	0.0355205		-0.0150635	0.011174	-0.542295	2.71569
725	FRLRRRDLLLGFNK	ITM2A	O43736	226		4105	1531	1906	1560	314	-0.0284481	-0.133009		6991	2542	2231	3193	1040	-0.0336272	-0.0858023		8694	2576	3138	2355	1205	-0.051145	-0.0993114		-0.0377401	-0.106041	-1.70681	0.361604
726	EAERHRAGRLLLHL	TLX2	O43763	224		4424	2215	2438	1858	403	0.00692863	-0.108124		4262	1636	1772	2523	556	-0.00121325	-0.0859018		12039	4500	6332	4064	1598	0.00357467	-0.0919154		0.00309668	-0.0953138	0.390285	0.577044
727	KEEARRKHAVAVIW	MYO1B	O43795	836		1463	620	724	613	106	-0.0141924	-0.13294		2116	994	895	1088	223	0.0119571	-0.117152		3587	1419	1871	1135	283	0.00583814	-0.152988		0.00120095	-0.13436	0.292933	-0.207135
728	VKSKRVRALLGFSS	STRN	O43815	179		3971	1528	1698	1417	317	-0.0358594	-0.131764		3450	1392	1271	1670	396	-0.0118601	-0.111221		9928	3619	4517	3144	1020	-0.0139204	-0.123886		-0.0205466	-0.12229	-0.823871	0.0352595
729	KEARNSVCIIPLRR	RRP9	O43818	453		2365	1245	1326	1063	220	0.0116569	-0.101807		3301	1586	1471	1862	452	0.0189652	-0.0831612		4670	1740	2200	1431	554	-0.00881314	-0.109643		0.00726965	-0.0982038	0.604579	0.519004
730	QEKKLRLAKLYLEQ	RRP9	O43818	78		1868	757	835	743	160	-0.0279939	-0.117578		1801	607	573	777	224	-0.0380363	-0.108489		3218	1067	1452	1116	526	-0.0200536	-0.0671455		-0.0286946	-0.0977377	-1.24229	0.528363
731	HRGRNVLTAILLLL	C21orf2	O43822	212		2516	983	1188	891	114	-0.0239701	-0.194496		3266	1383	1508	1696	309	0.0158958	-0.128717		9936	3924	6026	3163	617	0.0224594	-0.179469		0.00479507	-0.16756	0.477502	-0.873917
732	VSRCQRLSELYLRR	C21orf2	O43822	60		2294	957	1386	1039	224	0.00704591	-0.0960039		2858	954	848	1425	393	-0.0463879	-0.0895072		7355	3070	3949	2595	970	0.0120047	-0.0901322		-0.00911242	-0.0918811	-0.236689	0.645985
733	RTRDRAADRIQFAC	AKAP8	O43823	381		3464	1713	2009	1740	235	0.0119226	-0.130739		5242	2285	2328	3070	748	0.0131594	-0.0765828		7199	2920	4016	2436	846	0.0146641	-0.105252		0.0132487	-0.104191	0.911622	0.398755
734	GKTVRCKSFLTLHQ	ZNF73	O43830	124		1678	688	877	904	330	-0.00998224	-0.00874846		2246	884	833	973	379	-0.0124517	-0.0745599		3864	1457	1679	1492	398	-0.0171129	-0.112424		-0.0131823	-0.0652441	-0.445688	1.18095
735	RKKELKARTVWLGC	ATP9B	O43861	111		2683	1119	1208	1116	227	-0.0256313	-0.11666		2844	1200	1176	1481	346	0.00345958	-0.100663		5517	2000	2367	1525	718	-0.0207282	-0.105118		-0.0143	-0.10748	-0.503086	0.332695
736	SNPKNKVGLLDLEL	ATP9B	O43861	367		3054	1554	1765	1297	122	0.0131232	-0.198469		2930	1256	1145	1542	235	-0.00193769	-0.146218		6440	2285	3170	2117	533	-0.00666412	-0.145736		0.00150712	-0.163474	0.308656	-0.791855
737	LNRLTKALFLALVA	ATP9B	O43861	379		5829	2866	3822	2470	354	0.0252185	-0.152638		3275	1443	1723	1784	356	0.0325951	-0.110682		10606	5178	7345	4503	1044	0.0489767	-0.11236		0.0355968	-0.125227	2.05926	-0.0237108
738	QLRKLQAMVIEISN	CREB3	O43889	235		4442	2261	2392	2261	414	0.00527787	-0.0949154		2827	1186	1331	1461	356	0.0175529	-0.0972623		14202	6125	8108	4847	1513	0.0206295	-0.115735		0.0144868	-0.102638	0.9752	0.429959
739	YRKEKEEADLLLEQ	KIF1C	O43896	655		1801	775	852	695	81	-0.0183689	-0.190164		3198	1226	1101	1577	284	-0.0222122	-0.138593		5756	2124	2696	2051	335	-0.00999988	-0.180259		-0.0168603	-0.169672	-0.634567	-0.916327
740	DRMLRMERVIPLAQ	KIF1C	O43896	864		2500	1182	1690	1186	139	0.0264593	-0.155703		2306	970	946	1088	289	0.00242691	-0.102784		3474	1235	2036	1074	275	0.0128474	-0.153895		0.0139112	-0.137461	0.945643	-0.269413
741	RLRWLKQEQLRLQG	KIF1C	O43896	940		1717	972	1149	807	196	0.0353509	-0.0765312		1228	400	434	559	266	-0.0281859	-0.0439563		2445	1020	1472	965	502	0.0247346	-0.0346238		0.0106332	-0.0517037	0.777308	1.45289
742	WSNRIRLTWLSFTL	EXTL3	O43909	26		9123	4729	5721	3959	561	0.0231935	-0.150043		9158	4142	4026	4539	899	0.0140623	-0.127432		18899	8029	10222	6698	1771	0.0137877	-0.127903		0.0170145	-0.135126	1.10501	-0.222525
743	SPRYLRNFTLTVTD	EXTL3	O43909	588		1348	665	835	760	97	0.0191576	-0.117143		1809	978	982	1353	214	0.0474652	-0.0834961		3838	1791	2423	1651	310	0.0362075	-0.133362		0.0342767	-0.111334	1.99147	0.255309
744	CSHSKKLCPIDMLW	VEGFD	O43915	219		4643	1793	2032	1779	275	-0.0330894	-0.160923		3452	1256	1021	1693	345	-0.0419783	-0.125836		9454	3771	4831	3356	874	0.00398305	-0.129255		-0.0236949	-0.138671	-0.985543	-0.293724
745	VKSRFSHRQIHLMN	ORC4	O43929	207		2025	732	923	836	165	-0.03218	-0.12108		3253	1174	1277	1818	461	-0.0109958	-0.0798626		4919	2033	2642	1875	748	0.011506	-0.0699867		-0.0105566	-0.0903098	-0.310853	0.677543
746	PDDLRKRLNIEMHA	PEX1	O43933	419		2044	822	917	814	103	-0.0280257	-0.176071		1214	403	445	613	107	-0.0230875	-0.137501		2591	880	958	1024	187	-0.0408064	-0.150343		-0.0306399	-0.154638	-1.34219	-0.614395
747	TREKLVLTTLDFQK	PEX1	O43933	804		3731	1809	2563	1595	209	0.0296265	-0.160912		4223	1985	1826	2351	403	0.0143886	-0.123975		7095	2092	3191	2033	448	-0.0269722	-0.183389		0.00568096	-0.156092	0.522995	-0.643587
748	ETKAKRKRKLIVDS	RAD21	O60216	317		323	97	100	102	10	-0.0844098	-0.233527		183	50	53	79	18	-0.0580636	-0.129205		1201	335	335	298	132	-0.0828163	-0.129168		-0.0750965	-0.163967	-3.62517	-0.801746
749	EKMKASEKIIYVYM	SSX5	O60225	39		3730	2104	2556	1388	241	0.0377557	-0.152826		2172	1088	1004	1078	159	0.0253766	-0.159402		5632	2285	3103	2393	421	0.0133033	-0.142745		0.0254785	-0.151657	1.53966	-0.554532
750	CTLARRNAEVFLKY	KALRN	O60229	1070		3289	1778	2436	1496	269	0.0440317	-0.115536		2201	763	877	1317	228	-0.0115352	-0.110657		5776	2032	2417	1851	530	-0.02517	-0.135684		0.00244217	-0.120626	0.356674	0.0686905
751	EMLARKEFPVDVEG	KALRN	O60229	213		3168	1265	1389	1415	161	-0.0310073	-0.16914		2326	917	984	1232	237	0.00224137	-0.11928		5669	2138	2908	2012	497	0.00131053	-0.135066		-0.00915181	-0.141162	-0.238712	-0.343746
752	MQSRTKERRVFLFE	KALRN	O60229	2140		1853	1013	1105	905	189	0.0206118	-0.0868888		2765	1149	1307	1497	321	0.017468	-0.103681		5369	1970	2817	1931	674	0.0022951	-0.0944976		0.0134583	-0.0950225	0.922384	0.582894
753	FKRSIKMNYLVLEE	KALRN	O60229	2172		2741	1338	1775	1261	197	0.0234574	-0.129118		4135	1627	1534	1839	388	-0.0124947	-0.138308		4780	1810	2592	1588	419	0.00770893	-0.138711		0.00622388	-0.135379	0.550876	-0.227605
754	ERKIKLDIFLQLRI	KALRN	O60229	762		3165	1518	1965	1337	186	0.0177941	-0.156184		5030	2285	2838	2368	362	0.04204	-0.164604		9160	4508	5626	3284	845	0.0360868	-0.12894		0.0319736	-0.149909	1.8732	-0.519421
755	VQRLRDTDTLDLSG	DHX16	O60231	46		2700	1312	1480	1462	159	0.00469609	-0.142073		3230	1367	1473	1711	266	0.0144891	-0.142972		6887	2765	3510	2038	485	0.00405897	-0.169496		0.00774805	-0.151514	0.629147	-0.551648
756	PLTRRGSPRVRFED	PPP1R12B	O60237	48		3645	1495	1838	1536	209	-0.0140004	-0.159119		2798	1020	989	1509	290	-0.0220686	-0.116462		9278	3595	4712	2672	752	0.00168943	-0.155466		-0.0114599	-0.143682	-0.357238	-0.394363
757	EEKENRESAVNLVR	PPP1R12B	O60237	511		3242	1481	1627	1464	159	-0.00854185	-0.172477		2422	794	898	1330	225	-0.0226393	-0.127517		3580	1296	1789	1230	250	-0.00384674	-0.161925		-0.011676	-0.153973	-0.368335	-0.601037
758	RQTRRSTQGVTLTD	PPP1R12B	O60237	640		2499	1222	1318	1202	182	0.000768256	-0.125132		3594	1588	1298	2115	448	-0.00902601	-0.0912415		3935	1289	2115	1046	303	-0.001311	-0.165387		-0.00318958	-0.127253	0.0674661	-0.0644158
759	KLTRLPQYYIVVEM	MED14	O60244	541		3377	1630	2312	1568	246	0.0290044	-0.127218		2943	970	1194	1389	298	-0.0123653	-0.126467		7079	2686	3746	2644	808	0.00509524	-0.103		0.00724479	-0.118895	0.603302	0.103447
760	RNNRTWVAELVFAN	MED14	O60244	715		2787	1509	1977	1381	166	0.0393308	-0.145764		4454	1825	1888	2512	527	0.00455618	-0.0994278		10728	4815	6323	3504	942	0.0263887	-0.13961		0.0234252	-0.128267	1.43422	-0.0847755
761	SKQMRLHPYITVFG	PCDH7	O60245	1057		2944	1255	1500	1342	217	-0.0106936	-0.126874		6314	2716	3058	3386	719	0.0220439	-0.106535		8821	3538	4796	3011	891	0.0111822	-0.121592		0.00751084	-0.118334	0.616965	0.114727
762	PRAAKTWMFLLLLG	KLK8	O60259	7		5900	3007	3839	2638	259	0.0263612	-0.185605		4948	2266	2389	2479	358	0.0251865	-0.160552		9857	4631	7067	3365	755	0.0506941	-0.152305		0.0340806	-0.166154	1.9814	-0.845681
763	AEMKLRLDSIVIQQ	SMARCA5	O60264	624		4864	2418	2805	2241	302	0.0115733	-0.145481		4877	2010	1838	2500	493	-0.00818113	-0.122207		8553	3496	5051	2967	930	0.0214154	-0.112514		0.00826919	-0.126734	0.655909	-0.0539835
764	PEDEKKGEKIYLYT	KIAA0513	O60268	284		1838	796	1100	710	75	0.0080843	-0.20081		2006	831	705	1190	203	-0.0155698	-0.113677		4578	1657	1903	1389	318	-0.0243176	-0.169512		-0.010601	-0.161333	-0.313134	-0.748845
765	RIRKERPISLGIFP	SPAG9	O60271	195		1896	765	1033	762	145	-0.00627102	-0.129522		1501	736	561	752	308	0.000655699	-0.044705		3952	1552	2089	1411	596	0.00690511	-0.0745021		0.00042993	-0.0829097	0.253339	0.826161
766	RFTRVEMARVLMER	SPAG9	O60271	502		843	375	339	339	52	-0.0344073	-0.152039		1086	351	301	540	188	-0.0555098	-0.0637998		3581	1423	1992	1243	305	0.0132327	-0.139373		-0.0255615	-0.118404	-1.0814	0.11331
767	NTTKKPEPPVNLKY	SPAG9	O60271	568		1328	604	797	452	68	0.0111414	-0.182457		1074	505	412	754	116	0.00128186	-0.0967189		4948	1863	2475	1611	297	-0.00157464	-0.181797		0.00361622	-0.153658	0.416964	-0.594703
768	NKMKNLPVPVYLRP	SPAG9	O60271	665		2273	993	1366	1135	351	0.00901356	-0.0398411		3038	1137	977	1589	512	-0.0311075	-0.0643105		3603	1314	1281	1188	418	-0.0412363	-0.107985		-0.0211101	-0.0707122	-0.852806	1.07113
769	HSIKLKDSILSIVH	SPAG9	O60271	998		2302	1141	1304	1065	192	0.00945531	-0.112258		3280	1343	1443	2156	503	0.00866161	-0.0621035		7013	2351	3201	2434	574	-0.018206	-0.143972		-2.96831e-05	-0.106111	0.229736	0.360199
770	LDKDKVNEFLAFEG	ZNF292	O60281	177		6592	2971	3102	2802	293	-0.016467	-0.187082		6084	2492	2348	3534	596	-0.00589692	-0.11879		11620	4338	5803	4168	875	-0.00225017	-0.151472		-0.00820468	-0.152448	-0.190074	-0.570404
771	ENKKESQPALELRA	ZNF292	O60281	2016		3384	1343	1614	1413	184	-0.0220053	-0.165457		1546	601	537	836	138	-0.0203541	-0.132513		6425	2587	3366	1995	490	0.00728181	-0.157971		-0.0116925	-0.15198	-0.369186	-0.561012
772	KRKKPVSQSLEFPT	ZNF292	O60281	2093		3277	1382	1685	1387	184	-0.0102823	-0.161134		2722	1066	868	1384	259	-0.029517	-0.12919		6353	2316	2759	1991	743	-0.0190733	-0.110027		-0.0196242	-0.133451	-0.776501	-0.188876
773	KHSRCGKEGIKMPK	ZNF292	O60281	2319		4834	1931	2052	1933	363	-0.0346021	-0.13228		3454	1381	1255	1856	549	-0.0139001	-0.069331		10826	3705	4973	3221	1108	-0.0163626	-0.127786		-0.0216216	-0.109799	-0.879074	0.28613
774	SVRKEEETAVAIQT	ZNF292	O60281	2562		2636	1181	1640	1055	161	0.0142522	-0.154808		2549	979	880	1365	194	-0.0217783	-0.150982		3391	1327	1760	1156	228	0.00468768	-0.166524		-0.000946117	-0.157438	0.182675	-0.670629
775	DKNLKDCTELVLKQ	ZNF292	O60281	2672		3183	1783	2671	1222	147	0.0598747	-0.18811		2515	1078	1118	1356	267	0.0123758	-0.113781		4730	1651	2374	1673	493	-0.00540158	-0.116032		0.022283	-0.139307	1.37556	-0.306502
776	DWKTLKRQCLALMG	ZNF292	O60281	450		5907	2690	2998	2573	414	-0.00748918	-0.135233		5537	2076	2221	2740	686	-0.00651616	-0.101622		10580	3730	5023	3688	1226	-0.0110473	-0.105201		-0.00835087	-0.114019	-0.197582	0.201381
777	EKWKTSEDPLPLLE	ZNF292	O60281	64		1754	716	698	815	108	-0.0404805	-0.145297		1398	428	447	696	126	-0.042757	-0.135953		3626	1444	1830	1320	258	0.00254533	-0.156646		-0.0268974	-0.145965	-1.15	-0.440216
778	HQKKRATEILNLLL	KIF5C	O60282	544		3372	1546	1700	1383	223	-0.00783396	-0.144802		2066	935	830	1094	210	0.00417688	-0.119506		4803	1598	1566	1346	467	-0.055969	-0.136666		-0.0198754	-0.133658	-0.789399	-0.19304
779	QEREMKLEKLLLLN	KIF5C	O60282	763		2415	886	1230	1017	142	-0.0190528	-0.156117		2296	884	976	1294	211	0.00146405	-0.127245		4388	2006	2376	1563	418	0.0180119	-0.125598		0.000141065	-0.13632	0.238505	-0.246508
780	LRTRSKGTEVPMDS	ST18	O60284	11		3603	1595	1955	1462	290	-0.00162129	-0.123683		3910	1535	1402	1773	395	-0.0163946	-0.129034		7882	2544	4137	2633	680	-0.00479834	-0.140275		-0.00760474	-0.130997	-0.159265	-0.139602
781	AGERRQTKVIDMGG	ST18	O60284	339		2607	1257	1188	1072	183	-0.016242	-0.137929		3348	1327	1335	1701	278	-0.00406009	-0.144391		4339	1638	2138	1279	407	-0.00309223	-0.137816		-0.00779811	-0.140045	-0.169196	-0.321319
782	CLARRTQAALSIAA	URB1	O60287	1225		2870	1516	1832	1278	256	0.0262393	-0.107058		3092	1425	1416	1734	410	0.019689	-0.0870289		4231	1649	2122	1357	505	0.000645073	-0.106411		0.0155245	-0.100166	1.02849	0.479598
783	PFARAKDLSVLMDR	URB1	O60287	1334		3338	1534	1358	1579	174	-0.0315188	-0.163184		3837	1599	1556	2381	457	0.000585594	-0.0933591		9181	3195	5131	2862	931	0.00635308	-0.126203		-0.00819339	-0.127582	-0.189494	-0.0710141
784	DRDRMMQTILHFPQ	URB1	O60287	1599		3498	1500	2098	1396	153	0.00773712	-0.192027		3525	1373	1294	1620	337	-0.0142153	-0.134369		8282	2879	4782	2660	614	0.00991724	-0.159285		0.00114636	-0.161894	0.29013	-0.760113
785	KHLRPTLAPVQLTN	URB1	O60287	1928		3821	1504	1574	1658	353	-0.0387429	-0.104711		3558	1197	1433	1663	549	-0.0120545	-0.0803704		9532	3599	4989	3244	1443	0.00359595	-0.0768485		-0.0157338	-0.0873101	-0.576717	0.737786
786	RARKEELTGVRFKA	URB1	O60287	24		1351	491	480	478	111	-0.0594534	-0.128395		2136	707	699	1016	209	-0.0359445	-0.12969		4200	1359	1773	1226	377	-0.0288228	-0.143226		-0.0414069	-0.13377	-1.89511	-0.195295
787	LSRFNRYYSLWIPE	URB1	O60287	854		2064	844	904	916	123	-0.0297669	-0.151598		2110	855	845	1056	222	-0.00230959	-0.118833		2863	1088	1151	1002	227	-0.0252888	-0.146746		-0.0191218	-0.139059	-0.750699	-0.301513
788	RLRKEEMGALYVEE	ZNF862	O60290	1114		1175	560	493	480	58	-0.0259547	-0.176137		1127	530	441	554	164	0.00348039	-0.0836402		3956	1465	2413	1403	195	0.0195472	-0.198742		-0.000975707	-0.15284	0.181155	-0.578277
789	IPFRKPGWVVGLGT	ZNF862	O60290	686		2399	1250	1620	1163	146	0.0317372	-0.144498		3752	1533	1386	1986	473	-0.0108684	-0.0958842		5146	2143	3136	1747	541	0.0259536	-0.117372		0.0156075	-0.119251	1.03275	0.0962924
790	LKLMRGFHFVKFCH	ZNF862	O60290	830		4189	1854	2227	1720	290	-0.00390904	-0.139769		3624	1684	1850	1772	361	0.0321958	-0.126383		4739	1952	2541	1715	598	0.011131	-0.0935582		0.0131392	-0.119903	0.906	0.0832004
791	SFKDGRLHGICLDK	ZNF862	O60290	898		2396	964	1100	1013	122	-0.0254554	-0.17176		4512	2309	2405	2408	473	0.0423423	-0.115919		7184	2808	3356	2432	632	-0.00710349	-0.137354		0.00326115	-0.141678	0.39873	-0.354106
792	GDKPRVLYSLEFTF	MGRN1	O60291	113		4457	1984	2465	1899	184	0.000797734	-0.194935		2988	1216	1303	1731	307	0.00735081	-0.113479		7144	2646	3535	2240	519	-0.00370108	-0.16284		0.00148249	-0.157085	0.307391	-0.66353
793	AQQKRVFDTVRIAN	TRAK2	O60296	402		1591	793	933	739	84	0.0136357	-0.162115		1823	823	705	874	218	-0.000171724	-0.106987		3843	1245	1587	1129	281	-0.0311918	-0.165554		-0.00590924	-0.144885	-0.0721967	-0.418524
794	GLRRNQSLPVIMGS	TRAK2	O60296	885		3400	1407	1812	1512	237	-0.00735701	-0.134493		3499	1354	1287	1910	329	-0.0143576	-0.126654		7427	2657	3774	2463	635	-0.00267753	-0.141669		-0.00813071	-0.134272	-0.186276	-0.205367
795	RRAQRAQQGLQLQV	LZTS3	O60299	381		3171	1364	1962	1413	222	0.0113701	-0.133867		2435	796	856	1215	282	-0.0287077	-0.108439		5042	1882	2415	1518	569	-0.00687283	-0.116174		-0.00807013	-0.119493	-0.183165	0.091432
796	ELRRSLELSVNLQR	KIAA0556	O60303	183		1451	579	708	642	99	-0.0190948	-0.136522		1163	415	469	749	186	-0.00849071	-0.0582412		2020	643	819	708	175	-0.0341409	-0.136676		-0.0205755	-0.11048	-0.825351	0.272464
797	SAKRKDNAEVFVPT	KIAA0556	O60303	280		2122	778	905	815	130	-0.0387789	-0.156596		2709	973	959	1507	272	-0.0227202	-0.118245		5426	2126	2476	1883	542	-0.00956394	-0.121833		-0.0236877	-0.132225	-0.985174	-0.164256
798	HLKSKDPVQLRLEH	KIAA0556	O60303	53		2583	1118	1202	988	145	-0.0199054	-0.16662		2272	938	909	1446	261	-0.00138852	-0.0958005		3805	1133	1628	1150	520	-0.0319363	-0.09467		-0.0177434	-0.11903	-0.679916	0.100738
799	KQGGRKPKPLWLSP	KIAA0556	O60303	769		2469	1159	1311	1347	11847	-0.000749048	0.346583		2919	1215	1083	1464	15880	-0.00933327	0.319198		5848	2270	2745	2306	30055	-0.00695008	0.322906		-0.00567747	0.329563	-0.0602942	9.11005
800	GCKARELKSVYVDA	CEP104	O60308	109		4268	1997	2189	1937	276	-0.00480794	-0.141763		4261	1500	1411	2104	465	-0.0312889	-0.115768		9336	3150	4058	2990	849	-0.0232868	-0.136796		-0.0197945	-0.131442	-0.785248	-0.148543
801	KALREASSAIDVLG	CEP104	O60308	423		4361	1709	2129	1798	166	-0.0201338	-0.205715		3542	1479	1309	1855	332	-0.00960865	-0.129306		9825	3648	4648	3240	770	-0.00856326	-0.151683		-0.0127686	-0.162234	-0.424444	-0.766955
802	MVERCRIRKLQLLA	CEP104	O60308	53		2280	996	1112	915	301	-0.0141712	-0.0693345		2744	951	917	1349	438	-0.0310989	-0.0737516		4414	1407	1724	1312	789	-0.0382889	-0.0658388		-0.027853	-0.0696416	-1.19907	1.09263
803	AERFRRLGYVSLCD	CEP104	O60308	91		4584	1970	2302	1884	299	-0.0118754	-0.146343		4290	1649	1466	2200	367	-0.0229153	-0.140654		7370	2604	3079	2390	683	-0.0251205	-0.133972		-0.0199704	-0.140323	-0.79428	-0.326892
804	RLKTTKYTLLSFLP	ATP10A	O60312	65		2180	936	1270	855	216	0.00460176	-0.102352		3269	1428	1395	1911	499	0.00887202	-0.0691274		5296	2246	2848	1800	630	0.0130728	-0.103607		0.00884885	-0.0916954	0.685676	0.649715
805	KIRSKTQNYLNVYA	ATP10A	O60312	793		3689	1622	1954	1709	303	-0.00467647	-0.11409		5535	2210	2019	2868	665	-0.0135726	-0.102476		7633	2778	3779	2469	1098	-0.0046165	-0.08532		-0.00762186	-0.100629	-0.160145	0.470303
806	SKLRQAGLQIWVLT	ATP10A	O60312	877		3311	1440	1770	1296	155	-0.00425469	-0.185566		6260	2492	2661	3436	604	0.00324955	-0.123625		8582	3491	3854	2684	808	-0.00927412	-0.134251		-0.00342642	-0.147814	0.0553039	-0.477345
807	PEKTKGKVSMRFSS	ATP10A	O60312	945		1301	525	517	635	96	-0.0412263	-0.122341		2746	1063	972	1341	288	-0.0185759	-0.120656		3662	1219	1535	998	348	-0.0280241	-0.140675		-0.0292754	-0.127891	-1.27212	-0.0772121
808	EKENKELRKLVLQK	OPA1	O60313	238		1516	633	747	736	154	-0.0154983	-0.0875453		1586	585	674	740	238	-0.000899306	-0.0833141		4169	1698	2238	1371	650	0.0106417	-0.0753841		-0.00191863	-0.0820811	0.132733	0.842802
809	HHRKLKKSLIDMYS	OPA1	O60313	258		2097	906	912	651	134	-0.0274977	-0.163745		2026	933	819	1159	268	0.00583434	-0.0860621		4708	1623	1855	1405	382	-0.0329715	-0.153226		-0.0182116	-0.134344	-0.703961	-0.206822
810	ATRLLKLRYLILGS	OPA1	O60313	96		2048	1029	1071	1049	195	0.00134453	-0.0919072		2180	1004	993	1366	386	0.0190817	-0.0487318		3972	1634	2376	1454	553	0.0232198	-0.0819824		0.0145487	-0.0742071	0.978379	1.00094
811	ISSKKCIGLISVNG	ZEB2	O60315	332		5877	3220	4445	2645	394	0.0470943	-0.13834		3348	1486	1389	1848	411	0.00662513	-0.0964768		7989	2523	3564	2535	987	-0.0240666	-0.103282		0.00988427	-0.1127	0.738848	0.227877
812	GLLKIKTEPLDFND	ZEB2	O60315	389		2554	1291	1421	1145	145	0.00854498	-0.156553		3177	1203	1129	1548	291	-0.0193779	-0.135829		3667	1412	1818	1448	337	-0.00130283	-0.123802		-0.00404525	-0.138728	0.023525	-0.294866
813	IKKEKLRTLIDLVT	ZEB2	O60315	555		3241	1377	1554	1335	196	-0.01763	-0.154432		4267	1736	1802	2351	516	0.00374983	-0.0982985		8860	3306	4376	2984	941	-0.00350059	-0.116768		-0.0057936	-0.123166	-0.0662581	0.0176714
814	TKNKTKASSISLDH	ZEB2	O60315	834		3424	1831	2160	1569	214	0.0256051	-0.144903		2465	925	1106	1444	233	0.00602797	-0.122018		4722	1917	2625	1619	427	0.0143374	-0.133506		0.0153235	-0.133476	1.01817	-0.189381
815	TRRSKKLAVVHFFD	MCM3AP	O60318	468		2634	1010	1028	889	192	-0.0461605	-0.144728		2224	1026	783	1073	304	-0.00941399	-0.0919192		10094	4314	5038	3141	874	0.00519953	-0.143848		-0.0167916	-0.126832	-0.631041	-0.0559446
816	DFRFKTYAPVAFRY	PIP5K1C	O60331	132		3166	1670	1839	1464	240	0.0156803	-0.123011		3479	1213	1341	2048	448	-0.0149436	-0.0876105		6822	2772	3972	2386	884	0.0195153	-0.0925633		0.00675065	-0.101062	0.577927	0.461608
817	SKKGRGGALLAVKP	PIP5K1C	O60331	456		2027	812	849	745	135	-0.0358648	-0.149787		2087	699	724	1307	243	-0.0288107	-0.0951707		5960	1696	2190	1870	704	-0.0513854	-0.10885		-0.038687	-0.117936	-1.75543	0.122714
818	AGWRPRGDSLILEH	KIF1B	O60333	1482		3749	1616	1930	1683	206	-0.00894293	-0.160331		4335	1873	1928	2335	344	0.0128384	-0.146257		7162	2373	3491	2224	635	-0.011559	-0.141283		-0.0025545	-0.14929	0.10008	-0.506984
819	YKKEKEEADLLLEQ	KIF1B	O60333	690		3525	1845	2055	1527	248	0.01565	-0.13494		2014	807	728	978	110	-0.0142969	-0.192851		7217	2855	3583	2463	535	0.000324837	-0.155896		0.000559304	-0.161229	0.259983	-0.746762
820	LKKKVQFQFVLLTD	KIF1B	O60333	784		3480	1719	2110	1318	177	0.0167964	-0.178267		1960	935	774	1025	196	0.00519897	-0.121977		3517	1441	2008	1000	242	0.0178237	-0.174056		0.013273	-0.1581	0.912871	-0.683921
821	VKFHRSRRLLGVCY	43530	O60337	358		3941	1572	1969	1529	230	-0.0165759	-0.161792		4033	1488	1428	1965	560	-0.0212417	-0.0897845		9428	3333	4079	3053	1018	-0.0212113	-0.117123		-0.0196763	-0.1229	-0.779178	0.0230191
822	HLRRFILSVIVFGS	43530	O60337	478		5834	3053	3665	2257	255	0.0239266	-0.194116		4257	1875	2229	2484	397	0.0320342	-0.123917		10255	4905	6778	3798	1054	0.0426516	-0.115151		0.0328708	-0.144395	1.91927	-0.408668
823	PYRRPLNFPLRIFL	43530	O60337	624		2821	1245	1312	1021	283	-0.0188958	-0.105551		4577	1910	1588	2253	456	-0.0166712	-0.126056		10756	4571	5537	3644	1665	0.00831929	-0.0746337		-0.00908254	-0.10208	-0.235155	0.441151
824	IVRKLAAPVISVLL	43530	O60337	807		4460	1988	2654	1578	252	0.0090027	-0.170547		5971	2503	2697	3049	580	0.012863	-0.126883		11850	4763	5779	3783	876	-0.000785666	-0.159994		0.00702669	-0.152475	0.592103	-0.570944
825	VHRRIYPFLLMVVV	43530	O60337	847		4082	2308	2608	1851	302	0.0301055	-0.126892		2930	1213	1168	1521	217	-0.00166352	-0.155795		8613	2840	3820	2839	821	-0.0223215	-0.129963		0.00204017	-0.13755	0.33603	-0.271205
826	VIKDRPSDGLGVPS	PHLPP1	O60346	1457		3091	1201	1397	1216	193	-0.029152	-0.153425		2949	1141	1046	1715	338	-0.0183837	-0.10115		5190	1713	2375	1476	376	-0.0187729	-0.168485		-0.0221029	-0.14102	-0.903789	-0.340896
827	KEKEKQQHLLQVPA	PHLPP1	O60346	1577		3387	1476	1749	1335	226	-0.00799048	-0.146024		5198	2077	2220	2795	549	0.00398842	-0.114703		7663	2514	3880	2322	622	-0.00788577	-0.15245		-0.00396261	-0.137726	0.0277689	-0.274738
828	VCESRKLEVLDIGH	PHLPP1	O60346	917		4956	2450	2843	2191	225	0.0106757	-0.182434		4280	1720	1544	2378	347	-0.0144298	-0.142154		5847	2321	2516	1922	390	-0.0153631	-0.169636		-0.00637239	-0.164741	-0.0959806	-0.817301
829	RLERTSVEVLDVQH	PHLPP1	O60346	958		1935	594	639	588	64	-0.0769997	-0.237207		1839	771	657	888	197	-0.0130721	-0.118762		5273	1859	2496	1711	438	-0.0113562	-0.146009		-0.0338093	-0.167326	-1.50495	-0.869206
830	SRRRRPYGRLRLEG	TBC1D12	O60347	164		2746	996	924	781	161	-0.0657116	-0.178307		1917	756	702	986	216	-0.0137316	-0.10969		5305	1670	1705	1339	384	-0.0606439	-0.175212		-0.0466957	-0.154403	-2.1667	-0.609676
831	KHYKPSSHKLKVIS	FZD6	O60353	542		507	195	258	193	41	-0.0162237	-0.124446		642	287	201	329	65	-0.0238372	-0.120656		2636	1041	1325	876	389	0.00165276	-0.0807964		-0.0128027	-0.108633	-0.426197	0.309551
832	FGKKHKWIQIDVTS	GDF9	O60383	207		5760	2881	3080	2893	501	0.003517	-0.103377		2991	1151	1198	1532	318	-0.00519341	-0.116528		9732	3858	5834	3485	1085	0.0213772	-0.107986		0.00656693	-0.109297	0.568492	0.29621
833	SNKRSIHMSINFTC	GDF9	O60383	228		2947	1227	1219	1050	141	-0.035147	-0.188293		2756	1058	1103	1284	221	-0.00540861	-0.152978		5008	1875	2028	1314	397	-0.025349	-0.162968		-0.0219682	-0.16808	-0.896872	-0.884349
834	KEPRALAQNVNMDE	ATP8B3	O60423	835		4478	2150	2425	2020	315	0.00265929	-0.132801		3251	1222	1151	1777	385	-0.020202	-0.100996		8164	3139	4157	2719	813	0.00155115	-0.124526		-0.0053305	-0.119441	-0.0424765	0.0924823
835	VTPKQKALIVALVK	ATP8B3	O60423	917		1454	455	579	443	105	-0.055116	-0.150965		1537	562	527	740	289	-0.0251874	-0.0565961		5350	2415	3031	1698	668	0.0223282	-0.102039		-0.0193251	-0.1032	-0.761139	0.418665
836	RQKGAREAEVLLLQ	PPL	O60437	1024		2100	910	1254	994	126	0.00785915	-0.147287		2411	1214	1328	1249	187	0.0451166	-0.150702		6639	2347	3076	2246	780	-0.0135923	-0.10528		0.0131278	-0.134423	0.905412	-0.208406
837	RGKHKQIYRLAVKE	PPL	O60437	120		3701	1554	1899	1504	269	-0.0107661	-0.134904		2233	842	981	902	180	0.00396512	-0.160206		5415	2163	2944	1585	612	0.0109613	-0.117588		0.00138676	-0.137566	0.302475	-0.271528
838	EALRRRGPQVEVKE	PPL	O60437	1220		2395	1013	939	1102	138	-0.0402002	-0.153429		2649	1072	1127	1287	317	0.00430785	-0.106321		4963	1873	2280	1611	389	-0.0108963	-0.152407		-0.0155962	-0.137385	-0.569651	-0.267899
839	ESRSKRELDVEVSR	PPL	O60437	1528		2324	874	818	929	176	-0.0586882	-0.13104		3970	1325	1255	1925	410	-0.0393974	-0.122873		6732	2292	3094	2027	418	-0.0165792	-0.182485		-0.0382216	-0.145466	-1.73153	-0.430185
840	LETRRLQSEINMAA	PPL	O60437	1580		3345	1727	1775	1369	199	0.00444674	-0.156619		4187	1735	1661	2087	379	-0.0021763	-0.135967		7187	2636	3789	2383	606	0.00279638	-0.143214		0.00168894	-0.145267	0.317993	-0.426187
841	LKRLSKDKDLEIDE	PPL	O60437	1624		1073	425	542	367	41	-0.0156184	-0.213655		1611	641	581	816	141	-0.0149052	-0.138343		1682	592	732	558	147	-0.0206841	-0.138632		-0.0170693	-0.163543	-0.645297	-0.793244
842	DELQKRLGSVAVKR	PPL	O60437	1638		2746	1081	1468	1072	159	-0.00977261	-0.162112		4386	1467	1531	2311	488	-0.0282788	-0.110022		8291	2858	4070	2592	754	-0.00857914	-0.138115		-0.0155435	-0.13675	-0.566946	-0.255132
843	GLQKRGQQVVPLKY	PPL	O60437	383		3223	1291	1489	1553	240	-0.0250266	-0.122708		2351	1059	1030	1265	362	0.0135222	-0.07269		7572	2765	3820	2465	1084	-0.0023412	-0.0854975		-0.00461521	-0.0936317	-0.00574427	0.610827
844	AINRQRLQNLEFAL	PPL	O60437	854		4246	2076	2194	1856	314	-0.0015391	-0.12899		3659	1443	1480	1896	379	-0.00275933	-0.118837		9414	3689	5233	3292	980	0.0123481	-0.116912		0.00268322	-0.12158	0.369052	0.0495312
845	KDSKVFPLLLCITL	DFNA5	O60443	472		3301	1810	2250	1220	139	0.0355939	-0.20044		2557	1119	1183	1514	261	0.0179621	-0.112937		7406	3277	4735	2756	687	0.0346413	-0.126223		0.0293991	-0.146533	1.74099	-0.451621
846	IKTKEMEEQVEIKR	EVI5	O60447	419		1444	622	704	529	110	-0.0149447	-0.134858		1865	783	667	1087	177	-0.0128779	-0.12171		2375	617	1142	563	203	-0.0265005	-0.159954		-0.0181077	-0.13884	-0.698625	-0.297122
847	HLRRAEQEVISLQE	EVI5	O60447	602		3017	1524	1493	1553	150	-0.00451268	-0.163649		3187	1520	1407	1780	278	0.017522	-0.13366		7773	2735	3797	2442	438	-0.00798381	-0.190921		0.00167518	-0.162743	0.317286	-0.777175
848	CKNKEEVMAVRLRE	EVI5	O60447	642		2644	1122	1246	1186	158	-0.0196046	-0.150893		3429	1140	1070	1823	327	-0.04104	-0.126551		5603	2259	3489	1757	534	0.0265515	-0.132677		-0.0113644	-0.136707	-0.352334	-0.254271
849	PLSGRRIPPLNLGP	MAN1A2	O60476	12		2619	982	1310	1064	323	-0.0198579	-0.0762419		3310	1300	1275	1476	406	-0.00840487	-0.108411		6838	2831	3578	2156	1372	0.00869029	-0.0497863		-0.00652417	-0.0781465	-0.103775	0.921824
850	DSSKHKRFDLGLED	MAN1A2	O60476	62		3138	1227	1560	1051	102	-0.0182237	-0.234381		3376	1448	1354	1738	331	0.000965713	-0.12526		5429	2156	2814	1671	343	0.00533474	-0.179276		-0.00397442	-0.179639	0.0271626	-1.1165
851	AGKGAKNPGVFLIH	MAN1A2	O60476	82		4789	2230	2795	2141	445	0.00927136	-0.102473		3888	1540	1396	2282	483	-0.0157501	-0.0917825		8116	3305	4339	3134	1370	0.0101559	-0.0577287		0.00122572	-0.0839946	0.294205	0.804373
852	QRTARKLFGLSVRC	BRINP1	O60477	358		3597	1573	1908	1496	374	-0.00481717	-0.0939507		3619	1629	1659	1896	566	0.0184813	-0.0725399		5255	2072	2335	1616	755	-0.0121686	-0.0882172		0.000498509	-0.0849026	0.256861	0.786137
853	DPRWRKRMSLTLKS	BRINP1	O60477	519		4233	1995	2141	1993	843	-0.0059539	-0.015016		5021	2102	1969	2497	1377	-0.00289907	-0.0131393		9788	3778	4611	2659	1434	-0.00687753	-0.0930037		-0.0052435	-0.0403863	-0.0380088	1.68018
854	KSNKNRMDFIHMVI	BRINP1	O60477	529		3704	1559	2224	1559	210	0.006822	-0.160441		1237	755	720	808	200	0.0619684	-0.0562848		7455	2958	3962	2212	477	0.00805536	-0.179997		0.0256153	-0.132241	1.54668	-0.164581
855	NRWKTFFETVHIYL	BRINP1	O60477	607		2367	1095	1301	992	143	0.00227663	-0.153379		3694	1636	1565	1796	356	0.00882457	-0.130369		6294	2657	3384	2188	535	0.0127897	-0.139667		0.00796363	-0.141138	0.640217	-0.343275
856	SDPSKRQFYIKISD	BRINP1	O60477	645		2298	1037	1245	916	181	-0.000700218	-0.126853		2210	874	865	1228	228	-0.00620763	-0.115221		3130	992	1281	1062	238	-0.0333911	-0.153138		-0.013433	-0.131737	-0.458563	-0.154468
857	NWERKVIVSVRVAI	GPR137B	O60478	187		3964	1702	2254	1727	203	0.00187889	-0.169811		3646	1794	1842	1972	399	0.0342194	-0.110362		8090	3415	4572	2669	759	0.0183196	-0.131666		0.0181393	-0.13728	1.16277	-0.265784
858	KISKMSLANIYLES	GPR137B	O60478	215		3873	1611	1993	1917	242	-0.0109698	-0.140708		3628	1572	1705	2112	664	0.019127	-0.0492488		6479	2247	2801	1904	823	-0.0223474	-0.104433		-0.00473007	-0.09813	-0.0116426	0.520485
859	RHKRLSYQSVFLFL	GPR137B	O60478	71		5083	2486	2998	1900	253	0.0131659	-0.181586		5802	2506	2437	2898	488	0.00645485	-0.144074		12207	5710	7384	4089	1014	0.0315678	-0.144383		0.0170629	-0.156681	1.10749	-0.655417
860	FKKLYKNGEVPLEH	DLX3	O60479	186		1731	803	815	621	67	-0.0147234	-0.210607		2515	1145	1300	1438	270	0.0324668	-0.109284		5008	1842	2286	1932	635	-0.0130351	-0.089483		0.0015694	-0.136458	0.311854	-0.249274
861	KAKYKLVNHIRVHT	ZIC3	O60481	312		3179	1311	1414	1295	276	-0.0276214	-0.115034		3362	1421	1289	1795	386	-0.004849	-0.105743		5543	2249	3015	1621	890	0.0118802	-0.0786808		-0.0068634	-0.0998195	-0.121195	0.486554
862	MKLERFEIPIKVRL	ACSL4	O60488	661		4072	1984	2846	1875	233	0.0318143	-0.15448		4104	1824	1858	2087	327	0.0163839	-0.148982		6187	2446	3256	2354	689	0.00676888	-0.104687		0.0183223	-0.13605	1.17217	-0.241076
863	QIQKNKEDIIELKG	CUBN	O60494	87		2500	1227	1213	904	137	-0.00828875	-0.172371		2721	1324	1145	1419	199	0.0133187	-0.156894		5107	2074	2606	1765	370	0.00484096	-0.157653		0.0032903	-0.162306	0.400228	-0.768396
864	RKVIRLSDCLRVAE	DOK2	O60496	58		1418	861	945	659	148	0.0387924	-0.0869319		1723	750	898	869	197	0.0309241	-0.109109		2904	1157	1298	926	465	-0.0109009	-0.0740658		0.0196052	-0.0900355	1.23805	0.683051
865	FIKKCKISWIPFMQ	MGEA5	O60502	791		3429	1662	2519	1686	255	0.0370615	-0.121759		2996	1392	1625	1575	292	0.03893	-0.124716		6629	3397	4260	2527	720	0.0433656	-0.107365		0.0397857	-0.117947	2.27437	0.122498
866	FTNRKVPYCVKFNP	CDC40	O60508	373		2936	1378	1804	1337	178	0.0154422	-0.148528		3638	1496	1612	2006	492	0.00968875	-0.0858198		6313	2241	2822	2190	724	-0.0173411	-0.106559		0.00259662	-0.113636	0.364605	0.209076
867	SYKFRLLLLLTLCL	B4GALT4	O60513	12		6298	2877	3799	2441	338	0.0118651	-0.171314		3383	1454	1537	1830	373	0.0149259	-0.109505		13205	5555	6731	4246	1016	0.00665605	-0.155168		0.011149	-0.145329	0.803795	-0.427437
868	QRDVKIELILAVKL	RANBP6	O60518	95		4135	2315	2666	1827	352	0.0305672	-0.112796		2983	1351	1445	1495	246	0.024959	-0.145862		12836	4632	5742	4180	737	-0.0163682	-0.186945		0.0130527	-0.148534	0.901555	-0.491806
869	LEIRRDVCDIPLAI	TDRD6	O60522	1671		4993	2360	2827	2196	311	0.00673108	-0.147717		6080	2389	2454	3034	527	-0.00322728	-0.1408		11854	3781	6198	3564	814	-0.00589003	-0.171509		-0.000795411	-0.153342	0.190414	-0.588362
870	VQEKVKRASVYFPL	TDRD6	O60522	741		2002	897	1092	972	127	-0.000334709	-0.139697		2584	1111	1420	1285	251	0.0360875	-0.128115		4295	1592	1527	1392	302	-0.0403508	-0.164477		-0.00153268	-0.144096	0.152553	-0.402676
871	KLQKPLESSVQLHS	TDRD6	O60522	961		2275	996	1248	1071	138	-0.000996133	-0.146449		2634	1055	1024	1564	274	-0.00627259	-0.110695		4272	1683	2396	1459	394	0.0136588	-0.131511		0.00213004	-0.129552	0.340645	-0.110569
872	PPKRSGIARVTFDL	CIDEA	O60543	122		3920	1533	1768	1568	288	-0.0290381	-0.134613		5165	2223	2017	2931	608	-0.00182808	-0.0996813		11218	4523	5565	3917	1108	0.00128463	-0.122848		-0.00986053	-0.119048	-0.275107	0.100384
873	IAKSTKSSSLNFSF	CCNT1	O60563	593		3906	1929	2414	1759	238	0.0189031	-0.148742		5077	2081	2103	2768	418	0.00200703	-0.141545		7978	2981	4399	2400	540	0.0088091	-0.173009		0.0099064	-0.154432	0.739984	-0.610262
874	QARVSRQTLLALEK	BUB1B	O60566	199		2252	1026	1124	956	153	-0.0092741	-0.139674		2725	1091	1140	1385	286	0.00184358	-0.118356		5348	2017	2228	1550	638	-0.0217953	-0.112137		-0.00974195	-0.123389	-0.269018	0.0131944
875	GKKTARAPIIRVGG	BUB1B	O60566	236		2151	952	979	790	179	-0.0211163	-0.125279		3317	1399	1185	1942	558	-0.0128096	-0.0582691		4599	1372	2041	1278	373	-0.027784	-0.157224		-0.0205699	-0.113591	-0.825067	0.209977
876	KSFRDKGIFLHLSN	PLOD3	O60568	498		2613	1467	1785	994	186	0.0371588	-0.140707		4995	2380	2649	2999	491	0.0378109	-0.116535		4372	1895	2679	1536	474	0.0287907	-0.112019		0.0345868	-0.123087	2.0074	0.0192586
877	EKRKLETLDLDVRD	CCNT2	O60583	442		1321	464	423	404	85	-0.072864	-0.163328		757	231	126	261	58	-0.114837	-0.173356		2565	643	968	597	263	-0.0553824	-0.140876		-0.0810279	-0.159187	-3.92976	-0.705745
878	KKEKSGSLKLRIPI	CCNT2	O60583	498		3460	1445	1677	1313	451	-0.01739	-0.0739737		2944	1240	1202	1473	914	0.00194986	0.00101179		6301	2313	2969	1753	930	-0.00962777	-0.0908132		-0.00835597	-0.0545917	-0.197844	1.39489
879	KIQRKDFAGLTFLE	TLR2	O60603	164		2895	1235	1283	1153	139	-0.0261391	-0.181709		3840	1637	1547	2410	419	0.00111526	-0.102441		5796	2439	2884	1639	384	0.00401255	-0.178739		-0.00700377	-0.154296	-0.128404	-0.607528
880	LIKKFTFRNVKITD	TLR2	O60603	252		2591	1144	1406	1034	154	-0.00173994	-0.157963		2563	1110	1227	1051	184	0.0211777	-0.172255		3963	1520	2045	1501	400	0.00292112	-0.11575		0.00745295	-0.148656	0.613992	-0.49425
881	EKQQKREQLIDMNA	DIAPH1	O60610	1179		2917	1536	1942	981	123	0.0307361	-0.205422		2165	861	884	877	162	-0.00120068	-0.168252		6088	2156	2792	1929	558	-0.0146278	-0.136449		0.00496919	-0.170041	0.486444	-0.923741
882	RSSKLSENTVIVGV	PDE8A	O60658	148		2252	1108	1396	882	106	0.0190539	-0.184603		1968	825	860	1039	168	0.00926722	-0.138936		5576	1856	2792	1840	622	-0.0083088	-0.112389		0.00667079	-0.145309	0.573826	-0.427042
883	KHKDRRKGSLDVKA	PDE8A	O60658	353		1599	684	1041	648	103	0.0167546	-0.147825		882	287	296	415	55	-0.0338712	-0.178909		5184	1859	2228	1413	601	-0.0211348	-0.118713		-0.0127505	-0.148482	-0.423515	-0.490762
884	LSKSKHSEDVNVKV	SLC16A7	O60669	453		2388	959	1280	1005	168	-0.00836213	-0.136341		972	431	410	461	96	0.00857385	-0.128219		4113	1723	2345	1085	379	0.0188935	-0.145933		0.00636841	-0.136831	0.558298	-0.256768
885	IPKLLKVDSLNLQN	REV3L	O60673	1597		3603	1690	1749	1442	163	-0.0107742	-0.188165		1904	786	742	985	226	-0.00429011	-0.103607		6463	2512	3433	1954	560	0.00685464	-0.145298		-0.00273655	-0.14569	0.0907307	-0.434689
886	RARTGKCESLCFHS	REV3L	O60673	2190		6635	2602	2990	2780	455	-0.0290001	-0.139835		8446	3383	3992	4249	955	0.0153655	-0.110905		13892	5543	7017	4648	1211	0.00270651	-0.139106		-0.00364269	-0.129948	0.0441979	-0.11854
887	QAPVKKVPVVRVFG	REV3L	O60673	33		2194	920	727	737	147	-0.0593391	-0.154179		892	265	284	429	91	-0.0447453	-0.123788		3297	1117	1513	884	241	-0.0169832	-0.170594		-0.0403559	-0.14952	-1.84113	-0.511612
888	RKIEKDSPFIHMHR	REV3L	O60673	683		3288	1237	1645	1386	236	-0.0196617	-0.13421		3763	1637	1300	1866	450	-0.0148242	-0.105359		7530	3116	3821	2614	838	0.00525194	-0.109881		-0.00974465	-0.116483	-0.269156	0.151886
889	ARNLKLKYLINLET	JAK2	O60674	248		2658	1453	1620	1242	214	0.0230112	-0.115686		3019	1361	1343	1487	235	0.0152419	-0.15322		4377	1731	2359	1244	414	0.00944577	-0.138919		0.0158996	-0.135942	1.04775	-0.238901
890	SKKDPRSLTVTLTL	PRMT3	O60678	510		3074	1098	1274	1137	128	-0.0434431	-0.201573		2131	873	747	1147	194	-0.0164829	-0.130803		6177	2230	2663	1944	409	-0.0204265	-0.172881		-0.0267841	-0.168419	-1.14419	-0.891162
891	YRVPRWCYTLNIQD	SRPX2	O60687	54		4167	1837	2728	1826	260	0.0189937	-0.14766		3503	1700	1705	1780	357	0.0293152	-0.121709		8753	3420	4453	3012	799	0.00234475	-0.132379		0.0168845	-0.133916	1.09833	-0.198227
892	KLVKYCQSGLDISN	ABCC9	O60706	151		4503	1973	2242	2007	316	-0.0117534	-0.133736		3209	1306	1307	1609	289	-0.000233911	-0.136117		8235	3101	4420	2753	698	0.00624635	-0.142202		-0.00191365	-0.137352	0.132989	-0.267225
893	SDSRRESRHLHLFM	ABCC9	O60706	96		5685	3017	3655	2782	453	0.0272755	-0.114533		5337	1976	1867	2951	667	-0.0224092	-0.0944879		8998	3782	4891	3171	863	0.0137544	-0.125572		0.00620688	-0.111531	0.550003	0.251351
894	DLERQKFSDLKLNG	CTNND1	O60716	77		2087	816	885	911	86	-0.0358426	-0.193123		1008	342	381	469	98	-0.018428	-0.131053		4686	1619	1892	1351	322	-0.0301348	-0.173552		-0.0281351	-0.165909	-1.21356	-0.840761
895	SEKEVRAAALVLQT	CTNND1	O60716	817		3672	1682	1965	1546	225	-0.00126667	-0.15183		5594	2511	2315	3091	525	0.0069451	-0.126305		5999	1809	2601	2021	632	-0.0297884	-0.117595		-0.00803666	-0.13191	-0.181446	-0.15793
896	EGWKKSDFQVNLNN	CTNND1	O60716	845		1241	660	778	528	50	0.024666	-0.196143		746	324	350	401	133	0.0192818	-0.0559912		1855	594	784	637	90	-0.0291893	-0.201635		0.00491946	-0.151256	0.48389	-0.546477
897	SDKKPDREEIQMSN	CTNND1	O60716	881		2372	1061	1499	1078	140	0.0159036	-0.151456		1573	584	475	783	145	-0.0384338	-0.133571		2759	1064	1269	765	245	-0.00952687	-0.147114		-0.0106857	-0.144047	-0.317482	-0.40169
898	PRRRDPQDDVYLDI	CDC14B	O60729	40		3667	1595	1644	1453	125	-0.0237951	-0.219964		4333	1732	1661	2492	386	-0.00798366	-0.129801		8083	3432	4125	2593	517	0.00731059	-0.17572		-0.00815606	-0.175162	-0.187578	-1.02658
899	RQSKTNAIPLTVIL	CDC14B	O60729	438		4995	2615	3411	2226	392	0.033221	-0.121385		3972	1513	1640	2155	408	-0.00240712	-0.117232		9791	3703	5477	2691	697	0.0110776	-0.172468		0.0139638	-0.137028	0.948344	-0.260729
900	ASRKSSVKSLSISR	CDC14B	O60729	481		1539	742	840	769	158	0.00382847	-0.0847887		1545	621	487	843	150	-0.0292688	-0.122741		2362	940	1008	811	340	-0.0160827	-0.0817078		-0.013841	-0.0964126	-0.479517	0.554976
901	DRVREEGQLILFQN	PLA2G6	O60733	37		1586	720	895	696	103	0.00418689	-0.142501		1277	501	549	837	137	0.00384174	-0.101412		4326	1588	2147	1350	336	-0.00384691	-0.155559		0.0013939	-0.133157	0.302842	-0.182985
902	NKVKKLSIVVSLGT	PLA2G6	O60733	683		2758	1588	1736	1408	187	0.0294703	-0.129785		2425	1093	1081	1429	274	0.0154778	-0.101934		3880	1640	2044	1339	284	0.0106124	-0.156505		0.0185202	-0.129408	1.18233	-0.107683
903	DRARAWCEMVGIQY	PLA2G6	O60733	745		3421	1617	1944	1757	267	0.00714919	-0.11399		5113	1956	2099	2624	555	-0.0028216	-0.114257		10292	3886	5299	3325	1008	0.00176994	-0.128091		0.00203251	-0.118779	0.335636	0.105775
904	RSPRRSRRELEVRS	DPM1	O60762	8		1899	830	991	863	193	-0.00661696	-0.0912956		2723	1240	1212	1635	320	0.0158709	-0.0965809		6061	2431	3228	1823	574	0.00889663	-0.135711		0.00605019	-0.107863	0.541956	0.325021
905	SLSKKYRLEVGIQA	USO1	O60763	51		3813	1590	2261	1587	228	0.00491512	-0.155189		3263	1283	1540	1734	378	0.014214	-0.105004		7368	2952	4677	2390	833	0.0283287	-0.111896		0.0158193	-0.12403	1.04363	0.00032986
906	RSNRNVPWDLKLEK	ZNF354A	O60765	111		2002	792	1096	919	155	-0.00683698	-0.120828		2445	1143	1058	1436	368	0.0142049	-0.0703611		3268	1262	1533	930	438	-0.00727808	-0.100134		2.99506e-05	-0.0971075	0.232799	0.54102
907	KPYRCEECGISFGQ	ZNF354A	O60765	520		1707	665	648	782	84	-0.0483019	-0.170699		2479	845	707	1174	142	-0.049598	-0.189173		4570	1482	1590	1439	417	-0.050178	-0.137225		-0.0493593	-0.165699	-2.30349	-0.836531
908	IGLKRTPMGLLLEA	PRAF2	O60831	159		1038	589	515	396	73	0.00233002	-0.140987		1104	414	424	668	100	-0.0111375	-0.124364		2081	900	1215	819	297	0.0233387	-0.0750392		0.00484373	-0.113463	0.480001	0.212539
909	KKKKKKAKEVELVS	DKC1	O60832	500		517	251	272	212	32	0.000338508	-0.1493		628	314	301	298	49	0.0294946	-0.153316		840	314	372	231	58	-0.0152692	-0.17405		0.00485463	-0.158889	0.48056	-0.699761
910	VAKKGQEVCVKIEP	EIF5B	O60841	1152		1400	709	766	657	91	0.00683667	-0.138546		1111	386	482	543	94	-0.00185661	-0.143712		5198	2062	2530	1771	489	-0.00171161	-0.129496		0.00108949	-0.137252	0.287209	-0.265211
911	KSKKTAKPKVEMYS	EIF5B	O60841	122		4892	1866	2263	2010	459	-0.0276206	-0.10609		7220	2796	2692	3838	775	-0.0128473	-0.113597		9454	3950	4634	3095	1097	0.00193387	-0.108527		-0.0128447	-0.109405	-0.428353	0.294047
912	NERFKNFTLVVLNN	TRIM13	O60858	385		1706	704	946	712	59	-0.00305755	-0.214505		1860	586	677	994	236	-0.0268566	-0.094418		4202	1686	2106	1582	400	0.00218256	-0.122589		-0.00924387	-0.143837	-0.243439	-0.397479
913	ERQKKKKQLIDINK	DIAPH2	O60879	1036		294	81	155	134	15	-0.0303805	-0.161236		169	78	72	56	4	0.0129356	-0.28318		547	188	172	194	38	-0.0576276	-0.158314		-0.0250241	-0.20091	-1.0538	-1.5437
914	ETKNKPKLNIQIKT	DIAPH2	O60879	39		3431	1529	2242	1592	946	0.0193952	0.0203052		2918	1239	1108	1507	1613	-0.00565694	0.0668174		3331	1444	1557	1070	752	-0.00125573	-0.0355805		0.00416083	0.0171807	0.444932	2.83633
915	KKRKPQAEKVDVIA	BRD4	O60885	677		4316	1900	2063	1510	276	-0.0160202	-0.157454		2503	1078	965	1342	405	-0.00316373	-0.0674081		5871	1954	2732	1715	485	-0.0164553	-0.152479		-0.0118798	-0.12578	-0.378801	-0.0348311
916	RVTARRHKPITISK	OPHN1	O60890	584		2044	871	1125	738	202	-0.00212055	-0.107196		2118	850	637	925	233	-0.0346189	-0.121464		4558	1450	1971	1201	575	-0.0270978	-0.111198		-0.0212791	-0.113286	-0.861485	0.216096
917	RTRVGRPAALRLLL	RAMP2	O60895	18		1082	497	591	500	175	0.00126604	-0.0387044		1359	571	685	782	307	0.0252802	-0.0263426		3645	1327	1649	1300	887	-0.0145815	-0.0214594		0.00398824	-0.0288355	0.436069	1.91216
918	TGALRRPQLLPLLL	RAMP3	O60896	7		2314	886	971	1021	187	-0.0381829	-0.118382		3028	1098	896	1142	367	-0.0421015	-0.119009		8194	2647	3219	2709	728	-0.0369336	-0.137596		-0.0390727	-0.124996	-1.77524	-0.0190735
919	ERVCKAVLLLCLLH	B4GALT2	O60909	11		2008	755	902	745	129	-0.0316136	-0.153231		1707	649	823	931	301	0.0147749	-0.0568237		3447	1373	2460	1250	329	0.0410377	-0.124317		0.00806633	-0.111457	0.645491	0.252824
920	GKVFREPLFLDLPK	CTSV	O60911	104		2450	1044	1116	1123	212	-0.0231407	-0.108739		2401	984	1067	1316	315	0.00985701	-0.0894085		4383	1613	1953	1451	424	-0.0156785	-0.127957		-0.00965404	-0.108701	-0.264503	0.308174
921	TFRSKNITILELPD	CTNS	O60931	63		4698	2250	2628	2000	374	0.00612104	-0.122325		6469	2735	2926	3371	615	0.0134886	-0.128157		9480	3336	4315	3034	862	-0.01583	-0.136849		0.00125988	-0.12911	0.295959	-0.101703
922	SNKKREMDDVAIED	NBN	O60934	549		1272	661	535	585	85	-0.0209008	-0.136509		1306	544	483	710	108	-0.00953578	-0.140493		4009	1340	1773	1401	460	-0.0218491	-0.106007		-0.0174286	-0.12767	-0.663749	-0.0727792
923	FKDTKPELEIDVKV	NBN	O60934	568		1727	932	1032	658	74	0.0201298	-0.196125		1274	502	618	632	89	0.0174759	-0.1641		1753	617	547	548	140	-0.0575958	-0.151905		-0.00666336	-0.17071	-0.110923	-0.937168
924	LQESRRELMVQLEE	DTNB	O60941	503		2691	1160	1372	1150	182	-0.00999606	-0.139919		3026	1226	1249	1751	281	0.0010007	-0.124746		5303	1916	3010	1824	476	0.0101734	-0.134179		0.000392695	-0.132948	0.251427	-0.178785
925	GTRRNLRNDLLVAA	DTNB	O60941	581		1366	506	508	565	56	-0.0533371	-0.196012		1066	466	442	602	161	0.0058622	-0.0718049		3316	1170	1410	1165	315	-0.023196	-0.126587		-0.023557	-0.131468	-0.97846	-0.149057
926	RKERLKLGAIFLEG	RNGTT	O60942	222		3003	1460	1956	1448	173	0.0238755	-0.151008		2536	918	819	1229	288	-0.0324694	-0.112243		5660	1963	2593	2007	624	-0.0159009	-0.109701		-0.00816493	-0.124317	-0.188033	-0.00544385
927	AFEKRRHSAILIRP	ABCB7	O75027	20		2738	1076	1383	1220	162	-0.0161665	-0.152383		2521	929	920	1226	264	-0.0179138	-0.121023		5877	2420	2938	1910	452	0.00332608	-0.154483		-0.0102514	-0.14263	-0.29518	-0.373226
928	VYRETRQALIDMNT	ABCB7	O75027	432		1074	404	397	470	85	-0.0530995	-0.12047		1542	660	647	955	96	0.00594184	-0.164669		3267	910	1291	880	167	-0.0444536	-0.209875		-0.0305371	-0.165005	-1.33691	-0.822597
929	DNIREKKEKLALRQ	HSF2BP	O75031	94		1740	681	854	747	106	-0.0195426	-0.150854		1817	770	674	890	176	-0.0083052	-0.12909		3469	1390	1889	1296	309	0.0113285	-0.130318		-0.00550643	-0.136754	-0.0515108	-0.255213
930	YYRDRVSRTVSLPT	KIF21B	O75037	1189		2751	1003	1461	1076	209	-0.014763	-0.131993		3312	1360	1335	1784	397	-0.000895168	-0.100474		4516	1882	2579	1706	754	0.0187834	-0.0601014		0.00104172	-0.0975229	0.284756	0.532677
931	QSLERRIIDIVMQR	KIF21B	O75037	921		3574	1756	2111	1605	263	0.0135905	-0.127975		2640	905	901	1568	324	-0.0293667	-0.0923707		7019	2535	3610	2590	1109	-0.000807355	-0.0675817		-0.00552785	-0.0959757	-0.0526111	0.563751
932	ERLIKKREELFLLQ	KIF21B	O75037	942		1695	691	810	715	132	-0.0202397	-0.124749		978	414	382	497	88	-0.00252094	-0.134639		2890	1189	1473	960	246	0.0054614	-0.141793		-0.00576642	-0.133727	-0.0648624	-0.194425
933	GGSRRLSHSLGLPG	PLCH2	O75038	1274		1674	647	853	604	96	-0.0160726	-0.167102		2080	904	934	1256	252	0.0142826	-0.092796		5025	1557	2214	1410	348	-0.026487	-0.174216		-0.00942566	-0.144705	-0.252775	-0.414896
934	AGASRRNGRLVVGS	PLCH2	O75038	570		1220	412	591	471	103	-0.0291205	-0.120461		1100	430	289	671	114	-0.0508991	-0.109088		1872	624	805	548	224	-0.0250428	-0.110919		-0.0350208	-0.113489	-1.56716	0.212021
935	KPGRRGFPELVLGT	PLCH2	O75038	938		1435	543	617	642	89	-0.036071	-0.146382		2409	973	925	1408	270	-0.00717316	-0.103281		4408	1583	2020	1547	417	-0.0139225	-0.127193		-0.0190556	-0.125618	-0.7473	-0.0315772
936	AIKARNEYLLALEA	SRGAP2	O75044	248		2829	1173	1293	1151	150	-0.0242939	-0.169559		2370	969	976	1248	222	0.00127431	-0.128919		9441	3544	4243	2991	752	-0.013653	-0.152105		-0.0122242	-0.150194	-0.396488	-0.525146
937	SPLGRRDCLVKLEC	NOS1AP	O75052	421		1865	904	1078	945	107	0.0104724	-0.14833		2445	1069	1093	1503	204	0.0141026	-0.133139		3208	1174	1793	995	317	0.00919363	-0.129124		0.0112562	-0.136864	0.809302	-0.257436
938	TTGVRRLLPLPLTT	SDC3	O75056	209		4431	1872	2234	1792	510	-0.0123824	-0.0842898		3841	1376	1522	2135	451	-0.0103799	-0.101054		8484	3365	4575	3123	1623	0.00964865	-0.0464969		-0.00437121	-0.0772802	0.00678587	0.939222
939	LKQRVVLLAILLVI	FAM20B	O75063	4		5113	2557	3414	2229	221	0.0281823	-0.18866		4073	1699	1972	1891	407	0.0203185	-0.128944		10026	4362	5548	3498	811	0.0176528	-0.145046		0.0220512	-0.154217	1.36366	-0.60593
940	RTLPRRPYKVLLAT	DENND4B	O75064	515		3046	1437	1737	1251	340	0.00743872	-0.0867366		3231	1254	1148	1499	394	-0.0180286	-0.106853		6248	2285	2787	1915	556	-0.0159229	-0.141575		-0.00883758	-0.111722	-0.222576	0.24752
941	RLRWAKLRNVVLGA	DENND4B	O75064	873		1955	757	942	749	216	-0.0221949	-0.0915492		2224	809	877	1035	406	-0.0100189	-0.0618648		7303	2284	2764	2061	795	-0.0428677	-0.123825		-0.0250272	-0.0924129	-1.05396	0.635304
942	GRDKPPLVELGVLY	DENND4B	O75064	97		2929	1342	1521	1326	149	-0.00457804	-0.168228		1418	658	598	720	161	0.0109996	-0.109393		6161	2534	3316	1883	520	0.0114617	-0.147598		0.0059611	-0.14174	0.537381	-0.355348
943	AFRKSAKELLQLAA	FKTN	O75072	274		2084	889	1138	1019	198	-0.00293849	-0.0947327		3380	1338	1385	1725	441	-0.00110435	-0.0940765		8163	2911	4210	2659	835	-0.00120903	-0.122782		-0.00175062	-0.103864	0.141361	0.405333
944	MSRINKNVVLALLT	FKTN	O75072	3		3314	1870	2003	1798	227	0.0238354	-0.125375		3826	1661	1609	2078	532	0.00689533	-0.0835891		5765	2029	2985	1746	736	-0.0014906	-0.102184		0.0097467	-0.103716	0.731783	0.4083
945	GLSKSKGSRIGFDS	FKTN	O75072	42		2721	1147	1252	922	118	-0.0226307	-0.201849		2926	1333	1157	1703	289	0.00275034	-0.117582		6947	2653	3642	2331	773	0.00441784	-0.111775		-0.00515416	-0.143735	-0.0334207	-0.395427
946	RELRERHRPLVVPG	CBFA2T3	O75081	363		1571	749	1120	561	105	0.0328534	-0.150762		810	316	324	395	74	-0.00435459	-0.135011		3186	1019	1248	845	228	-0.0377528	-0.173527		-0.00308469	-0.1531	0.0728524	-0.583501
947	GPRCEKLITVNFVG	SLIT3	O75094	1153		4492	2335	2446	2139	310	0.00768055	-0.131915		4915	2038	1861	2401	479	-0.00732524	-0.128939		8227	3271	4246	2587	726	0.004911	-0.14113		0.00175544	-0.133995	0.321408	-0.199801
948	SAKVRPQANISLQV	SLIT3	O75094	1175		3932	1861	1833	1614	289	-0.0147729	-0.133134		3657	1458	1428	1977	418	-0.00606551	-0.105567		7990	2827	3821	2502	874	-0.010035	-0.117526		-0.0102911	-0.118742	-0.29722	0.10652
949	AVRARLALALALAS	SLIT3	O75094	13		3090	1375	1964	1306	306	0.0162404	-0.0984082		3084	1102	1045	1479	366	-0.0278781	-0.10801		8482	3571	4295	2706	1117	0.00597231	-0.0959007		-0.00188844	-0.100773	0.134284	0.467406
950	YSYKGKDCTVPINT	SLIT3	O75094	948		1878	866	974	894	147	-0.00432916	-0.117557		1069	451	402	580	115	-0.00693428	-0.111449		3436	1420	1858	1182	305	0.0122689	-0.135279		0.000335169	-0.121428	0.248473	0.052571
951	KSGRLEVVRVPLPP	AOC2	O75106	276		6762	3231	3963	3401	446	0.0111586	-0.134012		6278	2655	2723	3379	622	0.00884785	-0.121775		12705	5109	7534	4404	1377	0.0209608	-0.112953		0.0136557	-0.122913	0.932524	0.0227474
952	AFRRKHDCALVISG	ATP9A	O75110	720		6096	2783	3436	2855	604	0.0042968	-0.0928225		4402	1881	2080	2642	694	0.0189468	-0.0641338		12023	4585	6211	4427	1597	0.00269221	-0.0870114		0.00864529	-0.0813226	0.675222	0.858037
953	SEQRLKIDQILVAH	N4BP1	O75113	871		5435	2550	3181	2676	355	0.0100012	-0.136215		3496	1611	1488	1875	316	0.0115466	-0.132003		6790	2510	3893	2139	551	0.0125533	-0.150297		0.011367	-0.139505	0.814992	-0.31047
954	AKLKLEKEFINLQS	ROCK2	O75116	613		2408	1041	1241	949	112	-0.00863339	-0.185636		2707	1075	1112	1269	229	-0.000632943	-0.146708		4227	1582	2002	1474	352	-0.0079652	-0.141669		-0.00574384	-0.158004	-0.0637029	-0.682002
955	KNGKILLAKVELEK	ROCK2	O75116	656		1497	605	700	522	102	-0.0231176	-0.149911		1386	468	520	641	150	-0.0195957	-0.119851		3652	1208	1824	1083	660	-0.00891628	-0.0647186		-0.0172099	-0.111494	-0.652517	0.252094
956	LEKEKSNMEIDMTY	ROCK2	O75116	681		1416	509	688	534	59	-0.0253529	-0.199429		2069	753	709	1018	126	-0.0255622	-0.180152		4791	1850	2392	1506	272	-0.00037901	-0.189902		-0.017098	-0.189828	-0.646775	-1.32112
957	RTLKQKVENLLLEA	ROCK2	O75116	744		3822	1832	2038	1723	271	0.000856266	-0.131897		3023	1328	1060	1615	265	-0.0126123	-0.13556		6352	2295	2655	2045	627	-0.0238206	-0.127348		-0.0118589	-0.131602	-0.377728	-0.151747
958	LEKEKIMKELEIKE	ROCK2	O75116	941		258	112	147	56	19	0.00327635	-0.162653		680	311	330	365	59	0.0259124	-0.135064		1003	347	599	280	112	0.0135566	-0.120725		0.0142485	-0.139481	0.962962	-0.309978
959	PARFKNYAELTVMK	CLASP2	O75122	1136		3344	1790	2048	1475	308	0.0223736	-0.104093		2132	849	835	984	178	-0.00574951	-0.148901		6075	2701	3753	2276	487	0.0310998	-0.142		0.0159079	-0.131665	1.04818	-0.153011
960	ERVSKETLNLLLPE	CLASP2	O75122	1208		2599	974	1161	925	161	-0.03244	-0.159751		3156	1216	1007	1807	329	-0.0303707	-0.112542		4496	1556	2220	1694	346	-0.00768643	-0.146131		-0.023499	-0.139474	-0.975486	-0.309855
961	TGSKMKLLNLYIKR	CLASP2	O75122	1266		3974	1888	1979	1872	407	-0.0072326	-0.0887384		2168	814	873	1013	222	-0.0059359	-0.125658		5237	1809	2400	1514	772	-0.0160846	-0.0887945		-0.00975102	-0.101064	-0.269483	0.461568
962	NWSERKEGLLGLQN	CLASP2	O75122	670		2888	1333	1293	1172	177	-0.0206348	-0.153716		1734	651	691	868	212	-0.00706678	-0.102119		4130	1572	2058	1378	308	-0.00138518	-0.156332		-0.0096956	-0.137389	-0.266637	-0.267972
963	LKNQRTLSRVELKR	CLASP2	O75122	682		2284	1057	1169	939	186	-0.00561467	-0.121447		1080	469	381	504	84	-0.0124157	-0.155491		7307	2858	3555	2277	1074	-0.00255359	-0.0849952		-0.00686131	-0.120645	-0.121088	0.0683142
964	SDVRKAAQSVLISL	CLASP2	O75122	838		2988	1592	1959	1571	157	0.0296854	-0.156365		1425	552	475	676	163	-0.0251013	-0.112348		6265	2361	3520	2104	579	0.0113769	-0.132305		0.00532035	-0.133673	0.504477	-0.193337
965	ETDKEKKKFLGFFK	COBL	O75128	243		2300	1132	1381	1025	177	0.0155304	-0.123227		2686	1158	1022	1497	322	-0.00457611	-0.0985072		5376	2276	3014	1902	492	0.0176037	-0.130466		0.00951933	-0.1174	0.720107	0.13347
966	KEENRKSTMVSLPL	COBL	O75128	361		3871	1675	2212	1553	219	0.00285782	-0.163362		2968	1176	1221	1561	343	-0.000603309	-0.105817		9020	3314	4232	2880	706	-0.0100659	-0.153607		-0.0026038	-0.140929	0.097548	-0.339064
967	KRRSKSRGGISFGR	ASTN2	O75129	384		1076	524	514	375	91	-0.010357	-0.125801		1810	648	590	777	226	-0.0319983	-0.108336		3643	1150	1386	1099	318	-0.0417294	-0.144445		-0.0280282	-0.126194	-1.20807	-0.0431408
968	KKSYKNSGVISVKQ	CPNE3	O75131	259		2554	1295	1574	943	155	0.0200713	-0.159965		1847	705	622	869	168	-0.0248333	-0.138281		4997	1771	2397	1452	425	-0.00958527	-0.149503		-0.00478245	-0.14925	-0.0143322	-0.506179
969	KSQRMVQNLLSLAR	ZBED4	O75132	841		3776	1843	2543	1417	302	0.0277927	-0.128743		2123	1011	1032	1145	241	0.0281572	-0.10628		4655	2024	2595	1631	582	0.0184579	-0.0963747		0.0248026	-0.110466	1.50495	0.272739
970	ASFQRKWFEVAFVA	DEPDC5	O75140	1291		3009	1370	1599	1087	197	-0.00236813	-0.152902		4200	1654	1462	2328	465	-0.0195177	-0.107747		6807	2185	3229	2072	488	-0.0163365	-0.165946		-0.0127408	-0.142198	-0.423018	-0.364562
971	VFRLRPYQDVYVNV	DEPDC5	O75140	78		2827	1276	1550	1112	210	0.000625016	-0.134179		2200	792	771	981	143	-0.0236855	-0.178476		8644	3015	3682	2676	909	-0.0236865	-0.122545		-0.0155823	-0.145067	-0.568939	-0.422167
972	DIDRRDEDGVQMTA	DEPDC5	O75140	785		1735	665	893	761	104	-0.0154261	-0.151441		2374	838	962	1151	179	-0.00867062	-0.157493		3453	1062	1725	984	231	-0.0129273	-0.177038		-0.0123413	-0.161991	-0.402503	-0.762058
973	SLKFWRTRFLLLPA	DEPDC5	O75140	940		1173	651	837	558	156	0.0414006	-0.0587588		1651	868	847	992	151	0.0396527	-0.124028		4015	1556	1816	1103	427	-0.0111403	-0.127785		0.0233043	-0.103524	1.42801	0.412154
974	QDRKDLDKFIKFFA	ATG13	O75143	10		3106	1477	1867	1377	217	0.0137278	-0.134369		2662	1195	1054	1166	264	0.00208743	-0.132875		4008	1664	1984	1349	418	0.00270207	-0.11868		0.00617242	-0.128641	0.548233	-0.0922879
975	LKAERNNTRLLLEH	PPFIA3	O75145	107		2581	1123	1411	1017	149	-0.00172993	-0.161882		1745	703	668	969	187	-0.0076129	-0.110936		5897	1989	3452	2083	559	0.00977674	-0.126674		0.000144637	-0.133164	0.238688	-0.183119
976	ERLRMALERVAVLE	PPFIA3	O75145	173		3425	1636	2228	1633	297	0.0227465	-0.106459		3778	1697	1872	2145	373	0.0270014	-0.119086		5656	2429	3342	2074	841	0.0242304	-0.0746453		0.0246594	-0.100063	1.4976	0.481657
977	ANMKKLQDELLLNK	PPFIA3	O75145	470		2443	1157	1345	1123	124	0.0037615	-0.167482		3022	1331	1242	1702	259	0.00515875	-0.135127		4602	1587	1987	1220	358	-0.0227884	-0.164459		-0.00462272	-0.155689	-0.00612994	-0.635508
978	ARLERMTQALALQA	PPFIA3	O75145	723		3398	1414	1777	1342	218	-0.00914943	-0.15026		2329	965	889	1274	291	-0.0064108	-0.0949133		6585	2238	3223	2269	554	-0.00968688	-0.14131		-0.0084157	-0.128828	-0.200911	-0.0960351
979	KLKEKHSELVHVHA	HIP1R	O75146	451		4751	1951	2354	2307	282	-0.0158953	-0.14754		3537	1806	1968	1916	341	0.0469947	-0.124311		6877	2424	3158	1912	689	-0.0147467	-0.133855		0.00545089	-0.135235	0.511181	-0.224712
980	LRVLRPLEDVTISE	OBSL1	O75147	1541		2567	1168	1349	1189	155	-0.00363212	-0.147945		2642	1029	978	1594	238	-0.0132646	-0.125735		4052	1664	2494	1321	278	0.0262906	-0.166848		0.00313128	-0.146843	0.392062	-0.457833
981	HRHRLVLNGLGLAD	OBSL1	O75147	1593		3844	1813	2010	1804	298	-0.00221534	-0.119787		6593	2444	2640	3385	623	-0.00734725	-0.129657		6370	2286	3371	2225	995	0.00201019	-0.0718902		-0.00251747	-0.107111	0.101981	0.34011
982	PILKRLPRKLDVLE	OBSL1	O75147	432		2167	1030	1068	1012	234	-0.00832181	-0.0831456		3759	1683	1771	2111	429	0.0212223	-0.10363		7677	2931	3942	2775	987	0.00209394	-0.0916198		0.00499816	-0.0927985	0.487931	0.627561
983	GRWSRDGEELPVIC	OBSL1	O75147	460		2438	865	1153	861	131	-0.02914	-0.175831		2286	873	794	1236	215	-0.0214086	-0.126987		5477	1743	2484	1952	632	-0.0217941	-0.104354		-0.0241142	-0.135724	-1.00708	-0.23453
984	LQKKLRTEVIQLED	RNF40	O75150	439		8280	3633	5320	3420	448	0.016634	-0.166956		5226	2013	1958	2851	449	-0.0125918	-0.136794		10874	3960	5322	4086	1065	-0.0058683	-0.119706		-0.000608701	-0.141152	0.200002	-0.343543
985	AQVRKEYEMLRIEF	RNF40	O75150	456		2886	1484	1690	1167	164	0.0151693	-0.162265		2828	1148	1198	1414	218	0.00399819	-0.153433		4544	2101	2679	1457	404	0.0280911	-0.139094		0.0157529	-0.151597	1.04022	-0.553322
986	RRKLEKQRKVEVYA	RNF40	O75150	918		1237	552	635	452	48	-0.007242	-0.208667		1354	527	679	811	193	0.0204712	-0.0750685		2380	749	1004	696	156	-0.0303927	-0.177639		-0.00572118	-0.153791	-0.0625391	-0.597389
987	LVPKKDGLGLAVPA	PHF2	O75151	131		3588	1859	2248	1662	247	0.0230874	-0.133635		2428	1062	912	1305	289	-0.00519518	-0.101278		4410	1708	2155	1698	401	-0.00259371	-0.126434		0.0050995	-0.120449	0.493136	0.072242
988	VSKKKTPKTVKMPK	PHF2	O75151	490		1732	716	946	719	133	-0.00463931	-0.127204		1711	687	569	824	174	-0.0234068	-0.124615		3750	1250	1492	903	248	-0.0337416	-0.187697		-0.0205959	-0.146506	-0.826401	-0.451064
989	PKPPRPPKTLKLKD	PHF2	O75151	513		1434	524	526	539	168	-0.0556286	-0.0859543		1670	617	493	757	193	-0.041228	-0.113828		3309	1101	1694	1000	701	-0.00584181	-0.0460241		-0.0342328	-0.0819356	-1.5267	0.845725
990	KKGKATKSVLSVPN	PHF2	O75151	563		3645	1595	1807	1554	316	-0.0122946	-0.112717		3724	1399	1197	1863	291	-0.0309751	-0.152014		8257	2780	3855	2534	754	-0.0154598	-0.138687		-0.0195765	-0.134473	-0.774051	-0.209407
991	TDKVNKVGEIHVKT	ZC3H11A	O75152	349		2350	955	1234	868	172	-0.00998509	-0.139202		1446	532	556	752	136	-0.0121234	-0.128861		3378	1590	1818	1128	338	0.0189665	-0.123659		-0.00104734	-0.130574	0.177477	-0.131105
992	QKSKKDTTCIKLKI	ZC3H11A	O75152	424		3515	1648	1679	1733	316	-0.0125872	-0.100613		1748	817	799	845	191	0.0203087	-0.116481		5500	2383	3072	1810	521	0.0184721	-0.130668		0.00873122	-0.115921	0.679635	0.163182
993	AGKTKSMQEVHIKT	ZC3H11A	O75152	462		1279	477	530	611	83	-0.0409481	-0.137626		1894	741	776	926	201	-0.00171239	-0.119123		3950	1453	1830	1172	303	-0.0113702	-0.159708		-0.0180102	-0.138819	-0.693618	-0.296688
994	EKRGKAKPKVNVKP	ZC3H11A	O75152	643		1212	432	491	455	83	-0.0459564	-0.145012		1243	428	495	615	149	-0.0118769	-0.104751		3476	1395	1973	1393	469	0.0160236	-0.0804068		-0.0139365	-0.110057	-0.484422	0.280957
995	PAKKAAVAVVPLVS	ZC3H11A	O75152	698		3698	1469	2035	1516	249	-0.00607249	-0.142879		4472	1727	1649	2341	448	-0.0142107	-0.122023		7355	2765	4027	2471	824	0.00836628	-0.110956		-0.00397231	-0.125286	0.0272705	-0.0249041
996	LYRARYLMLLVFGE	CLUH	O75153	1087		3084	1483	1716	1390	236	0.00577164	-0.123378		2327	1076	1073	1093	198	0.0206556	-0.145882		4619	1552	2058	1367	290	-0.0207419	-0.182091		0.00189509	-0.15045	0.328579	-0.530288
997	LCKMEREKSIEIEN	RAB11FIP3	O75154	532		2217	993	1091	974	147	-0.0117871	-0.140445		1335	585	587	748	128	0.0124632	-0.12254		3687	1435	1607	1382	236	-0.0150116	-0.166741		-0.00477852	-0.143242	-0.0141306	-0.385517
998	EDLRKQLEHLQLLK	RAB11FIP3	O75154	626		3029	1145	1170	1296	149	-0.0481138	-0.175092		2697	834	1052	1081	212	-0.0202611	-0.163524		8307	3032	4013	2576	724	-0.0071849	-0.143286		-0.0251866	-0.160634	-1.06215	-0.734809
999	SERKVVKMLLRLLE	CAND2	O75155	47		2696	1038	1192	965	171	-0.0320874	-0.156851		3202	1114	977	1521	382	-0.0410017	-0.10797		6425	2134	3366	1915	406	-0.00340812	-0.181091		-0.0254991	-0.148637	-1.07819	-0.493879
1000	SFLRKNQRALRLAT	CAND2	O75155	662		2076	796	793	837	215	-0.0485206	-0.0959026		2171	676	658	984	369	-0.0478457	-0.0712412		6837	2227	2616	2051	679	-0.0393958	-0.130608		-0.0452541	-0.0992505	-2.09267	0.497981
1001	NKRKIHLSELMLEK	SOCS5	O75159	205		2036	886	914	1020	195	-0.0235756	-0.0924842		1306	449	389	658	294	-0.0441699	-0.0340874		2114	615	763	455	168	-0.0520471	-0.173282		-0.0399309	-0.0999514	-1.81931	0.483906
1002	RPLRAGSRFVHLNL	NPHP4	O75161	1294		1590	705	828	694	174	-0.00603624	-0.0852585		1840	862	897	1046	223	0.0275795	-0.0960553		5189	2111	2774	1806	871	0.0101075	-0.0640783		0.0105503	-0.0817974	0.773049	0.848502
1003	GERRCFARYLAVQT	NPHP4	O75161	735		2058	892	1048	927	159	-0.00980606	-0.122129		1953	927	977	1001	233	0.0311677	-0.103571		4135	1583	1989	1380	447	-0.00498695	-0.11518		0.00545824	-0.113627	0.511558	0.20925
1004	KPTKRPPSRIVFNE	NPHP4	O75161	80		1394	698	778	677	120	0.00840944	-0.105722		1555	604	527	875	201	-0.0231295	-0.0894166		4542	1686	1990	1457	427	-0.0170743	-0.132884		-0.0105981	-0.109341	-0.312984	0.295332
1005	RRKLERMRSVRLQE	NPHP4	O75161	915		1980	602	664	576	116	-0.0758296	-0.17687		2881	1003	935	1293	298	-0.034104	-0.126895		4662	1430	1778	1319	475	-0.0430723	-0.130942		-0.051002	-0.144903	-2.38784	-0.418873
1006	ELPKRVKSRLSVAS	KDM4A	O75164	1012		1725	772	906	679	153	-0.00458197	-0.114248		1345	456	491	579	157	-0.0223982	-0.115458		2825	852	1193	646	219	-0.0326536	-0.172844		-0.0198779	-0.134183	-0.78953	-0.203593
1007	ELERKYWKNLTFNP	KDM4A	O75164	119		3004	1251	1493	1282	172	-0.0147517	-0.158463		1890	922	963	1002	232	0.0347277	-0.0985297		4597	1839	2347	1606	441	0.00406827	-0.125907		0.00801476	-0.127633	0.642843	-0.0720468
1008	CSCRKDMVKISMDV	KDM4A	O75164	309		3797	1899	2027	1716	198	0.00334313	-0.165752		3884	1621	1465	2142	334	-0.0073758	-0.136011		5769	1863	2362	2012	434	-0.032346	-0.153008		-0.0121262	-0.15159	-0.391457	-0.553182
1009	IGTKRHRVCLEIPQ	KDM4A	O75164	397		2109	831	883	750	183	-0.0368298	-0.122435		2495	987	975	974	224	-0.00638094	-0.150249		6454	2351	3330	1864	554	2.47678e-05	-0.148879		-0.0143953	-0.140521	-0.507983	-0.330873
1010	LSKLPRHHPLVLQE	KDM4A	O75164	602		2510	1212	1560	1312	164	0.0182974	-0.132507		3131	1355	1113	1694	379	-0.0119274	-0.0991266		6589	2392	3607	2113	587	0.00641082	-0.138949		0.00426028	-0.123528	0.450039	0.0104133
1011	WSDSRKPVILEVTP	DNAJC13	O75165	125		2071	882	914	865	108	-0.0266661	-0.169667		3466	1656	1368	2117	290	0.00517613	-0.133336		5025	1566	2544	1508	499	-0.0107361	-0.130537		-0.010742	-0.144513	-0.320373	-0.411052
1012	AEELRRENGLEVLQ	DNAJC13	O75165	1441		1904	879	1081	735	83	0.00577718	-0.193646		886	377	343	432	76	-0.00319378	-0.142054		3203	960	1407	1067	297	-0.0286356	-0.132204		-0.00868406	-0.155968	-0.214692	-0.641105
1013	RASKPSDMSVQVCG	DNAJC13	O75165	1462		2785	1173	1462	1337	220	-0.0080433	-0.116312		2523	1091	966	1248	256	-0.00370934	-0.123574		5081	1875	2488	1508	535	-0.00505617	-0.124659		-0.00560294	-0.121515	-0.0564668	0.0508384
1014	ISLRIRKEPLEFEQ	DNAJC13	O75165	207		1745	837	946	821	110	0.00277857	-0.142013		2208	956	970	1457	261	0.0116356	-0.0906197		4619	1972	2831	1734	572	0.0279743	-0.0936033		0.0141295	-0.108745	0.956852	0.307294
1015	LPKFRERLGVKVVK	DNAJC13	O75165	450		3098	1119	1204	1111	273	-0.0499614	-0.120451		1956	720	707	880	231	-0.0190059	-0.111931		5501	1896	2587	1645	572	-0.0133384	-0.125648		-0.0274352	-0.119343	-1.17762	0.0944491
1016	KFAKEKVDLVLMHW	DNAJC13	O75165	713		3043	1494	1885	1352	193	0.0188429	-0.144932		4151	1933	2010	2418	455	0.0264419	-0.106096		7467	3482	4689	3121	812	0.0355598	-0.102133		0.0269482	-0.11772	1.61513	0.127046
1017	VVLRKRRQRIKIEA	DNAJC13	O75165	746		2540	806	999	981	152	-0.0558033	-0.159014		3035	974	930	1388	379	-0.0450035	-0.104999		7255	2296	2984	1675	529	-0.0329713	-0.179432		-0.0445927	-0.147815	-2.05871	-0.477365
1018	KGSGKKSETLKFST	DNAJC13	O75165	78		2404	987	1151	1042	110	-0.0196709	-0.182155		2458	1071	984	1343	149	0.00166133	-0.17498		6197	2958	3791	2106	463	0.0339532	-0.155228		0.00531454	-0.170787	0.504178	-0.938726
1019	DKLERDRLILFLNK	DNAJC13	O75165	907		3058	1490	1745	1337	166	0.00930466	-0.163022		4405	1788	1778	2261	478	-0.00140404	-0.114252		7170	2947	3552	2234	842	0.00220978	-0.109912		0.00337014	-0.129062	0.404327	-0.100738
1020	EKLREESRRLALAA	ANKRD17	O75179	1467		4285	1828	2123	1676	221	-0.0137802	-0.175055		2968	1248	1265	2081	358	0.00662565	-0.0851106		6663	2553	3396	2259	602	0.00147145	-0.134301		-0.00189437	-0.131489	0.133979	-0.149478
1021	RKNKITPENVQIIF	ANKRD17	O75179	1572		2144	1279	1397	1092	135	0.0352874	-0.137915		3080	1410	1384	1690	259	0.0172114	-0.138687		5293	1972	2532	1838	469	-0.00711992	-0.135083		0.0151263	-0.137228	1.00804	-0.264747
1022	SSKKQPSVLVTFPK	ANKRD17	O75179	1650		3656	1684	2080	1498	243	0.0058433	-0.144338		3096	1385	1377	1737	291	0.014792	-0.12513		7409	2832	3867	2278	669	0.00397332	-0.139814		0.00820288	-0.136428	0.652503	-0.248664
1023	SPSVRRQLFVTVVK	ANKRD17	O75179	1995		4024	1692	2021	1565	326	-0.0130696	-0.125357		4028	1687	1673	2053	589	0.00351618	-0.081545		8707	3358	4739	2608	915	0.00912172	-0.124455		-0.000143891	-0.110452	0.223872	0.273014
1024	LCRAKQVQPLVLLR	SIN3B	O75182	1083		1304	607	604	742	231	-0.0163109	-0.0171937		822	231	276	408	75	-0.0419015	-0.134193		3269	1087	1524	966	523	-0.0162689	-0.078411		-0.0248271	-0.0765991	-1.04369	0.952901
1025	KMKLRGTKDLSIAA	SIN3B	O75182	287		2435	991	1188	1051	269	-0.0180685	-0.085046		1489	524	510	726	212	-0.0274215	-0.086659		2582	732	855	589	372	-0.0630686	-0.104321		-0.0361862	-0.0920088	-1.62701	0.64342
1026	SLKKNPVTAVPVVL	SIN3B	O75182	560		6229	3048	3594	2681	371	0.0107455	-0.153948		6103	2647	2839	3505	635	0.018025	-0.112736		11857	4352	5369	3841	1146	-0.0140715	-0.129426		0.00489964	-0.132037	0.482872	-0.160479
1027	RGDRDKPRAIVVNA	LRP5	O75197	1063		2847	1464	1609	1223	254	0.0112288	-0.109027		3119	1414	1255	1864	368	0.00440912	-0.0964408		8204	3294	4452	2808	873	0.0110295	-0.11565		0.00888914	-0.107039	0.687745	0.341555
1028	SRWKASKYYLDLNS	LRP5	O75197	1556		2752	1305	1651	1327	196	0.0133619	-0.127516		1879	1044	994	1148	223	0.0461137	-0.0943845		4063	1524	2409	1162	626	0.017108	-0.0844479		0.0255279	-0.102116	1.54219	0.440431
1029	LARRTDLRRISLDT	LRP5	O75197	348		4285	1711	1879	1851	317	-0.0310116	-0.12961		3850	1604	1478	2085	490	-0.00551516	-0.093564		9607	3591	4680	3175	1118	-0.00493644	-0.10768		-0.0138211	-0.110285	-0.478493	0.276375
1030	VHKVKASRDVIIDQ	LRP5	O75197	573		1709	763	695	624	100	-0.0331018	-0.164252		1137	428	355	626	114	-0.0338831	-0.118447		3433	1329	1782	1234	294	0.00409978	-0.136812		-0.0209617	-0.139837	-0.845185	-0.317136
1031	QHKKYHGSQVYVTF	TMEM127	O75204	162		4733	2449	2969	2151	338	0.0231415	-0.130734		4527	2082	1945	2500	531	0.0124661	-0.101564		9291	3344	4491	3220	1091	-0.00789994	-0.104038		0.00923587	-0.112112	0.705551	0.239677
1032	QRKIKRERRLQIWY	NDUFS7	O75251	199		2466	1069	1567	1116	136	0.0147721	-0.159205		2732	1214	1307	1393	323	0.0225229	-0.10499		4275	1609	1893	1180	392	-0.0151243	-0.143974		0.00739023	-0.136056	0.610771	-0.241209
1033	KETSRRYPDLELKY	ZNF780A	O75290	74		3144	1573	1799	1484	191	0.0110777	-0.146352		3268	1434	1360	1765	388	0.00633452	-0.101381		7022	2844	3653	2389	499	0.00682424	-0.160751		0.00807881	-0.136161	0.646132	-0.243316
1034	EMVRKCDPHIGLLH	NDUFS2	O75306	107		2625	1237	1192	1353	128	-0.0179055	-0.165611		4225	1625	1685	2298	421	-0.00572542	-0.120476		7724	2978	4491	2626	719	0.0164443	-0.130861		-0.00239554	-0.138983	0.108243	-0.299976
1035	NRTRQQEEMLGLQE	ZPR1	O75312	224		2565	1069	1179	1036	145	-0.0233728	-0.162822		2150	788	732	1247	203	-0.0258965	-0.122628		5706	2163	2983	1847	428	0.00370039	-0.157473		-0.0151897	-0.147641	-0.548774	-0.473869
1036	NKLRENKEFLEFRK	NIPSNAP2	O75323	143		1661	571	659	621	108	-0.050337	-0.151304		673	301	316	283	51	0.0210228	-0.163334		2742	1116	1101	908	163	-0.0216143	-0.181627		-0.0169762	-0.165422	-0.640517	-0.830967
1037	LLSRKNQLLLEFSF	NIPSNAP2	O75323	164		3746	1631	2336	1647	260	0.0129068	-0.135642		3673	1703	1794	1803	312	0.0271675	-0.143818		7140	2792	3667	2627	668	0.00344726	-0.125901		0.0145072	-0.13512	0.976248	-0.22241
1038	EEAKSRAEELKLLE	HMMR	O75330	407		1836	798	814	657	78	-0.0250158	-0.200631		2671	1252	1043	1467	271	0.00294708	-0.117793		5091	1894	2884	1626	363	0.0115809	-0.163801		-0.00349593	-0.160741	0.0517343	-0.73697
1039	IRADRDQGGLPLPA	TBX10	O75333	354		2059	804	961	897	112	-0.0252704	-0.162679		3318	1035	1044	1749	312	-0.0436511	-0.12857		6580	2545	3135	2166	599	-0.0054967	-0.135101		-0.0248061	-0.142116	-1.0426	-0.362917
1040	GPKNPRVSRVTVQL	TBX10	O75333	58		2360	1052	1002	986	107	-0.0284431	-0.185187		2627	1108	753	1276	253	-0.0372259	-0.130376		4890	1652	1948	1682	427	-0.0328759	-0.137212		-0.0328483	-0.150925	-1.4556	-0.539829
1041	DEKVRERLRVSLER	PPFIA2	O75334	190		2486	1092	1280	1145	127	-0.00785428	-0.166677		4203	1790	1742	2270	550	0.00420832	-0.0906505		6026	2334	3289	2107	563	0.00967992	-0.128853		0.00201132	-0.128727	0.334548	-0.0940062
1042	EKNRQLQERLELAE	PPFIA2	O75334	381		1519	576	646	626	79	-0.0371787	-0.170343		1169	444	504	830	141	0.00237686	-0.0839873		4949	1926	2149	1358	423	-0.0154479	-0.152133		-0.0167499	-0.135488	-0.628897	-0.229794
1043	SDLRKHRRKIAVVE	PPFIA2	O75334	749		3895	1691	3088	1426	308	0.0394112	-0.131383		3038	902	917	1270	325	-0.0509925	-0.127126		5434	2030	2697	1601	558	-0.00287939	-0.12786		-0.00482023	-0.12879	-0.0162726	-0.0952689
1044	EKARHLQELLEVAE	PPFIA4	O75335	339		1058	491	693	505	44	0.0219904	-0.185953		1816	667	585	1022	176	-0.0318905	-0.121323		3125	1065	1904	1040	296	0.014823	-0.129893		0.00164099	-0.145723	0.31553	-0.435349
1045	FGKKEKGRLIQLSR	PPFIA4	O75335	763		1259	539	694	521	71	-0.00164233	-0.160966		1117	529	504	486	148	0.0196652	-0.100751		2898	962	1187	851	377	-0.0307254	-0.101663		-0.00423418	-0.121126	0.0138228	0.0586363
1046	AKVRYKRALLLLRR	FKBP6	O75344	193		2057	770	914	606	111	-0.0330715	-0.185263		1081	343	386	370	106	-0.0284633	-0.147201		4946	1595	1636	1377	485	-0.0561063	-0.136097		-0.0392137	-0.156187	-1.78248	-0.645499
1047	NTYKTRHTGINLFK	ZNF253	O75346	163		1139	536	772	645	122	0.0265473	-0.0729425		1038	448	503	459	102	0.0224446	-0.13273		1817	510	750	559	225	-0.0391165	-0.104356		0.00329182	-0.103343	0.400306	0.415792
1048	KEARLVLDSVKLEA	TBCA	O75347	95		1649	724	856	732	82	-0.00693878	-0.171253		1720	625	620	829	152	-0.0200056	-0.140081		3841	1321	2193	1277	250	0.00810106	-0.171568		-0.0062811	-0.160967	-0.0912926	-0.741508
1049	GPLKRLLVPILLPE	MPDU1	O75352	10		3279	1317	1440	1101	176	-0.0305052	-0.178967		2419	911	790	1201	323	-0.0290257	-0.092951		5410	1591	2112	1833	752	-0.0428274	-0.086507		-0.0341195	-0.119475	-1.52088	0.0918062
1050	GKAFRTYHQLVLHS	ZNF217	O75362	382		3132	1500	1746	1453	216	0.00575582	-0.133286		2774	1044	1089	1572	364	-0.00865058	-0.0875812		6296	2382	3206	2077	758	0.000667322	-0.103959		-0.00074248	-0.108276	0.193132	0.316727
1051	GKFFRSNYYLNIHL	ZNF217	O75362	478		4065	2242	2792	2001	249	0.0367619	-0.143234		5211	2255	2406	2826	546	0.0170741	-0.115115		10507	4276	5714	3443	770	0.0120128	-0.159492		0.0219496	-0.13928	1.35844	-0.305952
1052	KRLKSSVVALDVDQ	ZNF217	O75362	918		1587	655	726	652	61	-0.0243907	-0.203702		2094	938	691	1091	146	-0.0182261	-0.16206		4379	1430	2005	1323	460	-0.0192938	-0.123897		-0.0206368	-0.163219	-0.828503	-0.786737
1053	TKEKSGPTSLPLGK	BCAS1	O75363	363		1500	670	879	644	96	0.0074777	-0.145265		3294	1210	1325	1851	451	-0.00730938	-0.0833821		4663	1485	1894	1405	374	-0.0339942	-0.153971		-0.0112753	-0.127539	-0.347759	-0.0701561
1054	MARMNRPAPVEVSY	PTP4A3	O75365	3		5361	2432	2701	2019	279	-0.00851419	-0.176257		3844	1481	1389	2174	420	-0.0165806	-0.108073		7696	2884	3555	2303	703	-0.0106941	-0.140041		-0.0119297	-0.141457	-0.381363	-0.349675
1055	NDKRLQQEILDVQS	AVIL	O75366	605		1537	724	852	687	88	0.00425681	-0.155302		1878	715	783	980	177	-0.0012843	-0.128618		3001	1133	1460	942	280	-0.00448017	-0.134793		-0.000502552	-0.139571	0.205453	-0.311793
1056	TDDSRRCSQVKLGS	FLNB	O75369	1913		2107	953	1001	656	78	-0.0151482	-0.223649		1844	743	729	809	120	-0.00403912	-0.179104		6191	2613	3780	1772	453	0.0269047	-0.167076		0.00257244	-0.189943	0.363363	-1.32344
1057	LLKRLPNNHIGISF	FLNB	O75369	1955		2679	1306	1583	1292	277	0.0132132	-0.086252		2718	1191	1293	1231	289	0.0211214	-0.123316		6654	2399	3266	1926	814	-0.00609403	-0.109457		0.00941352	-0.106341	0.714673	0.355571
1058	TRSPRTAHEISLKR	NCOR1	O75376	1233		3224	1783	2564	1244	177	0.0532012	-0.168744		1461	792	673	743	118	0.0294151	-0.146898		6273	2281	3147	1986	611	-0.00319198	-0.129756		0.0264748	-0.148466	1.59082	-0.490439
1059	SKLSRGMPPLEIVP	NCOR1	O75376	1412		2180	827	986	1043	148	-0.0303676	-0.133094		2900	1089	1230	1809	473	-0.000192536	-0.0581508		5576	1902	2762	1869	464	-0.00814931	-0.144022		-0.0129031	-0.111756	-0.431355	0.246836
1060	NQVMRKKLILFFKR	NCOR1	O75376	286		2219	1087	1436	982	174	0.0235878	-0.121522		1585	628	740	819	158	0.013505	-0.122865		4213	1616	1932	1454	347	-0.0101843	-0.14346		0.00896951	-0.129282	0.691872	-0.105163
1061	DAEQRRVKFINMNG	NCOR1	O75376	413		1592	704	684	728	118	-0.0275245	-0.125666		2721	1049	920	1281	273	-0.0238906	-0.127595		4359	1755	2285	1337	401	0.00735718	-0.137766		-0.014686	-0.130342	-0.522909	-0.126451
1062	EEQRQRQEQIDLEC	NCOR1	O75376	977		2868	1394	1554	1193	141	0.00342228	-0.176679		3251	1495	1567	1659	281	0.0252475	-0.139693		5470	2102	3294	1553	437	0.0201663	-0.157754		0.0162787	-0.158042	1.06722	-0.682753
1063	PVKKDSPKNITLLP	DEAF1	O75398	315		1748	822	782	1080	108	-0.0196406	-0.129102		3334	1424	1347	1893	321	0.00154818	-0.121829		4831	1766	2378	1590	553	-0.00499655	-0.109641		-0.00769632	-0.120191	-0.163968	0.0774284
1064	DILKDKGFVVEVNT	PRPF40A	O75400	684		2152	957	1215	853	111	0.00307142	-0.173817		2528	1065	1030	1469	209	0.00174274	-0.137294		4373	1598	2078	1503	364	-0.00892675	-0.142531		-0.00137086	-0.151214	0.160863	-0.545626
1065	RSKLRKPKPVPLRK	TACC1	O75410	229		2543	884	1007	830	326	-0.0499888	-0.0840951		2272	848	602	1204	525	-0.0527114	-0.0285283		7231	2299	2905	2174	1129	-0.0353268	-0.0802793		-0.046009	-0.0643009	-2.13144	1.19989
1066	FSQKTKKAPLNFNS	POLQ	O75417	1022		3515	1745	1903	1461	223	0.00449531	-0.148676		3236	1379	1282	1820	297	-0.000754765	-0.127648		5785	2084	2557	1792	531	-0.0177724	-0.137533		-0.00467729	-0.137952	-0.00893227	-0.279286
1067	EKDNKTSFPLQIKQ	POLQ	O75417	1108		974	431	531	360	83	-0.000997425	-0.121588		1212	437	541	623	99	0.00333693	-0.14488		1764	641	653	448	116	-0.0368731	-0.18485		-0.0115112	-0.150439	-0.359873	-0.530066
1068	ENEKLKSMTINFSS	POLQ	O75417	1657		2078	885	1152	847	96	-0.00135104	-0.184356		2766	1085	1067	1540	287	-0.00829694	-0.114568		6301	2194	2894	2123	486	-0.0154027	-0.152179		-0.00835024	-0.150368	-0.197549	-0.528632
1069	EWRCKKRFSISLAC	POLQ	O75417	1845		2241	1151	1359	914	129	0.0190006	-0.160176		2476	1008	1019	1094	253	0.000960557	-0.129056		4636	1994	2931	1666	297	0.0318339	-0.16908		0.017265	-0.152771	1.11787	-0.57689
1070	GRYRASVESILIFN	POLQ	O75417	2043		2608	1129	1625	1257	153	0.0125116	-0.148931		2353	1204	1111	1282	287	0.0289067	-0.0978064		7263	3288	4230	2665	854	0.0255482	-0.100692		0.0223222	-0.11581	1.37757	0.165407
1071	KLVREFEPMLQVKG	POLQ	O75417	308		2139	854	1051	862	111	-0.0183355	-0.172225		1759	767	809	861	157	0.01714	-0.138141		3851	1297	2081	1261	340	0.000828046	-0.138654		-0.000122474	-0.149673	0.224971	-0.514686
1072	AIHKRFFTSLVLLD	POLQ	O75417	717		4975	2328	2837	2177	321	0.00696696	-0.144092		4916	2296	2152	2506	630	0.0153946	-0.0962048		7385	2960	3917	2411	907	0.00839614	-0.102348		0.0102526	-0.114215	0.75776	0.19744
1073	VEERRNMRTIWVTG	POLQ	O75417	856		2867	1203	1523	962	174	-0.00693735	-0.165348		1431	604	512	841	155	-0.0124907	-0.106487		7131	2937	4202	2639	704	0.0215973	-0.119614		0.000723076	-0.130483	0.268393	-0.129279
1074	IFRARKRASLDINK	POLQ	O75417	987		1182	595	667	552	68	0.00994648	-0.15198		1100	405	317	419	150	-0.0439776	-0.104938		3751	1368	1763	1205	305	-0.0102455	-0.148825		-0.0147589	-0.135248	-0.526652	-0.224964
1075	SFCRLRHLQVILLD	LRCH4	O75427	225		7415	3133	3838	2929	566	-0.00947441	-0.13125		3405	1444	1401	1714	339	0.0031757	-0.124811		10073	4118	5151	3552	1242	0.00542814	-0.097665		-0.000290187	-0.117909	0.216359	0.123263
1076	GEERRRPDTLQLWQ	LRCH4	O75427	402		3423	1612	2043	1500	248	0.0123962	-0.131038		5288	2572	2740	2935	526	0.0363722	-0.119596		5391	2253	3149	1595	525	0.0214423	-0.133506		0.0234036	-0.128047	1.4331	-0.080343
1077	DRRYFKQQEIILWR	VPS26A	O75436	285		3072	1502	1830	1226	218	0.0142706	-0.138474		3570	1678	1923	1859	347	0.0387969	-0.125602		6036	2157	2880	2076	559	-0.00972584	-0.130743		0.0144472	-0.131607	0.973168	-0.151844
1078	RYGKYGHENLQLRK	ZNF254	O75437	111		1513	684	876	739	152	0.00680821	-0.0884327		1678	694	644	891	255	-0.0058655	-0.0747677		2712	795	1138	613	294	-0.0349344	-0.136357		-0.0113306	-0.0998525	-0.350599	0.485891
1079	WVSPRKPNGIILGY	USH2A	O75445	3134		3025	1453	1620	1221	225	0.00146257	-0.132637		3306	1406	1511	1786	366	0.015004	-0.10912		6039	2127	3118	2001	774	-0.00176694	-0.0967663		0.00489987	-0.112841	0.482884	0.22504
1080	KAHIKKNDPVPVKC	USH2A	O75445	3349		2406	972	1139	1129	124	-0.0218229	-0.164644		2500	905	916	1269	228	-0.0184563	-0.133939		6231	2068	2456	1616	415	-0.0350525	-0.182978		-0.0251106	-0.16052	-1.05824	-0.732529
1081	GIERFRGTSLSFSD	USH2A	O75445	3543		1586	750	856	725	82	0.00150697	-0.165297		1301	659	520	698	113	0.00992438	-0.135817		4240	1540	2061	1380	355	-0.00674518	-0.144899		0.00156206	-0.148671	0.311477	-0.494555
1082	PYIRERPPLVPLQK	USH2A	O75445	5074		1512	645	762	702	148	-0.0118104	-0.0941157		1488	554	577	937	191	-0.010533	-0.0839232		3344	1038	1228	1163	305	-0.0465856	-0.131657		-0.0229763	-0.103232	-0.948643	0.418021
1083	VPLQKRMSPLNVYP	USH2A	O75445	5084		4662	2276	2766	2094	405	0.0137253	-0.109667		4890	2174	2022	2833	685	0.00632616	-0.0792242		8252	3178	4855	3154	1034	0.0176926	-0.0913824		0.0125813	-0.0934246	0.87735	0.614986
1084	TKIPRSGTPVSIRS	USH2A	O75445	5105		3549	1697	1683	1337	175	-0.0123001	-0.182		3138	1120	1143	1526	258	-0.01992	-0.147891		8223	3223	3851	2791	623	-0.0066757	-0.153809		-0.0129653	-0.161233	-0.434545	-0.746849
1085	IRSNRSACVLRIPS	USH2A	O75445	5116		2255	1081	1091	1072	282	-0.0099056	-0.065929		1622	699	740	1001	298	0.0156031	-0.0454018		5535	1984	2737	1806	997	-0.0055857	-0.0598387		3.72768e-05	-0.0570565	0.233175	1.34538
1086	VKNDKNKSDLKVDS	SAP30	O75446	205		1812	586	699	766	70	-0.0568546	-0.201786		2311	934	836	1333	228	-0.0137523	-0.118111		4743	1628	2206	1519	443	-0.0147893	-0.133708		-0.0284654	-0.151202	-1.23052	-0.545379
1087	AKGREELLRISLRE	KATNA1	O75449	385		2382	1183	1171	1311	249	-0.00617292	-0.0776611		2719	1087	991	1324	332	-0.0135416	-0.103972		6184	2013	2720	1816	702	-0.0239478	-0.116941		-0.0145541	-0.0995245	-0.516136	0.492479
1088	GLRKVMHINVAVET	ERN1	O75460	238		4699	2220	3076	2019	255	0.0228237	-0.164252		8836	3726	3860	4893	950	0.00947129	-0.111172		13618	5189	7464	4640	1191	0.00922148	-0.13773		0.0138388	-0.137718	0.941926	-0.274578
1089	EAKSKLTPTLYVGK	ERN1	O75460	277		1904	761	875	826	96	-0.0256882	-0.171182		1902	784	837	1102	254	0.00911271	-0.0842791		2947	1133	1584	993	274	0.0075966	-0.13124		-0.00299295	-0.1289	0.0775638	-0.0974846
1090	SEKKSFEEVINLVD	ERN1	O75460	397		3005	1318	1311	1368	140	-0.0263447	-0.17764		2571	1009	978	1335	229	-0.00981549	-0.135306		6115	2319	2808	2288	478	-0.0106834	-0.14487		-0.0156145	-0.152605	-0.570593	-0.57357
1091	MPARRLLLLLTLLL	ERN1	O75460	4		4860	2311	2602	2103	328	0.000853103	-0.139726		6677	3008	2951	3682	593	0.0144437	-0.13257		10799	4523	5871	3816	981	0.0135749	-0.131469		0.00962392	-0.134588	0.725478	-0.211727
1092	TVRRRCRDPINVEG	E2F6	O75461	23		1748	615	665	818	100	-0.0537181	-0.152992		1567	578	593	778	194	-0.0137632	-0.101135		4930	1660	2187	1618	615	-0.0211128	-0.100265		-0.0295314	-0.118131	-1.28526	0.118797
1093	QRPARKLPSLLLDP	E2F6	O75461	5		5896	2462	2893	2739	900	-0.016057	-0.0453142		6711	2541	2621	3587	1277	-0.00894419	-0.0497379		10020	3947	5319	3767	2191	0.00751704	-0.03049		-0.00582804	-0.0418474	-0.0680268	1.65084
1094	PSRERKPTGVSVIY	ZNF324	O75467	132		5098	2629	3196	2583	352	0.0228846	-0.128453		4350	1654	1605	2343	415	-0.015003	-0.125849		8972	2999	4456	2679	833	-0.00899424	-0.13838		-0.000370876	-0.130894	0.212215	-0.137524
1095	KSERTGTQPLGVQG	NR1I2	O75469	129		2691	1120	1165	1050	146	-0.0301015	-0.169308		2524	1000	835	1334	271	-0.0247838	-0.113638		6974	2522	3226	2147	586	-0.0125135	-0.147715		-0.0224663	-0.143553	-0.922449	-0.391774
1096	SQVRKDLCSLKVSL	NR1I2	O75469	203		2966	1259	1741	1354	1959	0.00478731	0.116403		3407	1723	1776	2072	425	0.0392218	-0.0893217		8182	3728	4724	2856	743	0.0249388	-0.132154		0.0229826	-0.0350243	1.41149	1.78787
1097	WTRSKHPSLMSINS	LGR5	O75473	843		4868	2059	2787	2173	336	0.00179641	-0.135512		3609	1642	1481	2038	448	0.00678084	-0.0939948		9820	3642	4904	3278	979	-0.00261397	-0.124299		0.00198776	-0.117935	0.333338	0.122724
1098	KRGRPAATEVKIPK	PSIP1	O75475	179		1713	749	751	489	132	-0.0259202	-0.14758		1262	373	355	645	176	-0.0588749	-0.0862453		4309	1201	1542	1189	426	-0.0554539	-0.135653		-0.0467497	-0.123159	-2.16947	0.0178117
1099	NKHKLTPEYLELKK	ERLIN1	O75477	273		2033	852	922	866	132	-0.0245341	-0.144407		1731	619	573	851	167	-0.0303471	-0.129298		3943	1527	1937	1340	436	-0.00200632	-0.111653		-0.0189625	-0.128453	-0.742522	-0.0884995
1100	KKIIRDHGLINLRK	TADA2A	O75478	223		1552	749	900	720	169	0.0106055	-0.0824099		1147	317	302	429	132	-0.0698857	-0.124701		3667	1133	1366	865	273	-0.045264	-0.175723		-0.0348481	-0.127611	-1.55829	-0.0716026
1101	NSGRRSAPPLNLTG	TADA2A	O75478	359		2720	1116	1374	1036	209	-0.0137666	-0.132208		1917	898	909	1032	151	0.0244959	-0.146717		4003	1425	1757	1484	454	-0.0191919	-0.104018		-0.00282086	-0.127648	0.0864014	-0.0723351
1102	EVKRVVAEPVELAQ	NDUFS3	O75489	217		3104	1476	1695	1383	174	0.00306462	-0.158432		3473	1378	1475	1948	338	0.00299886	-0.121327		6346	2046	2661	1964	380	-0.0297898	-0.184962		-0.00790877	-0.154907	-0.174878	-0.619798
1103	LARRSCPSSLQVTS	ECI2	O75521	12		5774	2772	3363	2892	406	0.0107346	-0.12711		6189	2832	2374	3889	724	-0.000422483	-0.0947412		11205	4136	6023	3799	1167	0.00529586	-0.118595		0.00520266	-0.113482	0.498433	0.212161
1104	HRVGRPDRGLSLSM	RBMXL2	O75526	342		2856	1392	1386	1319	189	-0.00866246	-0.138052		1321	510	516	588	187	-0.00768768	-0.0922873		5603	1873	2928	1686	475	-0.00332471	-0.147951		-0.00655828	-0.126096	-0.105527	-0.0411794
1105	QDKKGDRRFLKLGR	TADA3	O75528	77		2762	1239	1187	1198	271	-0.0267584	-0.0979529		2175	815	735	909	262	-0.0254993	-0.113875		6550	2484	2869	1827	582	-0.0159309	-0.146984		-0.0227295	-0.119604	-0.935969	0.0892108
1106	KKLKSEPHQVDVSR	TAF5L	O75529	300		1924	768	917	745	128	-0.0217173	-0.146971		1859	691	689	972	210	-0.0156754	-0.108482		4142	1359	2114	1231	370	-0.00697036	-0.14276		-0.0147877	-0.132737	-0.528131	-0.174553
1107	DKIKPSESNVTILG	EED	O75530	342		1861	643	788	799	40	-0.0428523	-0.264903		1830	683	758	947	147	-0.00311232	-0.146714		2912	1140	1613	939	160	0.0119436	-0.191837		-0.0113403	-0.201151	-0.351099	-1.54854
1108	RHEKVQENCIDLVG	SF3B1	O75533	1027		1414	651	763	566	62	9.55022e-06	-0.190545		2964	1231	1211	1648	329	0.00124561	-0.107198		2772	935	1382	692	236	-0.00801218	-0.157603		-0.00225234	-0.151782	0.115596	-0.557032
1109	LAEKAKAGELKVVN	SF3B1	O75533	175		1787	817	982	691	108	0.00162044	-0.157559		3451	1357	1053	1937	356	-0.0342108	-0.114835		5341	2077	2460	1600	411	-0.00894773	-0.158921		-0.013846	-0.143772	-0.479774	-0.396156
1110	KERKIMKLLLKIKN	SF3B1	O75533	493		1492	693	677	521	102	-0.0187342	-0.14946		648	185	187	261	64	-0.0576554	-0.13672		3697	1237	1239	948	399	-0.0525809	-0.129958		-0.0429902	-0.138713	-1.97641	-0.294559
1111	QQKVRTISALAIAA	SF3B1	O75533	700		2712	1195	1417	1176	173	-0.00605786	-0.145577		3405	1420	1081	1925	527	-0.0265424	-0.0694593		8272	3267	4003	2691	762	-0.00261255	-0.13448		-0.0117376	-0.116505	-0.3715	0.151443
1112	RDKLERATNIEVLS	CSDE1	O75534	327		3820	1701	1999	1709	246	-0.00532177	-0.142976		3950	1660	1575	2206	365	-0.000824269	-0.12735		7167	2665	3191	2313	494	-0.0152114	-0.167069		-0.00711916	-0.145798	-0.134329	-0.436856
1113	WALRRQNEPLEVRL	ZNF821	O75541	261		2914	1241	1388	1322	198	-0.0182262	-0.136133		2280	1051	892	1319	262	0.00224352	-0.101066		4633	1708	2069	1895	671	-0.0153364	-0.0714696		-0.0104397	-0.10289	-0.30485	0.424897
1114	VFKEKTVTSLGVMA	WBP4	O75554	338		1962	847	1081	845	130	-0.00127932	-0.141531		1993	946	787	1091	228	0.00491505	-0.10457		4808	2078	2574	1785	450	0.0136288	-0.125278		0.00575484	-0.123793	0.526789	0.00508061
1115	IKKIKDVKSIYLQE	SKAP2	O75563	50		3027	1419	1253	1222	186	-0.0284848	-0.153749		2337	816	861	1404	298	-0.0198408	-0.0874585		3443	1267	1661	1131	293	-0.00684538	-0.142512		-0.0183903	-0.127906	-0.713138	-0.077526
1116	DIRAHKAQLLRFFA	JRK	O75564	8		2595	1440	1264	1170	215	-0.00104376	-0.114489		4548	1897	1637	2337	445	-0.0126167	-0.125671		5534	1960	2333	1556	964	-0.0239696	-0.0718173		-0.0125434	-0.103992	-0.412878	0.40275
1117	VFRQNRNCILHLLS	MTRF1	O75570	43		3653	1632	1908	1624	391	-0.00534685	-0.0870405		4042	1828	2002	2188	608	0.0273317	-0.0750649		10905	4168	5661	3568	1459	0.00336061	-0.0927625		0.00844848	-0.084956	0.665115	0.785065
1118	EQKKNTNSNVAMDE	CRCP	O75575	133		2306	1019	1164	881	106	-0.00971961	-0.188613		1997	877	890	1325	194	0.0140277	-0.111976		5474	1862	2352	1692	414	-0.0241004	-0.15911		-0.00659742	-0.153233	-0.107537	-0.586174
1119	SRGKSMISSLSIMG	LRP6	O75581	1441		4203	2025	2620	2108	316	0.018484	-0.119521		3860	1212	1345	1966	524	-0.0319743	-0.0898201		9359	3577	5090	3264	1032	0.00853424	-0.110671		-0.00165203	-0.106671	0.146424	0.348952
1120	VHKRSAEREVIIDQ	LRP6	O75581	560		2579	1124	1481	963	137	0.00382478	-0.174045		1539	502	568	896	186	-0.0233551	-0.094951		3269	1077	1324	800	235	-0.0324021	-0.177503		-0.0173108	-0.148833	-0.657702	-0.497811
1121	FSRRADIRRISLET	LRP6	O75581	638		2071	926	1066	955	189	-0.0068887	-0.102433		2015	723	792	945	198	-0.011128	-0.129974		4773	1822	2292	1478	361	-0.00534157	-0.158964		-0.0077861	-0.130457	-0.168579	-0.128753
1122	IFQRQRVDALLLDL	MED6	O75586	174		4650	2006	2386	1857	9818	-0.00927138	0.238062		5289	2142	1933	3148	669	-0.0125665	-0.0890613		9345	3443	4866	3566	18246	0.00166353	0.213552		-0.0067248	0.120851	-0.114078	4.91838
1123	ILKRSFARTVSVEC	MYCBP2	O75592	1370		3604	1721	1859	1696	306	-0.00303776	-0.109539		4787	1952	1753	2564	623	-0.0119614	-0.0917427		9041	3424	4720	2952	939	0.00348341	-0.120973		-0.00383857	-0.107418	0.0341386	0.333945
1124	PIKLPKIIEVGLCE	MYCBP2	O75592	157		2416	1203	1653	895	122	0.0306726	-0.180018		2604	1047	1116	1497	247	0.00476378	-0.1227		8519	3345	4795	2746	764	0.0138489	-0.137969		0.0164285	-0.146896	1.07491	-0.458898
1125	KETRFSHPSLCLRS	MYCBP2	O75592	174		4008	1898	2483	2206	526	0.0168382	-0.0526047		5230	2235	2633	3047	529	0.0259865	-0.115048		8658	3377	4480	3044	1270	0.00413213	-0.0785352		0.0156523	-0.0820625	1.03505	0.843177
1126	AALMKKDLALPIGN	MYCBP2	O75592	2137		2304	1069	1152	1011	192	-0.00806682	-0.11529		3114	1184	1271	1683	424	-0.0037719	-0.0861459		6317	2156	2794	2046	480	-0.0207014	-0.156031		-0.0108467	-0.119156	-0.325751	0.0982166
1127	ETKLKNRHSLEISS	MYCBP2	O75592	3046		3452	1757	1696	1548	232	-0.00489907	-0.138074		2487	1016	959	1206	233	-0.00607527	-0.133497		4152	1634	2507	1250	385	0.0217956	-0.137907		0.00360709	-0.136493	0.416495	-0.249974
1128	TMKSKSPLPLTLQH	MYCBP2	O75592	3113		3845	1974	1900	1817	397	-0.00378479	-0.087653		6175	2393	2378	3103	955	-0.00921205	-0.0761719		9708	3572	5024	2956	1229	0.000905353	-0.102883		-0.0040305	-0.0889027	0.0242827	0.705801
1129	PICKNKINHIVLKD	MYCBP2	O75592	4441		2955	1391	1740	1225	130	0.0108776	-0.189147		2339	1057	863	1360	340	-0.00536489	-0.0747643		4825	1869	2372	1511	407	-0.00192254	-0.146252		0.00119671	-0.136721	0.292715	-0.254563
1130	EYKCRYCCSVAVFF	MYCBP2	O75592	4560		5509	2711	3350	2472	325	0.0168976	-0.152653		5716	2512	2462	2894	546	0.0102097	-0.129208		15358	5932	7345	5474	1164	-0.00517018	-0.151134		0.00731236	-0.144332	0.606772	-0.407407
1131	KKIIKMEGKIVVYT	MYCBP2	O75592	593		2854	1075	1298	1066	186	-0.0301739	-0.151524		2430	1096	1101	1553	292	0.0173219	-0.0906122		4763	1853	2964	1379	511	0.024502	-0.123944		0.00388335	-0.122027	0.430682	0.0405549
1132	QYQKARTQFVQMVA	SPAG6	O75602	15		3280	1621	1814	1622	265	0.00661291	-0.112248		1782	651	723	874	194	-0.00659228	-0.116095		5365	2126	2267	1715	726	-0.0174744	-0.0927141		-0.00581792	-0.107019	-0.0675071	0.341959
1133	DCLKQKSVLLELTA	ERAL1	O75616	242		2116	906	1206	953	116	0.00201718	-0.160002		1638	769	727	1051	169	0.0172965	-0.10707		5792	2394	3459	2001	389	0.0232872	-0.166109		0.0142003	-0.144394	0.960489	-0.408651
1134	DPKEKQTCDIRLRV	DEDD	O75618	188		3329	1829	1726	1563	225	0.00532316	-0.134883		3118	1325	1339	1983	304	0.00804657	-0.114116		5769	1968	2780	1744	616	-0.0112039	-0.12211		0.000721955	-0.123703	0.268335	0.00689103
1135	LGRQKLLRNLMLQA	DEDD	O75618	305		2302	907	814	928	269	-0.0555909	-0.0825963		2021	776	852	893	281	0.000405651	-0.094877		4420	1444	1886	1156	433	-0.0271007	-0.139646		-0.0274287	-0.105707	-1.17728	0.368322
1136	VRKEKEETGLKVSL	PRDM1	O75626	764		2469	1041	1141	1134	176	-0.022128	-0.130056		1840	660	751	975	148	-0.00694981	-0.145256		2933	1081	1417	1047	275	-0.00658857	-0.127104		-0.0118888	-0.134139	-0.379265	-0.202699
1137	TEYRFKYVLVNMST	UPK3A	O75631	163		2718	1385	1522	1151	156	0.00970221	-0.158561		2376	907	957	1234	213	-0.00499855	-0.134544		5824	2552	2798	1886	541	0.00236202	-0.133745		0.00235522	-0.142283	0.352209	-0.366264
1138	WPGRRSGGMIVITS	UPK3A	O75631	203		1853	914	1089	942	118	0.0132852	-0.136654		2902	1267	1170	1466	411	0.00254402	-0.0855143		5147	1527	2552	1746	597	-0.0157848	-0.106511		1.48012e-05	-0.10956	0.232021	0.290936
1139	TKETRETYEVLLSF	SNRNP200	O75643	107		5847	2614	3418	2347	332	0.00718374	-0.163097		5265	2030	1917	2764	440	-0.0157139	-0.141998		12937	4538	5133	4291	1094	-0.0312683	-0.142955		-0.0132661	-0.14935	-0.449995	-0.508192
1140	DKERRKEIDLLLGQ	SNRNP200	O75643	153		992	470	675	432	54	0.0273721	-0.161587		1002	388	385	587	114	-0.00928493	-0.100969		2650	881	1121	860	177	-0.0270527	-0.169853		-0.0029885	-0.144136	0.0777923	-0.403485
1141	KHSPKKPVIVFVPS	SNRNP200	O75643	1556		4154	2166	2515	1594	258	0.019633	-0.155539		3536	1367	1200	1873	362	-0.0233505	-0.118903		6428	2487	3089	1980	692	-0.00452422	-0.120181		-0.00274724	-0.131541	0.0901817	-0.150517
1142	SRKQTRLTAIDILT	SNRNP200	O75643	1567		4491	2001	2223	2101	424	-0.0114715	-0.0981733		4847	2168	1856	2925	586	-0.0018688	-0.0932946		14079	5505	7640	4973	1133	0.00954606	-0.144971		-0.00126474	-0.112146	0.166313	0.238987
1143	FFKKFLYEPLPVES	SNRNP200	O75643	1715		6322	2855	3927	3018	506	0.014486	-0.11544		5182	2114	2091	2815	571	-0.00116593	-0.109436		12507	4944	7015	4544	1210	0.0138254	-0.122952		0.0090485	-0.115943	0.695928	0.162746
1144	VSQKKADEVLEILK	SNRNP200	O75643	284		2451	1104	1188	1014	82	-0.0131664	-0.219191		2313	1000	1034	1247	176	0.0134855	-0.150577		4596	1707	1852	1417	330	-0.0263376	-0.164955		-0.00867284	-0.178241	-0.214116	-1.08842
1145	RRQRKGYEEVHVPA	SNRNP200	O75643	436		1180	558	564	489	100	-0.0119391	-0.116083		1865	689	624	1057	301	-0.0273663	-0.0645248		3129	1257	1401	1045	238	-0.0102543	-0.153981		-0.0165199	-0.111529	-0.617084	0.251379
1146	QRIKFESLEIKLNE	OFD1	O75665	190		2516	1254	1536	1257	144	0.0180691	-0.149639		1756	650	702	826	145	-0.0074998	-0.148936		6798	2555	3318	2461	519	-0.00440868	-0.149342		0.00205354	-0.149306	0.336716	-0.5073
1147	DERKNKEKAVHLQE	OFD1	O75665	373		2060	977	1056	861	123	-0.00407244	-0.154711		3582	1285	1321	1980	327	-0.0182724	-0.129237		6082	2445	3198	2137	508	0.00760202	-0.14101		-0.00491428	-0.141653	-0.0211025	-0.353603
1148	KELRKAEKAIVVEH	OFD1	O75665	484		1341	457	609	619	62	-0.0357953	-0.176752		1434	628	554	682	173	-0.00193463	-0.10633		2612	812	1287	785	193	-0.0138411	-0.162946		-0.0171904	-0.148676	-0.651516	-0.494657
1149	ETLRRITVGLIVNQ	UTP20	O75691	2005		1543	504	880	563	125	-0.0128931	-0.128364		2054	826	859	974	261	0.00208031	-0.10093		4807	1584	2375	1360	621	-0.0103457	-0.104622		-0.00705282	-0.111306	-0.130923	0.255873
1150	VVSRKTNMHIFIES	UTP20	O75691	2076		2724	1359	1483	1113	165	0.00540044	-0.154598		3881	1610	1457	2211	386	-0.00823309	-0.118089		6998	2606	3619	2170	657	0.00150256	-0.135009		-0.000443363	-0.135898	0.208493	-0.238038
1151	DEVMRKVSKLAVSA	UTP20	O75691	2246		1950	681	735	560	109	-0.0551753	-0.182744		1749	763	678	912	223	-0.00180187	-0.0952147		4086	1649	2011	1400	270	0.000488885	-0.168248		-0.0188294	-0.148736	-0.735687	-0.495851
1152	TKLIKECNIIQFTK	UTP20	O75691	2444		2046	896	1050	794	83	-0.00837194	-0.201344		2399	1042	989	1299	253	0.00474799	-0.114259		4835	2039	2659	1481	325	0.0152521	-0.172641		0.00387605	-0.162748	0.430308	-0.777269
1153	KTKKHLPEPVAIKF	UTP20	O75691	2507		1371	495	684	565	122	-0.0221675	-0.111161		2837	1310	1415	1479	266	0.0292796	-0.129447		3395	1312	1841	1170	354	0.00885686	-0.117342		0.00532299	-0.119317	0.504613	0.0949835
1154	RALRKKRKALEFVT	UTP20	O75691	2724		1544	527	392	525	61	-0.100221	-0.211142		1894	605	536	684	153	-0.0540098	-0.166076		3624	886	924	678	270	-0.100344	-0.188495		-0.0848583	-0.188571	-4.12647	-1.29589
1155	QIKRLLETYLILVK	UTP20	O75691	320		3042	1558	2016	1415	225	0.0286879	-0.125384		2543	1189	1218	1184	286	0.0254818	-0.115544		4275	1947	2766	1592	481	0.037582	-0.104667		0.0305839	-0.115198	1.80183	0.177692
1156	PVERVKNLVLTFPL	UTP20	O75691	588		3552	1544	1735	1425	242	-0.0143078	-0.14276		1603	683	626	719	140	-0.00228038	-0.145321		5941	1975	2505	1700	512	-0.0274715	-0.148935		-0.0146866	-0.145672	-0.522938	-0.434318
1157	GVSKIRLLTIRILN	UTP20	O75691	644		1605	856	979	714	83	0.0217602	-0.166798		796	334	268	405	58	-0.0193967	-0.157384		3517	1344	1516	1100	374	-0.0172564	-0.120559		-0.00496431	-0.148247	-0.0236712	-0.486043
1158	EPRSRELSPLFLRF	UTP20	O75691	838		3423	1863	2009	1621	229	0.0185673	-0.13555		3701	1631	1656	2342	402	0.0146152	-0.102478		7793	2772	3511	2337	595	-0.0163645	-0.159819		0.005606	-0.132616	0.519145	-0.172107
1159	NCERRRFTNLCLDA	NUP155	O75694	1346		3255	1358	1500	1526	248	-0.0230467	-0.121699		4316	1646	1585	2572	447	-0.0153571	-0.111128		7931	2660	3302	2578	704	-0.0283973	-0.138632		-0.022267	-0.12382	-0.912217	0.00454561
1160	VFREKAPDFLPLLN	RP2	O75695	282		3684	1959	2277	1831	275	0.0230208	-0.120772		5523	2134	1984	3011	413	-0.0170963	-0.152237		11110	4154	5325	4095	890	-0.00672743	-0.143087		-0.000267622	-0.138698	0.217518	-0.294271
1161	CKLEREFRCVELAD	WDHD1	O75717	774		1380	628	752	761	103	0.00045658	-0.114375		1952	985	901	1324	240	0.0256327	-0.0846879		4398	1648	2359	1770	436	0.00592002	-0.114399		0.0106698	-0.104487	0.779186	0.392813
1162	FQRREPYKFLQFAY	CRTAP	O75718	144		4162	2053	2381	1838	302	0.010256	-0.130517		2608	1258	1082	1455	343	0.0112642	-0.0881786		5476	1853	2568	1807	527	-0.0146719	-0.128762		0.00228279	-0.115819	0.348489	0.165223
1163	EIKDFKDFYLSIAD	CRTAP	O75718	254		3753	1801	2040	1679	145	0.00305318	-0.199431		4839	2250	2426	2577	315	0.0302118	-0.168863		11792	5115	6166	4174	948	0.0111933	-0.144947		0.0148194	-0.17108	0.992282	-0.944608
1164	YNIIRKHSQLLLNL	PIK3C2G	O75747	1107		3561	1639	2031	1631	304	0.00607872	-0.110435		2182	1079	1082	1207	207	0.0324556	-0.124742		5107	1985	2423	1600	576	-0.0056813	-0.114031		0.010951	-0.116403	0.793627	0.153507
1165	FPDKKPKVQLVISY	PIK3C2G	O75747	1328		3618	1860	2335	1318	202	0.0259471	-0.170144		4742	1939	1881	2480	459	-0.00293233	-0.125899		11900	6188	8994	4169	1176	0.0621913	-0.122609		0.028402	-0.139551	1.68979	-0.311388
1166	KEENKRSGHVNIVE	PIK3C2G	O75747	193		3141	1378	1477	1391	158	-0.0180108	-0.17074		1810	608	589	959	166	-0.0357206	-0.130765		4690	1969	2365	1488	523	0.00537208	-0.114572		-0.0161198	-0.138692	-0.596538	-0.294148
1167	IRERYHAADVNFNS	PIK3C2G	O75747	256		1719	817	985	787	95	0.00842125	-0.15799		1367	576	488	951	134	-0.0128266	-0.10811		2511	642	1152	759	220	-0.0326063	-0.143767		-0.0123372	-0.136622	-0.402293	-0.252577
1168	FQKDKSVIQLHLQK	PIK3C2G	O75747	357		949	462	389	284	29	-0.0273177	-0.244794		779	313	409	374	79	0.0274275	-0.124371		3554	1236	1704	1036	371	-0.0106692	-0.126522		-0.00351982	-0.165229	0.0505074	-0.827096
1169	IWKVSRQCLLTLIR	PIK3C2G	O75747	400		968	311	486	302	45	-0.0278676	-0.197198		2204	933	1117	1008	170	0.0262495	-0.158177		4763	2152	2997	1706	453	0.0340383	-0.125488		0.0108067	-0.160288	0.78622	-0.727856
1170	SLRSLKWSLLLLSL	B3GALNT1	O75752	16		5187	2400	2855	1981	274	0.00240727	-0.173816		5820	2931	2984	3331	628	0.0371299	-0.108882		14290	6138	7950	5114	1260	0.0175315	-0.134103		0.0190229	-0.138933	1.20814	-0.29899
1171	LRSHRIKTVVDLVS	RAD51D	O75771	21		3658	1774	1893	1841	284	-0.00181895	-0.115724		3229	1413	1505	1719	392	0.0187644	-0.0997107		9235	4307	5680	3243	1233	0.0332556	-0.0890523		0.0167337	-0.101496	1.09059	0.452891
1172	FHQERRGGSLDIND	GRAP2	O75791	232		3103	1478	1588	1394	166	-0.00404737	-0.163138		1743	762	747	914	157	0.00945131	-0.133304		5024	1764	2342	1492	349	-0.0132812	-0.170727		-0.00262575	-0.155723	0.0964205	-0.636181
1173	LMHRRHTDPVQLQA	GRAP2	O75791	259		1474	620	687	521	50	-0.0212603	-0.225539		1763	718	623	974	167	-0.0158881	-0.124857		3545	1169	1565	1104	343	-0.0227893	-0.131266		-0.0199792	-0.160554	-0.794733	-0.733208
1174	AVKKFVSCDVMLEP	CAPN15	O75808	877		3208	1411	1985	1472	159	0.0126122	-0.170418		4114	1828	1753	2381	405	0.00964001	-0.118364		6647	2353	3108	2256	430	-0.0125017	-0.171286		0.00325019	-0.153356	0.398168	-0.588648
1175	RRLREAPRHLLVCE	RPP40	O75818	5		2560	1090	1302	992	179	-0.0109508	-0.141644		2629	1152	1273	1704	459	0.0230893	-0.0484568		4833	2203	2878	1524	587	0.0284076	-0.105446		0.0135154	-0.0985157	0.925317	0.512738
1176	DYRKSPIVHVPMSL	CIB2	O75838	47		2032	1060	1142	848	87	0.0114241	-0.191381		1240	620	587	687	141	0.0279798	-0.104297		4697	2212	3140	1852	464	0.0430678	-0.115944		0.0274906	-0.137207	1.64298	-0.264322
1177	VAKKAALSSVKVGG	KLF7	O75840	169		2900	1041	1367	1069	141	-0.028871	-0.184619		2433	1044	980	1259	293	0.00149515	-0.10209		5341	1944	2300	1507	517	-0.0200917	-0.136807		-0.0158225	-0.141172	-0.581274	-0.34395
1178	SFRRLDPLLLPVEA	KLF7	O75840	75		2830	1244	1232	1380	171	-0.026456	-0.145077		2833	1346	1246	1674	296	0.016898	-0.110504		6216	1970	2467	1736	623	-0.0368503	-0.133548		-0.0154694	-0.12971	-0.563142	-0.113745
1179	AEKRIFGAVLLFSW	ZMPSTE24	O75844	17		6169	3192	4148	2634	296	0.030847	-0.178336		4206	1880	2056	2203	353	0.0252178	-0.141593		9927	4429	5536	3820	781	0.0199127	-0.142684		0.0253258	-0.154204	1.53182	-0.605679
1180	LKNGRVVMLVIFGH	ATRN	O75882	455		5588	2754	3517	2127	269	0.0208027	-0.184315		3938	1759	2117	1846	284	0.0357415	-0.164529		13152	5393	8047	4727	960	0.0255214	-0.154831		0.0273552	-0.167892	1.63603	-0.880572
1181	PPLRPRLLLLLLLL	ATRN	O75882	58		4115	2209	2407	1916	303	0.0174215	-0.125951		4217	2010	2059	2274	566	0.0286572	-0.0879263		11539	4027	5711	3700	1304	-0.00699165	-0.112633		0.013029	-0.108837	0.90034	0.305455
1182	EIKKSEPEPVYIDE	STAM2	O75886	283		3529	1442	1591	1391	173	-0.0266412	-0.18013		4338	1620	1514	2215	319	-0.0221771	-0.15766		6637	2292	2733	1904	468	-0.0279911	-0.171067		-0.0256031	-0.169619	-1.08354	-0.915257
1183	QKQKKQHSVLHLVP	TNFSF13	O75888	110		4018	1869	2196	1829	263	0.00192616	-0.140232		4783	1799	1618	2467	638	-0.0252532	-0.0911057		12649	4948	6688	4217	1768	0.00668569	-0.0868737		-0.00554712	-0.106071	-0.0536003	0.361012
1184	HIQRRLSLQLPILH	GABBR2	O75899	890		4109	1992	2690	1859	310	0.0242691	-0.124856		3513	1448	1504	1828	478	0.00600355	-0.0883546		9469	4119	5341	3736	1263	0.0197704	-0.0826936		0.016681	-0.0986346	1.08788	0.510351
1185	QVKRMKELDLEIEK	RASSF9	O75901	202		3226	1306	1643	1173	191	-0.0136119	-0.163697		2540	965	989	1255	251	-0.00902754	-0.126565		6374	1951	2595	1931	675	-0.035953	-0.122926		-0.0195308	-0.137729	-0.771705	-0.274807
1186	LEERLKYYRILIDK	RASSF9	O75901	272		1700	803	914	808	106	0.00100993	-0.142625		3417	1472	1305	1698	452	-0.00422545	-0.0940351		4522	1993	2524	1814	596	0.0193499	-0.0830034		0.00537813	-0.106554	0.507444	0.351295
1187	IEKEVKSVCIDINE	RASSF9	O75901	289		1507	835	1021	737	78	0.0355383	-0.161365		1688	673	640	984	100	-0.00925096	-0.173587		4264	1382	2128	1321	300	-0.0101426	-0.166912		0.00538158	-0.167288	0.507621	-0.868447
1188	LRRKCAVCKIVVHT	DGKI	O75912	207		6119	2983	4139	2759	682	0.0282009	-0.0818755		7313	3351	3537	4031	766	0.0253988	-0.114301		10834	5026	6872	3869	1080	0.0363822	-0.12057		0.029994	-0.105582	1.77154	0.370817
1189	DRLRIRVNKISLQD	DGKI	O75912	723		2985	1181	1472	1284	220	-0.0184638	-0.130112		2140	973	941	1090	269	0.0144559	-0.0981761		5423	1951	2324	1672	747	-0.0212781	-0.0927517		-0.00842866	-0.107013	-0.201576	0.342079
1190	IGLKRTPMGIVLDA	ARL6IP5	O75915	158		3601	1671	1853	1500	197	-0.00489501	-0.16495		3065	1115	1030	1705	330	-0.0278024	-0.110557		5472	2318	2508	1793	581	-0.00474313	-0.118253		-0.0124802	-0.131253	-0.409633	-0.144741
1191	QETTKKSSTLPFMR	RGS9	O75916	428		1635	745	957	849	139	0.0084466	-0.103516		1609	658	640	998	155	-0.00251758	-0.116516		4116	1543	1900	1123	270	-0.0107243	-0.181705		-0.00159844	-0.133912	0.149176	-0.198149
1192	RHLRSSPSPVILRQ	RGS9	O75916	438		2885	1246	1495	1312	274	-0.00809099	-0.0989473		4774	1966	2029	2568	620	0.00512604	-0.0917385		5548	2017	2571	1567	496	-0.0120099	-0.145574		-0.00499163	-0.112086	-0.0250744	0.24019
1193	AKAREAANTVDITQ	RGS9	O75916	457		2973	1259	1436	1236	166	-0.0169917	-0.162686		4824	2173	2314	2244	401	0.0235459	-0.149284		8325	3157	4838	2731	630	0.015467	-0.155831		0.00734038	-0.155934	0.608211	-0.640411
1194	YYTHRRRRWVRLRR	DYSF	O75923	1038		2311	937	1465	652	112	0.0107987	-0.199613		1807	768	904	775	125	0.02505	-0.173611		4786	2041	2616	1333	235	0.0151931	-0.212684		0.0170139	-0.195303	1.10498	-1.43108
1195	KNKKVEVIDLTIDS	PIAS1	O75925	453		2917	861	968	1129	389	-0.0786961	-0.0703043		2525	793	684	1067	396	-0.0598548	-0.0840856		6894	2154	2037	2019	1196	-0.0704145	-0.0700333		-0.0696551	-0.0748077	-3.34574	0.988878
1196	SKKKVDVIDLTIES	PIAS2	O75928	464		3396	1363	1280	1218	308	-0.0475182	-0.117292		2660	989	826	1348	470	-0.0353438	-0.0607953		7806	2626	3140	2351	852	-0.0320521	-0.11993		-0.0383047	-0.099339	-1.7358	0.496204
1197	KLKKDLQEVIELTK	SMNDC1	O75940	34		2617	1147	1513	1101	175	0.00488588	-0.142024		2958	1181	1229	1621	331	0.000919534	-0.107106		6362	2598	3031	2020	598	-0.00248491	-0.133547		0.00110683	-0.127559	0.2881	-0.0705505
1198	GMSKKSVESVKLAQ	CABYR	O75952	357		2226	885	1080	737	123	-0.019977	-0.17625		1798	664	645	968	204	-0.0196502	-0.106358		4510	1846	2125	1460	480	-0.00357275	-0.11862		-0.0144	-0.133743	-0.508221	-0.194746
1199	YELKKAAYDIEVNT	FLOT1	O75955	219		4455	2221	2656	1850	245	0.0154275	-0.164648		3535	1726	1578	1773	340	0.0200472	-0.128849		6415	2123	3305	2346	638	-0.00546699	-0.119438		0.0100026	-0.137645	0.744923	-0.273113
1200	CTLARRNADVFLKY	TRIO	O75962	1078		2702	1205	1321	1407	297	-0.0127689	-0.0752235		4378	1845	1567	2181	480	-0.0126649	-0.114765		5908	2124	2597	1932	516	-0.0184986	-0.14004		-0.0146441	-0.11001	-0.520759	0.2819
1201	SNKSSKSLQLDIIP	TRIO	O75962	1254		2780	1250	1462	1140	249	-0.00421467	-0.111161		3456	1286	1229	1692	343	-0.0202773	-0.126706		7513	2815	3757	2166	757	-0.0018896	-0.131225		-0.00879386	-0.123031	-0.220331	0.020394
1202	KDARASLGTLPLGK	TRIO	O75962	2435		3369	1393	1516	1394	178	-0.0261914	-0.169131		3761	1508	1402	1949	555	-0.0109061	-0.0795986		4919	1770	2753	1608	445	0.00838485	-0.136118		-0.00957089	-0.128283	-0.260233	-0.0850878
1203	KVIKAPIEDLDLEG	TRIO	O75962	266		1937	801	778	749	81	-0.0387477	-0.198139		3587	1456	1302	1946	337	-0.0131776	-0.127094		6532	2471	3111	2080	424	-0.0067689	-0.174446		-0.0195647	-0.16656	-0.773447	-0.853822
1204	ERKIKLELFLQLRI	TRIO	O75962	779		7508	3521	4436	2683	371	0.0110181	-0.185028		7141	3158	3302	3623	718	0.0184338	-0.123443		11645	5334	6758	4496	1158	0.0257972	-0.116517		0.0184164	-0.141663	1.177	-0.3538
1205	PKAPKLEERLKVLT	GLRX3	O76003	231		3106	1363	1677	1299	208	-0.00265	-0.142291		2193	863	873	1323	200	-0.00460233	-0.124289		3987	1546	2008	1473	470	0.000828996	-0.0999238		-0.00214111	-0.122168	0.121308	0.0377218
1206	KELKENGELLPILR	GLRX3	O76003	319		3176	1374	1455	1040	147	-0.0216848	-0.196694		3586	1470	1532	2078	369	0.00546203	-0.113352		10170	3827	5205	3172	733	0.000919124	-0.164077		-0.00510121	-0.158041	-0.0307018	-0.68274
1207	AAKQGRREAVKLLR	WFS1	O76024	135		3340	1632	1908	1628	308	0.00957853	-0.0984142		4551	1858	1800	2232	665	-0.00333932	-0.0837813		9120	3498	4748	2764	817	0.00387815	-0.141524		0.00337246	-0.107906	0.404446	0.324141
1208	KLNPKKKKQVAVAE	WFS1	O76024	190		768	300	394	295	44	-0.0145969	-0.16241		1000	420	399	581	108	-0.00060183	-0.10716		1814	471	592	375	108	-0.0694975	-0.207232		-0.0282321	-0.158934	-1.21854	-0.700668
1209	FDRYKFEITVGMPF	WFS1	O76024	772		2915	1302	1392	1198	138	-0.0153002	-0.181528		2199	1018	804	1076	205	-0.00502816	-0.133485		6139	2569	3348	1952	467	0.0138864	-0.156924		-0.00214732	-0.157312	0.120989	-0.668097
1210	KCEKCHHFFVVLSE	CLPX	O76031	126		1549	609	762	454	51	-0.0190227	-0.239279		2549	938	788	1167	243	-0.0364071	-0.134774		4942	1858	2365	1491	364	-0.00657096	-0.163359		-0.0206669	-0.179138	-0.830049	-1.10643
1211	QSFAKKVLSVAVYN	CLPX	O76031	187		6307	2893	3337	2559	417	-0.00246814	-0.145654		8194	3388	3476	4313	998	0.00512064	-0.100138		15707	5657	8535	5435	1834	0.00513027	-0.104796		0.00259425	-0.116863	0.364484	0.144266
1212	EMDRRPGIIVDLKV	NEBL	O76041	833		2601	1106	1294	988	149	-0.0134733	-0.164774		1815	718	603	944	159	-0.0243497	-0.136857		5370	2202	3098	1916	422	0.0190076	-0.146888		-0.00627183	-0.149506	-0.0908166	-0.511329
1213	IHAKKVNFTVEVLL	SEC14L2	O76054	375		4514	2198	2467	1865	268	0.00445831	-0.156461		4150	2007	1795	2275	369	0.0160047	-0.132662		8036	2754	3655	2843	728	-0.0173784	-0.13167		0.00102821	-0.140264	0.284062	-0.325715
1214	LENKRNQVLLDLAS	PDE5A	O76074	328		3120	1325	1739	1261	148	-0.000937615	-0.182287		1338	562	402	776	139	-0.0321118	-0.111783		4848	1561	2113	1420	259	-0.0255548	-0.200558		-0.0195348	-0.164876	-0.771908	-0.820005
1215	AAKIRKENPVVVAE	ZFAND5	O76080	197		2826	1001	1244	1082	187	-0.0372074	-0.148462		1606	715	710	971	189	0.0139179	-0.0958193		6634	2016	2772	1803	469	-0.033467	-0.173781		-0.0189188	-0.139354	-0.740278	-0.307441
1216	ERPLRDRRVVGLEQ	PDE9A	O76083	104		1956	691	939	783	112	-0.0276951	-0.161672		1116	596	476	536	82	0.0200897	-0.160184		4060	1315	1839	1305	317	-0.0209422	-0.153315		-0.00951589	-0.15839	-0.257409	-0.689752
1217	LEKRVELEGLKVVE	PDE9A	O76083	186		864	417	453	288	39	-0.000492583	-0.196433		1189	521	540	631	118	0.0160694	-0.121654		2745	1089	1520	785	148	0.0126488	-0.200544		0.00940854	-0.172877	0.714417	-0.980692
1218	EALRKPTFDVWLWE	PDE9A	O76083	257		1216	564	515	446	65	-0.0264304	-0.173464		641	298	230	373	54	-0.0065898	-0.133701		4572	1506	2099	1556	277	-0.0185174	-0.178276		-0.0171792	-0.161813	-0.650942	-0.758501
1219	SSYRPKAIYLDIDG	PDE9A	O76083	9		2964	1337	1444	1088	172	-0.0125328	-0.165338		3204	1446	1641	1669	254	0.0309475	-0.148115		7064	2614	3540	2496	656	-0.00234316	-0.12897		0.00535719	-0.147474	0.506369	-0.47052
1220	KLSKKQLQAIEFNK	SRP72	O76094	297		2792	1115	1325	1114	159	-0.022201	-0.162747		2801	1035	941	1378	264	-0.0269591	-0.132082		5308	2180	2662	1759	471	0.00353774	-0.137522		-0.0152075	-0.144117	-0.549688	-0.403089
1221	GVRRGTGVLVEFSE	RECQL4	O94761	1021		3507	1366	1435	1485	237	-0.0400639	-0.140656		3068	1324	1169	1603	308	-0.00437588	-0.121787		6424	2869	4124	2026	466	0.0356141	-0.162657		-0.0029419	-0.1417	0.0801854	-0.35455
1222	EASSRRIPRLTVKA	RECQL5	O94762	540		2012	832	857	790	159	-0.0322365	-0.127238		2284	908	1089	1123	277	0.0159843	-0.104125		6662	2292	3098	2002	684	-0.0146939	-0.126816		-0.0103154	-0.119393	-0.298464	0.0934533
1223	LTVKAREHCLRLLE	RECQL5	O94762	548		2340	966	1276	1030	256	-0.00492322	-0.0850193		1946	758	640	1042	260	-0.0263447	-0.088612		3667	1620	2104	1417	387	0.0225519	-0.109674		-0.00290534	-0.0944352	0.0820626	0.59469
1224	QENQKKLLPLSVTP	URI1	O94763	465		2586	990	1024	1199	114	-0.0446392	-0.182589		2389	974	1032	1392	323	0.00642255	-0.082679		6072	2026	2806	2038	516	-0.0170872	-0.141637		-0.0184346	-0.135635	-0.715412	-0.232747
1225	SGMKLKLKNVFLAY	B3GAT3	O94766	2		4721	2051	2049	1877	357	-0.0274754	-0.131818		4298	1655	1406	2077	427	-0.0276641	-0.127377		7371	2624	2969	2448	920	-0.028759	-0.0996068		-0.0279662	-0.1196	-1.20489	0.089284
1226	RLPKAAKTPLKIHP	MTA2	O94776	498		2463	1040	1228	844	167	-0.0136182	-0.151841		2585	1093	879	1245	392	-0.0181274	-0.0805594		5350	1849	2333	1808	529	-0.0215721	-0.124432		-0.0177726	-0.118944	-0.681415	0.102463
1227	LPLKVKPTLIAVRP	MTA2	O94776	637		4768	2145	2368	2276	683	-0.0105679	-0.0508294		3785	1272	1199	2058	655	-0.0387801	-0.0592599		10061	4095	5814	3233	1583	0.0187664	-0.0757564		-0.0101939	-0.0619486	-0.292225	1.24713
1228	SGRSGRRHELVIAW	CNTN5	O94779	783		3688	1550	1876	1429	256	-0.0116761	-0.142641		3179	1500	1496	1810	292	0.0240158	-0.126873		7257	2871	3645	2563	987	0.00161982	-0.0866574		0.00465314	-0.118724	0.470214	0.106894
1229	VLNKKNVEAIGLLG	USP1	O94782	660		3061	1239	1617	1462	226	-0.0095592	-0.124117		4178	1613	1524	2464	427	-0.0154246	-0.11317		6421	2259	2973	1991	485	-0.0139338	-0.159116		-0.0129725	-0.132135	-0.434917	-0.162444
1230	PVPLRKSRPVSMDA	STK10	O94804	411		2426	1173	1408	1115	160	0.0107698	-0.138595		2357	952	838	1139	259	-0.0157112	-0.116019		4836	1823	2534	1568	438	0.00365193	-0.136439		-0.000429834	-0.130351	0.209188	-0.12662
1231	RTRKFVVDGVEVSI	STK10	O94804	529		1385	710	968	626	79	0.0346842	-0.154962		1903	985	827	963	185	0.0203564	-0.126907		2512	867	1295	663	174	-0.0030128	-0.177266		0.0173426	-0.153045	1.12186	-0.5824
1232	FLRRQELRELRLLQ	STK10	O94804	562		1261	512	528	476	124	-0.0350811	-0.104944		2291	1061	1485	1244	291	0.0585514	-0.0934956		3025	1258	1593	1230	356	0.00968255	-0.0947156		0.0110509	-0.0977185	0.798759	0.528749
1233	GVRKRRLSNVSLPG	PRKD3	O94806	208		627	162	145	203	27	-0.125501	-0.202049		713	213	134	225	35	-0.10257	-0.226492		1953	377	373	401	94	-0.14535	-0.231091		-0.124473	-0.219877	-6.16082	-1.92462
1234	KDHKDLSTSISVSN	PRKD3	O94806	548		5597	2486	2990	2295	273	-0.00318274	-0.178728		6356	2514	2323	3199	637	-0.013886	-0.12423		12210	4179	5553	3985	924	-0.0174702	-0.156172		-0.011513	-0.153043	-0.359965	-0.582358
1235	AKQRSKGDRLVIAC	RGS11	O94810	172		1874	886	1084	887	235	0.00917055	-0.0657911		1699	687	685	948	190	-0.00165206	-0.105943		5854	1954	2604	1724	815	-0.0213018	-0.0941271		-0.00459444	-0.0886204	-0.0046776	0.711472
1236	HLRKMERVVVSMQD	RGS11	O94810	20		2916	1517	2010	1332	191	0.0339243	-0.139808		2204	1007	935	1429	264	0.0107431	-0.0901299		4312	1446	2212	1249	390	-0.00519505	-0.142822		0.0131574	-0.124253	0.906935	-0.00415955
1237	PSKDRAAKRLSLES	TPPP	O94811	24		1717	771	787	771	126	-0.0195067	-0.127843		1806	750	656	770	159	-0.011757	-0.147334		4889	1842	2071	1239	428	-0.0199974	-0.153889		-0.0170871	-0.143022	-0.646212	-0.381104
1238	GEKCEKLVSVNFIN	SLIT2	O94813	1155		1590	666	793	662	65	-0.0139862	-0.196225		1152	439	351	594	115	-0.0359145	-0.122578		3002	1413	1807	1191	285	0.0314016	-0.119871		-0.00616634	-0.146225	-0.0853994	-0.445423
1239	SAKVRPQTNITLQI	SLIT2	O94813	1177		4083	2049	2471	1909	250	0.0174617	-0.14614		4285	1758	1787	2192	526	0.00281937	-0.10076		11331	4687	6607	3435	1220	0.0206598	-0.121122		0.0136469	-0.122674	0.932072	0.0275615
1240	VTRKKYERIVQLLN	NOL4	O94818	30		2184	988	1049	828	174	-0.0139268	-0.128339		2194	868	931	1342	329	0.00278146	-0.0684858		6617	2093	2865	1752	676	-0.0272927	-0.134398		-0.0128127	-0.110408	-0.426709	0.273908
1241	SNGKNKYKNLLISD	NOL4	O94818	329		4357	1712	1838	1755	292	-0.0362057	-0.144442		2544	960	862	1452	273	-0.0248325	-0.109433		4529	1596	2164	1186	248	-0.0103332	-0.204016		-0.0237905	-0.15263	-0.990452	-0.574068
1242	ERLKAFNMFVRLFV	NOL4	O94818	407		2856	1262	1608	1182	150	0.00239141	-0.169666		3028	1277	1435	1364	250	0.0185662	-0.151663		6078	2477	3283	2046	459	0.0113475	-0.154564		0.0107684	-0.158631	0.784249	-0.694584
1243	VRDKLRVMTLSIGD	ATP10B	O94823	1043		1789	898	1086	753	143	0.0178539	-0.122038		2374	1088	1181	1226	291	0.0285863	-0.100233		5812	2228	2876	1896	554	-0.00178008	-0.130474		0.0148867	-0.117582	0.995737	0.129827
1244	PLRRSQSARVPIQG	ATP10B	O94823	506		2351	908	1192	911	108	-0.0167011	-0.187917		3403	1381	1115	1761	291	-0.0245528	-0.140121		6889	2378	3481	2389	900	-0.00528442	-0.0921313		-0.0155128	-0.140057	-0.565367	-0.321549
1245	LLTKVRDAALWLET	ATP10B	O94823	553		4042	1985	2326	1884	239	0.0106649	-0.150169		2855	1191	1123	1406	255	-0.00272092	-0.137986		10652	4244	5130	3519	1752	-0.00266566	-0.0692973		0.00175943	-0.119151	0.321613	0.0983155
1246	KIRARTQKHLDLYA	ATP10B	O94823	819		2390	1065	1421	1060	223	0.00891962	-0.102218		1655	701	667	946	255	0.000883235	-0.0691448		4795	1716	2385	1429	1047	-0.00501843	-0.0434916		0.00159481	-0.0716181	0.313159	1.05294
1247	EDKDKEGEALEVKE	TOMM70	O94826	283		2545	1111	1407	800	100	-0.000301311	-0.216807		4068	1702	1608	1793	284	-0.00203918	-0.171559		5530	1954	2430	1590	415	-0.019495	-0.16399		-0.00727851	-0.184119	-0.142512	-1.20646
1248	GKGDRKSTGLKLSK	PLEKHG5	O94827	105		1370	490	416	452	63	-0.0777569	-0.196001		1077	362	341	526	123	-0.0385941	-0.1107		2379	780	1016	628	291	-0.0267538	-0.114326		-0.0477016	-0.140342	-2.21836	-0.327286
1249	GMKDSKSLSLPILR	PLEKHG5	O94827	218		1255	641	762	588	100	0.0188716	-0.116121		1915	662	623	1015	209	-0.0341689	-0.111551		3837	1443	1488	1026	447	-0.0298904	-0.119171		-0.0150626	-0.115614	-0.542248	0.169337
1250	DKLLKEFLHLDLTA	PLEKHG5	O94827	616		1567	660	902	568	96	0.00223203	-0.159508		1771	529	471	699	174	-0.0646049	-0.139484		4416	1214	1451	1051	247	-0.0656975	-0.20696		-0.0426901	-0.168651	-1.961	-0.895822
1251	ERTRVIRPPLLVDK	PLEKHG5	O94827	679		836	430	514	332	42	0.0207009	-0.17504		1218	454	439	680	154	-0.0185357	-0.0921514		1045	362	515	420	77	-0.00768721	-0.146282		-0.00184067	-0.137824	0.136737	-0.276716
1252	RELRDPGSFLLIYL	PLEKHG5	O94827	695		3416	1781	2083	1370	153	0.0204262	-0.189119		3105	1168	1193	1522	243	-0.0110762	-0.152904		5773	2492	3468	2036	408	0.0263513	-0.159313		0.0119005	-0.167112	0.842385	-0.864917
1253	SPRLRRRTPVQLLS	PLEKHG5	O94827	913		1993	945	1270	926	135	0.020073	-0.134901		2236	889	741	1389	315	-0.0243824	-0.0745504		5431	2023	2290	1694	462	-0.0211483	-0.145569		-0.00848592	-0.11834	-0.204517	0.114597
1254	AQALKRKPDLFLCE	IPO13	O94829	802		4070	1838	2219	2037	301	1.2029e-05	-0.121452		2410	916	867	1110	259	-0.0177795	-0.121155		7787	3165	3784	2469	989	-0.000555099	-0.100254		-0.00610751	-0.114287	-0.0823782	0.195993
1255	MRYKRTKAALTIIR	MYO1D	O94832	719		1863	1518	1851	1300	313	0.0994476	-0.0118638		1463	1134	1328	1412	496	0.124547	0.0473383		3769	2271	3136	1911	684	0.081065	-0.0344829		0.101686	0.00033052	5.45316	2.49791
1256	WVQKSKLLVIEVKT	DDN	O94850	30		5733	3262	4367	2433	485	0.0499813	-0.11581		7985	3534	3605	3988	838	0.0158173	-0.119578		13194	5225	7685	4798	1225	0.0181185	-0.127474		0.0279724	-0.120954	1.66773	0.0621004
1257	RKEFRGKLAIAITA	MICAL2	O94851	235		2586	1297	1517	1227	310	0.0139867	-0.0707676		4010	2081	2446	2225	514	0.0581001	-0.0914373		6650	2684	3635	2107	801	0.0121304	-0.106156		0.0280724	-0.0894535	1.67286	0.69474
1258	PWRARAKSDLQLGG	MICAL2	O94851	808		1353	602	785	662	103	0.00616787	-0.118816		2336	1178	1093	1788	430	0.0270896	-0.0333345		3980	1894	2347	1591	554	0.0297193	-0.0771181		0.0209923	-0.0764227	1.30928	0.956442
1259	LESMRKSFPLNLGG	MICAL2	O94851	989		3188	1464	1692	1310	235	-0.00203425	-0.132665		4356	1945	1583	2221	491	-0.00776662	-0.110404		9078	3401	5091	2981	945	0.010834	-0.120404		0.000344384	-0.121157	0.248946	0.0580129
1260	QQKRPYSMKLTIVK	SEC24D	O94855	980		1334	590	735	512	143	0.000103485	-0.0945522		1677	636	710	909	164	0.000217241	-0.122362		2655	1209	1675	806	497	0.0347876	-0.0594528		0.0117028	-0.0921223	0.832233	0.64114
1261	ANKPKPPTMLDIPS	SUPT7L	O94864	46		4105	1784	1939	1839	255	-0.0180504	-0.146918		3791	1442	1302	1833	474	-0.0229305	-0.101824		8712	3236	4368	2319	841	-0.00208519	-0.140432		-0.0143554	-0.129725	-0.50593	-0.114048
1262	KKRYKTTQLLFLKA	UFL1	O94874	286		882	314	336	342	47	-0.0527551	-0.17009		2277	1074	1100	1099	263	0.0269297	-0.110554		3908	1714	2004	1445	396	0.00966979	-0.116646		-0.00538519	-0.13243	-0.0452851	-0.168381
1263	AEKEMKNNPVHLIT	UFL1	O94874	386		2420	1245	1501	978	139	0.021591	-0.160987		3139	1249	1078	1750	334	-0.0204214	-0.111751		5574	2214	2822	1739	375	0.00273197	-0.17157		0.0013005	-0.148103	0.298046	-0.483143
1264	SHTGKKKPEISFMF	UFL1	O94874	469		2050	1093	1078	1048	143	0.0052541	-0.126378		3620	1684	1417	1875	375	0.00277107	-0.118846		6065	2345	3104	2078	686	0.00243559	-0.108778		0.00348692	-0.118001	0.410325	0.121416
1265	RGDKKRERQILFQH	UFL1	O94874	655		3495	1512	1645	1380	200	-0.0186901	-0.16293		2609	991	889	1171	294	-0.0238489	-0.117371		5104	1796	2143	1573	583	-0.0247776	-0.113539		-0.0224389	-0.13128	-0.921043	-0.145277
1266	RRNRPLLDFVSMEE	PHF14	O94880	186		3542	1709	2132	1705	238	0.0146821	-0.134174		2845	1194	1088	1571	260	-0.00551156	-0.129091		6448	2472	3264	2185	594	0.000743112	-0.132169		0.00330453	-0.131811	0.400958	-0.155954
1267	DRKWKRKNYLALQS	PHF14	O94880	504		1191	468	630	486	89	-0.0109613	-0.130781		1759	637	641	866	179	-0.0189902	-0.123335		4472	1466	1827	1523	564	-0.0317397	-0.0969802		-0.0205637	-0.117032	-0.824747	0.140863
1268	RSRRQIKEPVKFVP	PHF14	O94880	799		2349	934	1045	917	185	-0.0296034	-0.128034		2010	629	650	1100	234	-0.0403641	-0.102655		3408	1170	1664	1030	318	-0.00936383	-0.136933		-0.0264438	-0.122541	-1.12671	0.0302325
1269	QIRRPKNVVLRLAV	FARP2	O94887	111		3824	1939	2233	1640	403	0.0140692	-0.0907685		2476	1096	1197	1337	521	0.0234784	-0.0378846		6269	2696	3612	2041	913	0.0215049	-0.0835663		0.0196842	-0.0707398	1.2421	1.07058
1270	TRPPRSPNEVSLEQ	FARP2	O94887	872		3488	1352	1755	1428	170	-0.0173777	-0.178658		3577	1381	1473	1946	347	-0.00194729	-0.123389		5396	1926	3002	2033	447	0.00726989	-0.138022		-0.00401835	-0.14669	0.0249062	-0.45476
1271	CRSRVLSRLLFIAQ	LRIG2	O94898	17		3605	2131	2317	1980	384	0.0332399	-0.0758335		5592	2524	2489	3107	961	0.0153405	-0.0588793		11213	4295	5277	4092	1291	-0.00741725	-0.103376		0.0137211	-0.079363	0.935878	0.897391
1272	PPKIFKLPHLQFLE	LRIG2	O94898	210		2142	1018	1049	920	139	-0.00903177	-0.144051		4244	1730	1599	2212	528	-0.00881386	-0.0982327		5386	1786	2274	1609	574	-0.0274593	-0.122969		-0.0151017	-0.121751	-0.544254	0.0460913
1273	RNRIKIVEGLTFQG	LRIG2	O94898	226		2121	912	1188	964	148	0.000320828	-0.132895		2442	971	886	1277	269	-0.0143351	-0.111379		4418	1949	2377	1620	467	0.0153227	-0.112456		0.000436155	-0.11891	0.253659	0.103147
1274	NKLKLTPEYLQLMK	ERLIN2	O94905	273		1592	851	1088	827	157	0.0345078	-0.0870946		2575	1025	1029	1227	233	-0.00355881	-0.138332		5268	2062	2815	1751	665	0.00791523	-0.0982577		0.0129547	-0.107895	0.896525	0.324375
1275	RLKNPKNPGLWLES	PRPF6	O94906	772		3963	1690	1729	1460	314	-0.0279195	-0.130822		4566	1989	2166	2689	581	0.0204512	-0.0889654		7814	2761	3660	2340	750	-0.0124171	-0.134511		-0.00662847	-0.118099	-0.109131	0.119431
1276	NWQKKIGDILRLVA	PRPF6	O94906	924		5234	2355	2673	2066	265	-0.00746323	-0.176684		3273	1279	1069	1724	290	-0.0269995	-0.135192		8517	2803	3871	2490	647	-0.0197086	-0.161807		-0.0180571	-0.157894	-0.696026	-0.679789
1277	STRRPPAPNLHVSP	ADGRL1	O94910	465		2165	968	1117	1051	155	-0.00663379	-0.126419		3398	1326	1321	1919	384	-0.00774234	-0.104385		6895	2735	3426	2272	683	0.000569035	-0.125681		-0.00460236	-0.118828	-0.00508444	0.104795
1278	FSKLLKTGILKLSQ	PCF11	O94913	1275		1784	808	842	702	104	-0.0157857	-0.160557		2233	922	1035	1048	298	0.0149498	-0.0961081		5247	1914	2480	1918	769	-0.0096278	-0.0764117		-0.00348789	-0.111026	0.0521474	0.261496
1279	PLKKLYALDVRVNS	PCF11	O94913	129		2531	1144	1405	1058	208	0.00208444	-0.119574		3351	1437	1341	1717	469	0.000709626	-0.0860741		7919	3097	4313	2466	807	0.009973	-0.125695		0.00425569	-0.110447	0.449803	0.273107
1280	RAPKQQQHRLSVDA	PCF11	O94913	635		2974	1277	1522	1148	134	-0.00980141	-0.190477		2861	1136	1185	1543	288	0.000270736	-0.119701		4563	1675	2201	1329	332	-0.00701425	-0.166644		-0.00551497	-0.158941	-0.0519498	-0.700804
1281	RGDRRRSNTLDIMD	FRYL	O94915	1951		1929	739	987	819	89	-0.0161202	-0.182149		1551	652	862	857	169	0.036132	-0.109304		3631	1236	1944	1195	337	0.000392356	-0.132818		0.00680139	-0.141424	0.580533	-0.349008
1282	AGRNGKPKVIAVTR	FRYL	O94915	2318		2137	938	1296	787	137	0.010289	-0.153925		1935	703	625	1027	287	-0.0322105	-0.0775347		4895	1751	2145	1497	629	-0.0191159	-0.100897		-0.0136791	-0.110786	-0.471205	0.266317
1283	RTREKLMNVLSLCG	FRYL	O94915	2359		2645	1176	1382	1146	200	-0.00555678	-0.126816		2433	976	880	1110	343	-0.014189	-0.0916307		6693	2430	2709	2013	676	-0.0271242	-0.12859		-0.0156233	-0.115679	-0.571044	0.168043
1284	GTKFKSSLEVMMLC	FRYL	O94915	2742		3415	1567	1656	1507	189	-0.0121081	-0.160437		4177	1952	1817	2253	390	0.014734	-0.128148		7966	3395	4731	2855	692	0.024365	-0.135605		0.00899696	-0.141397	0.693282	-0.348465
1285	RRLYKLHFQLLLLF	FRYL	O94915	2834		3900	1874	2131	1363	179	0.00370428	-0.194148		5259	1900	2463	2887	484	0.00863492	-0.128823		8603	3446	4639	2963	770	0.0101917	-0.134512		0.00751031	-0.152494	0.616938	-0.571341
1286	REIRALFALLEIPK	FRYL	O94915	711		2386	1272	1519	1050	163	0.0264628	-0.137107		2046	746	706	981	181	-0.0246887	-0.140365		3488	1293	1784	1432	403	5.1627e-05	-0.0962611		0.000608605	-0.124578	0.262514	-0.010677
1287	RRRRRDILRVQLVR	FRYL	O94915	972		965	449	536	431	45	0.00385547	-0.176976		994	508	447	570	141	0.0235375	-0.0778313		1369	600	560	503	165	-0.015359	-0.0973384		0.00401135	-0.117382	0.437255	0.133841
1288	PSTPKRHTVLYISP	NFAT5	O94916	137		2089	871	803	721	169	-0.0431735	-0.131829		2601	1137	974	1260	204	-0.00557416	-0.153234		5146	1629	1373	1352	273	-0.0810006	-0.207395		-0.0432494	-0.164153	-1.98973	-0.805478
1289	IKGRREGNEVFLPF	GLCE	O94923	118		3376	1438	1759	1547	222	-0.00826339	-0.139275		4768	2046	1794	2301	399	-0.00611973	-0.1465		8246	3693	4476	2905	686	0.017126	-0.141364		0.000914286	-0.14238	0.278212	-0.368201
1290	AKGKGFLDNITIST	GLCE	O94923	386		4191	1685	2048	1729	249	-0.0186014	-0.156432		5539	2119	2170	3099	558	-0.0080179	-0.117754		10810	3921	4927	3357	852	-0.0140014	-0.154405		-0.0135402	-0.142864	-0.46407	-0.377923
1291	PRLKECMDMLRLTL	GLS	O94925	174		1711	914	1233	715	114	0.0403528	-0.142472		2915	1305	1246	1584	231	0.0104267	-0.14577		8085	3547	4695	3035	809	0.023478	-0.117347		0.0247525	-0.135196	1.50238	-0.223938
1292	LFKKCVQSNIVLLT	GLS	O94925	201		2867	1565	1966	1251	251	0.0360192	-0.110252		2518	1039	1108	1428	257	0.00913453	-0.115332		5324	2294	3046	1730	454	0.0208339	-0.143022		0.0219959	-0.122869	1.36081	0.023643
1293	ATLRRAQPLVTLCR	GLS	O94925	26		1865	834	994	923	255	-0.00300521	-0.053743		1914	728	665	983	270	-0.021572	-0.0849074		3923	1234	1845	1215	427	-0.0183901	-0.118554		-0.0143224	-0.0857349	-0.504239	0.769422
1294	CTCRKDMVKISMDV	KDM4B	O94953	310		1309	596	523	533	95	-0.0339334	-0.134224		2237	950	961	1052	272	0.00807771	-0.106303		4631	1869	2116	1549	345	-0.00776823	-0.156349		-0.011208	-0.132292	-0.344302	-0.16561
1295	NSKKLHISMLALEK	WDR47	O94967	25		2880	1362	1343	1311	232	-0.0147654	-0.117115		1931	756	794	916	260	-0.00127867	-0.0944757		5350	2039	2844	1788	614	0.00585696	-0.108522		-0.00339571	-0.106705	0.0568809	0.348279
1296	ILKQKFLEALCVNN	WDR47	O94967	88		1753	801	1191	907	406	0.0251427	0.00711807		1185	516	500	564	211	0.0075611	-0.0631558		6121	2497	3739	2275	1439	0.0250664	-0.0230503		0.0192567	-0.0263627	1.22015	1.96182
1297	KLRRRLMELISLVQ	TRIM37	O94972	149		1063	476	518	358	53	-0.0128001	-0.185548		2015	898	1000	1185	156	0.0267806	-0.143753		3762	1448	1571	1241	345	-0.0203822	-0.134028		-0.00213389	-0.154443	0.121679	-0.610477
1298	ERVREIRNAVEMMI	TRIM37	O94972	178		1670	703	940	785	102	-0.000290098	-0.145494		1850	742	875	784	164	0.015603	-0.146925		3821	1366	1964	1194	457	-0.00141771	-0.107605		0.00463173	-0.133341	0.469114	-0.186684
1299	PAVEKRRKMVTLGA	TRIM37	O94972	851		2282	1241	1523	1025	215	0.0328097	-0.100419		2070	779	738	1086	243	-0.0193112	-0.10409		6209	2308	2780	2021	759	-0.0146026	-0.103012		-0.00036803	-0.102507	0.212361	0.432579
1300	LEDTKRDRSVDVNG	AP2A2	O94973	631		3797	1450	1684	1684	204	-0.0322219	-0.163496		4716	1650	1809	2371	498	-0.0153119	-0.118437		9732	3185	4190	2732	680	-0.0260401	-0.173361		-0.0245246	-0.151765	-1.02815	-0.556685
1301	YRKYKQLTWIALKF	CAMTA2	O94983	1083		4188	1976	2609	1638	222	0.0172523	-0.172014		4175	2273	2268	2257	357	0.0478904	-0.137767		5463	2444	3519	2128	473	0.0360902	-0.131274		0.0337443	-0.147018	1.96413	-0.461361
1302	LYKKMTQAAILIQS	CAMTA2	O94983	1099		3881	1880	2186	1750	335	0.00752554	-0.110108		5957	2960	3133	3322	843	0.0392118	-0.08024		9841	3503	4959	3043	859	-0.00389225	-0.1433		0.0142817	-0.111216	0.964669	0.257678
1303	PERIKREDFVGLPE	CAMTA2	O94983	953		2715	1203	1488	1310	202	-0.000443088	-0.122643		2545	953	1097	1208	258	0.00145489	-0.125967		5492	1889	2630	1725	471	-0.0114399	-0.144284		-0.00347605	-0.130965	0.0527552	-0.138951
1304	ASMRERTGAVGLSE	CAMTA2	O94983	970		2293	841	1144	1063	98	-0.0213562	-0.185884		2561	918	902	1388	311	-0.0233905	-0.0986146		7121	2592	3442	2207	554	-0.00727023	-0.155889		-0.017339	-0.146796	-0.659148	-0.456892
1305	KKSHKATVHIQVND	CLSTN1	O94985	144		1823	881	994	838	147	0.00383123	-0.116195		2572	1122	1145	1593	255	0.0135117	-0.113661		8234	3090	3699	2757	681	-0.0137122	-0.144837		0.00121024	-0.124898	0.29341	-0.0171066
1306	ARKMRKYYLICLQQ	CEP152	O94986	1309		2270	1119	1172	920	141	-0.00114204	-0.152144		2217	913	839	1208	250	-0.00769887	-0.106467		5332	1710	1832	1567	378	-0.0521976	-0.169074		-0.0203462	-0.142562	-0.813576	-0.371856
1307	RQIRYLNHQLVIIK	CEP152	O94986	264		3361	1681	1990	1493	272	0.0148498	-0.118028		4090	1942	1983	2171	359	0.0276647	-0.135878		4318	1699	2521	1420	472	0.0180478	-0.114776		0.0201874	-0.122894	1.26795	0.0231376
1308	IKDEKDGLTLSLRE	CEP152	O94986	277		2511	1137	1383	1133	120	0.00131314	-0.175178		3367	1448	1455	1739	246	0.00939843	-0.157644		5745	1950	2520	1782	460	-0.0219255	-0.152604		-0.00373797	-0.161808	0.0393046	-0.7584
1309	LTKKYEEQVLSLQK	CEP152	O94986	368		3181	1276	1400	1204	118	-0.0303332	-0.213061		4555	1771	1662	2510	493	-0.0150061	-0.110604		7340	2616	3285	2303	641	-0.0169919	-0.142392		-0.0207771	-0.155352	-0.835705	-0.628738
1310	HQVKKDEKSIEVET	CEP152	O94986	585		3317	1342	1632	1148	162	-0.0174832	-0.187722		3506	1434	1279	1875	371	-0.012196	-0.114702		7942	3223	4140	2119	673	0.00715689	-0.154747		-0.00750743	-0.15239	-0.154268	-0.569253
1311	VCREKDNLELTLRK	CEP152	O94986	738		1821	690	740	602	101	-0.0422935	-0.175722		3591	1243	1168	1915	324	-0.0342016	-0.132529		5083	2009	2469	1705	391	-0.00214024	-0.152671		-0.0262118	-0.153641	-1.11479	-0.594361
1312	DVISKKEMAIMIEE	CEP152	O94986	806		1876	948	1330	1014	129	0.035452	-0.124798		1766	766	611	956	102	-0.0147386	-0.180535		6232	2360	2709	1718	378	-0.0168551	-0.189956		0.00128613	-0.165096	0.297307	-0.824433
1313	GAMKKLEIELELKH	CEP152	O94986	837		1572	681	795	674	80	-0.0105747	-0.170577		1868	737	704	1047	210	-0.0105149	-0.105161		1977	715	984	524	187	-0.00429785	-0.142455		-0.00846249	-0.139398	-0.203313	-0.308315
1314	FRRQLKESKLKISE	FAM13A	O94988	717		1020	521	547	346	118	0.00512505	-0.092768		2682	980	909	1446	392	-0.0265967	-0.078388		2037	660	905	701	140	-0.0230078	-0.163259		-0.0148265	-0.111472	-0.530124	0.252537
1315	GRMKQTEELIRLTQ	ARHGEF15	O94989	604		2485	1238	1648	1153	167	0.0272369	-0.136009		1563	765	787	965	150	0.0336134	-0.11717		4359	1890	2349	1506	382	0.01454	-0.136538		0.0251301	-0.129906	1.52177	-0.117678
1316	RLRFHKVKALPLVS	ARHGEF15	O94989	619		2668	1195	1794	1348	468	0.0228626	-0.025102		2434	995	1214	1254	542	0.0225283	-0.0342097		5333	1728	3005	1418	799	0.0033144	-0.0916435		0.0162351	-0.0503184	1.06498	1.48071
1317	FASRPRFTPLCLLL	ARHGEF15	O94989	656		1592	648	746	658	118	-0.0224952	-0.131274		2805	1098	1187	1430	317	0.00186293	-0.110005		7778	2985	4345	2565	1045	0.0117424	-0.0918296		-0.0029633	-0.111036	0.0790864	0.261282
1318	DDARVRELELELDR	HEXIM1	O94992	321		2274	1017	1059	904	98	-0.0179953	-0.19349		2387	894	768	1246	184	-0.0309866	-0.150956		3559	1237	1426	1120	220	-0.0306353	-0.180288		-0.0265391	-0.174911	-1.1316	-1.02155
1319	ELDRLRAENLQLLT	HEXIM1	O94992	331		4231	1634	1881	1704	208	-0.0313369	-0.178727		3287	1221	1204	1725	279	-0.0170845	-0.140152		11437	3459	4987	3738	850	-0.0290158	-0.158091		-0.0258124	-0.15899	-1.09428	-0.701796
1320	RPLRPAPPPLPVEG	SOX30	O94993	13		2965	1199	1234	1306	198	-0.0360852	-0.1397		1373	488	514	613	97	-0.0169933	-0.168794		6161	2261	2991	1802	589	-0.00632616	-0.13622		-0.0198015	-0.148238	-0.785607	-0.485856
1321	RPGKRKRFPLSVSN	SOX30	O94993	409		812	216	285	246	56	-0.0779259	-0.155471		658	135	98	209	31	-0.148856	-0.230298		2244	681	486	378	98	-0.106368	-0.252919		-0.11105	-0.212896	-5.47149	-1.78442
1322	GFKRLPRQDVQMKP	TJP3	O95049	181		2142	930	915	861	168	-0.0292193	-0.126812		1974	711	723	1059	313	-0.0187467	-0.0695522		2772	833	1171	641	456	-0.032816	-0.0888913		-0.0269273	-0.0950852	-1.15154	0.581636
1323	VLRDRGQFLVNIPP	TJP3	O95049	270		4292	2115	2599	2001	327	0.0165133	-0.122115		5027	1983	1770	2903	501	-0.0181663	-0.11717		9276	3499	4818	2868	922	0.00269339	-0.12888		0.000346787	-0.122722	0.249069	0.0265911
1324	NITVKRPRRIHLPA	TJP3	O95049	90		1614	599	693	669	132	-0.0373195	-0.120282		2513	861	915	1238	506	-0.0222074	-0.047866		5460	1833	2405	1513	564	-0.0220703	-0.130608		-0.0271991	-0.0995854	-1.16549	0.491256
1325	FKETRRRLSVEIYD	KCNK2	O95069	341		5554	2493	2829	2241	246	-0.00788932	-0.190291		2616	1164	1049	1586	214	0.00300472	-0.136125		7279	2822	4094	2516	552	0.0130634	-0.15267		0.00272626	-0.159696	0.371262	-0.715966
1326	VMKWKTVSTIFLVV	KCNK2	O95069	58		3509	1842	2003	1321	263	0.0134713	-0.135728		2768	1242	1383	1314	234	0.027883	-0.146097		6758	2887	3850	2675	824	0.019878	-0.0924439		0.0204108	-0.124756	1.27942	-0.0142589
1327	PGRREEAIAVTMRF	UBR5	O95071	1417		3596	1763	1874	1612	209	-0.000436279	-0.154182		2951	1370	1468	1579	233	0.0292847	-0.147037		7870	3001	4100	2795	854	0.00363249	-0.111423		0.010827	-0.137548	0.787259	-0.271158
1328	MRFLRSVARVFVIL	UBR5	O95071	1427		4302	1784	2514	1864	284	0.00298183	-0.142055		3857	1355	1416	1737	371	-0.0199419	-0.134845		9799	3613	5128	3120	981	0.00226051	-0.126459		-0.00489985	-0.134453	-0.0203614	-0.20901
1329	RKRTRELLELGIDN	UBR5	O95071	1975		1006	362	402	293	44	-0.0469039	-0.207726		1247	322	358	512	97	-0.0640959	-0.162748		2556	689	851	533	141	-0.0652614	-0.215481		-0.0587537	-0.195318	-2.78592	-1.4314
1330	DRDRDFRRQLSIDT	UBR5	O95071	2360		3218	1362	1937	1308	160	0.00741306	-0.176802		3905	1670	1542	2214	296	-0.000932923	-0.148451		7827	3465	4541	2454	600	0.0238786	-0.156903		0.0101196	-0.160719	0.750931	-0.736513
1331	ELLRERESVLRLRE	UBR5	O95071	309		1148	465	479	546	64	-0.0355854	-0.154361		1019	338	292	393	105	-0.0503588	-0.135068		2542	767	1250	778	203	-0.0157174	-0.153333		-0.0338872	-0.147587	-1.50895	-0.472791
1332	KVLKVDGAYVAVKF	UBR5	O95071	669		2877	1406	1757	1360	256	0.0170096	-0.104012		3397	1529	1541	1670	328	0.0173187	-0.129517		5209	2406	3331	1759	527	0.0370548	-0.121927		0.0237944	-0.118485	1.45317	0.111679
1333	DCRLLRIDELQVVK	UBR5	O95071	709		2869	1342	1403	1289	192	-0.0100963	-0.138345		1663	600	577	888	144	-0.0246293	-0.13662		4019	1534	2324	1458	588	0.0152958	-0.0769832		-0.00647658	-0.117316	-0.101331	0.135166
1334	STIKKKAAVIIMAV	UBR5	O95071	861		4111	2165	2472	2106	282	0.0194258	-0.128492		4016	2093	2098	2030	5593	0.0411256	0.168252		8172	3607	4333	2731	716	0.0137126	-0.138543		0.0247547	-0.0329279	1.50249	1.82997
1335	PEVSRRELDLLIAE	REC8	O95072	218		3669	1810	2067	1504	206	0.00856191	-0.16298		4627	1924	1896	2390	420	0.00160936	-0.133705		8475	2784	3805	2978	577	-0.0211728	-0.163746		-0.00366719	-0.153477	0.0429397	-0.591076
1336	PSPRRVAVPVLVRD	NKX2-2	O95096	201		3274	1336	1476	1273	211	-0.0267141	-0.150606		3576	1448	1262	1658	350	-0.0164361	-0.131282		7398	2559	3618	2370	763	-0.00880178	-0.12278		-0.0173173	-0.134889	-0.658036	-0.217772
1337	KAIKLYKHVVQIVE	SCAF4	O95104	35		5004	2541	3192	2475	262	0.0239559	-0.160425		4140	1794	1911	1967	286	0.0171312	-0.168562		10545	4772	6553	3837	1039	0.032727	-0.120822		0.0246047	-0.149936	1.49479	-0.519967
1338	VRAKQIAEAVRLIM	MFN2	O95140	364		3983	1492	1626	1341	187	-0.0424972	-0.193728		2242	757	745	974	188	-0.0331503	-0.151809		4861	1604	1992	1409	349	-0.0310413	-0.168408		-0.0355629	-0.171315	-1.595	-0.949325
1339	DRLKFIDKQLELLA	MFN2	O95140	400		1976	938	938	762	96	-0.0125508	-0.181839		2863	1328	1255	1559	261	0.0151946	-0.130143		4130	1626	2069	1447	332	0.00108201	-0.145308		0.00124193	-0.15243	0.295037	-0.570051
1340	KLPKHYANQLMLSE	SNUPN	O95149	93		2366	1051	1490	945	142	0.0151313	-0.156777		2181	773	826	1261	249	-0.0159412	-0.1018		5071	1664	2509	1731	493	-0.0104231	-0.12574		-0.00374431	-0.128105	0.0389793	-0.0815264
1341	RAEKEDTAELGVHL	TSPOAP1	O95153	1231		3212	1214	1393	1126	117	-0.0352706	-0.219332		3233	1160	1305	1666	249	-0.00822611	-0.151917		5301	2307	3547	1736	566	0.0387832	-0.117657		-0.00157118	-0.162969	0.150576	-0.781702
1342	RRLKRKNAELAVIA	TSPOAP1	O95153	160		1231	488	405	448	163	-0.0631371	-0.0741228		1435	517	357	648	163	-0.0615522	-0.115859		2377	687	690	528	155	-0.0765987	-0.19346		-0.067096	-0.127814	-3.21432	-0.0756751
1343	RECRELQARLTLVG	TSPOAP1	O95153	236		909	474	516	354	55	0.0125952	-0.156072		1830	796	752	1055	228	0.00450011	-0.0922191		2697	998	1225	853	209	-0.0132122	-0.154866		0.00129436	-0.134386	0.29773	-0.207658
1344	RKKQRRCEELELQL	TSPOAP1	O95153	360		1488	583	670	575	95	-0.0290275	-0.151364		1389	546	364	815	138	-0.050948	-0.116089		4724	1782	2643	1536	656	0.0109711	-0.0888809		-0.0230015	-0.118778	-0.949933	0.105802
1345	SWKDRDRDVIFLSS	UBE4B	O95155	171		2287	1171	1300	1092	157	0.0116439	-0.132012		2310	1016	846	1202	190	-0.0076902	-0.143942		3902	1458	1699	1834	396	-0.0173905	-0.103154		-0.00447893	-0.126369	0.00125403	-0.0466613
1346	SATSRRPSSLRISP	UBE4B	O95155	389		3431	1623	1790	1429	508	-0.00229683	-0.0546751		2171	886	812	1269	258	-0.00950191	-0.0967534		5559	2312	2879	1739	949	0.0078073	-0.0681356		-0.00133048	-0.073188	0.162937	1.02141
1347	TFSRHKKRLLVVRE	ELP1	O95163	1133		877	411	569	401	81	0.0215001	-0.100824		584	243	220	276	77	-0.00730402	-0.0960655		1924	727	1079	770	157	0.0113828	-0.135895		0.00852629	-0.110928	0.669111	0.263454
1348	KINRRTQWKLSLLD	ELP1	O95163	1319		1612	720	942	692	91	0.00715915	-0.159152		1396	571	491	737	305	-0.0161267	-0.0348284		3600	1399	1666	1121	314	-0.00843953	-0.142768		-0.00580237	-0.112249	-0.0667085	0.236917
1349	KRAKSLESLIYMST	SCEL	O95171	285		2384	982	1289	1185	121	-0.00598961	-0.163126		2591	1032	968	1225	259	-0.0109963	-0.127748		3685	1568	1920	1213	332	0.00976136	-0.136104		-0.00240819	-0.142326	0.107593	-0.367121
1350	TGKKDLDGLIKVDP	SCEL	O95171	367		1507	617	627	577	76	-0.0353558	-0.17779		1956	693	714	1190	199	-0.0200332	-0.111672		3633	1536	2250	1321	313	0.0285989	-0.135529		-0.00893003	-0.141664	-0.227323	-0.353823
1351	ERNVKNGSDLGISQ	RTN3	O95197	795		2528	897	1013	954	132	-0.0475336	-0.17534		2471	1041	937	1534	201	-0.00622677	-0.135406		6439	2058	2693	1793	418	-0.0305617	-0.181881		-0.0281074	-0.164209	-1.21214	-0.806604
1352	LLKNRAKEEMSLSD	STBD1	O95210	180		2389	1007	1377	1047	129	0.00238892	-0.16329		2181	995	840	1287	233	-6.61913e-05	-0.108016		4193	1979	2349	1354	339	0.0235646	-0.149207		0.0086291	-0.140171	0.674391	-0.323843
1353	LLLKERQEKLQLEM	KIF20A	O95235	576		1085	468	559	448	71	-0.00870261	-0.144567		543	193	304	269	32	0.0278613	-0.180955		1577	491	768	448	201	-0.0149933	-0.105507		0.00138845	-0.143676	0.302562	-0.39424
1354	LQKEKEELVLELQT	KIF4A	O95239	573		2067	763	911	739	100	-0.034751	-0.18655		2166	895	821	1061	192	-0.00733368	-0.138988		3322	1363	1850	1125	187	0.0151372	-0.186528		-0.00898249	-0.170689	-0.230017	-0.936747
1355	EIRMMKNQRVQLMR	KIF4A	O95239	641		2704	1270	1592	1010	259	0.0107435	-0.108905		1828	740	766	897	258	0.00268165	-0.0873626		5304	2272	2495	1724	503	-0.00123723	-0.131224		0.00406263	-0.109164	0.439889	0.298887
1356	RDRKRQYELLKLER	KIF4A	O95239	678		1125	398	403	336	66	-0.0599913	-0.174533		2244	911	768	1223	264	-0.0196495	-0.101768		3106	938	1310	814	309	-0.0327296	-0.137714		-0.0374568	-0.138005	-1.69226	-0.280343
1357	EIIKQKLTLLQVAS	KIF4A	O95239	991		3460	1471	1649	1466	201	-0.0182697	-0.157345		1784	811	810	1180	224	0.0180214	-0.0837212		4726	1579	2186	1518	412	-0.0168992	-0.141188		-0.00571584	-0.127418	-0.0622647	-0.0677202
1358	RKVRKPKGKVTILK	MBD4	O95243	226		545	172	176	257	46	-0.0774789	-0.108133		842	274	186	386	79	-0.0801135	-0.135567		2735	889	1179	859	271	-0.0262109	-0.128065		-0.0612678	-0.123921	-2.91502	0.00250575
1359	TQIERRKTSLYFSS	MBD4	O95243	411		1256	555	610	507	73	-0.0139356	-0.159034		2161	897	891	1141	168	0.00225582	-0.149323		2094	718	1030	615	286	-0.00857202	-0.0961477		-0.00675061	-0.134835	-0.115403	-0.21668
1360	APHHRRSLGVYLQE	SBF1	O95248	1706		2731	1177	1269	1214	177	-0.0203113	-0.142449		4006	1539	1490	1931	429	-0.0135324	-0.119183		6361	2669	3807	2219	667	0.0243588	-0.116189		-0.00316163	-0.12594	0.0689014	-0.0380421
1361	QDKELRAVFLRLFA	SBF1	O95248	365		3076	1560	1874	1546	585	0.0187958	-0.0164556		3875	1727	1533	2106	683	0.00156558	-0.0572511		8107	3495	4933	3222	2306	0.0276981	0.00181726		0.0160198	-0.0239632	1.05393	2.01001
1362	KQARQLENELDLKL	GOSR1	O95249	14		4519	2030	2656	2269	284	0.00805743	-0.139337		3734	1678	1450	1961	411	-3.72029e-05	-0.111362		8818	3053	4094	2903	570	-0.01453	-0.173128		-0.00216992	-0.141276	0.119829	-0.346037
1363	INLRKRRDSLILGG	GOSR1	O95249	226		1839	918	831	748	83	-0.0152203	-0.186887		1753	621	469	850	127	-0.0544826	-0.161682		3204	1382	1318	911	261	-0.0157185	-0.155334		-0.0284738	-0.167968	-1.23096	-0.8821
1364	GLRYRPELPLAVQG	ABCC6	O95255	1273		1422	1256	1362	1263	139	0.0998582	-0.0582239		631	470	497	659	112	0.106626	-0.019524		2544	1782	2441	1475	427	0.105263	-0.0356258		0.103916	-0.0377912	5.56764	1.7323
1365	SAARRHNKAIAFKR	ABCC6	O95255	264		1673	581	614	648	75	-0.0584196	-0.190211		1919	615	573	875	192	-0.0478815	-0.129515		4310	1338	1398	1091	481	-0.0603817	-0.127004		-0.0555609	-0.14891	-2.62196	-0.499353
1366	ELLQRKGALMCLLD	ABCC6	O95255	843		4520	2066	2477	2050	370	0.00124713	-0.115709		6257	2482	2585	3330	660	-0.000112244	-0.115449		10186	3862	4935	3069	970	-0.0047546	-0.135081		-0.00120657	-0.12208	0.1693	0.0394881
1367	LRVKFATAAVIVSG	SLC25A14	O95258	13		4403	1885	2167	1724	274	-0.0143236	-0.154226		4614	1883	1911	2517	544	0.00175726	-0.101677		8996	4017	4637	3252	864	0.0112154	-0.124005		-0.000450324	-0.126636	0.208135	-0.0520145
1368	HKHSRLAEVLQLGS	KCNH1	O95259	180		3685	1585	1971	1601	243	-0.00481487	-0.141963		3484	1449	1356	2270	360	-0.0040788	-0.106373		8742	3432	4632	2757	760	0.00712685	-0.142636		-0.00058894	-0.130324	0.201017	-0.12608
1369	PKDMRADICVHLNR	KCNH1	O95259	561		1635	856	1171	894	133	0.038555	-0.105517		1997	861	912	1124	228	0.0157161	-0.10325		4273	1867	2412	1585	587	0.02012	-0.0827465		0.024797	-0.0971712	1.50466	0.539741
1370	RMKRKNEAPLILPP	KCNH1	O95259	720		2701	1113	1338	1098	277	-0.015696	-0.096646		2464	836	818	1163	262	-0.0329989	-0.120983		4487	1717	2130	1387	479	-0.00648212	-0.120847		-0.0183923	-0.112825	-0.71324	0.225354
1371	ERGGRDLDDLDVEK	KCNH1	O95259	756		4420	1784	1840	1725	211	-0.0361897	-0.183745		3962	1790	1570	2114	394	0.00250358	-0.121748		8774	3686	4385	2912	692	0.00439599	-0.150607		-0.00976339	-0.152034	-0.270119	-0.562085
1372	KEIRKERKRLKLMQ	ATE1	O95260	209		882	288	205	264	117	-0.112231	-0.0844811		857	340	338	532	136	-0.00500334	-0.0609504		2135	720	965	647	294	-0.0188836	-0.0935096		-0.0453725	-0.079647	-2.09875	0.891687
1373	RYKNRRKESIDVKS	PDE8B	O95263	411		1313	542	534	585	130	-0.0374003	-0.0950312		1349	574	464	755	160	-0.0164036	-0.0991393		2122	610	773	631	207	-0.0516842	-0.132707		-0.0351627	-0.108959	-1.57445	0.302994
1374	ITHKRPLVYLGLKV	PDE8B	O95263	570		4809	2264	3134	2027	251	0.0221327	-0.169638		4130	1920	2099	2113	483	0.031724	-0.106116		8616	3363	4992	2886	1009	0.016733	-0.106224		0.0235299	-0.127326	1.43959	-0.065874
1375	NTSKKRKVSLLFDH	RASGRP1	O95267	193		779	216	216	173	21	-0.101697	-0.273807		858	245	201	329	70	-0.080865	-0.160813		2325	431	437	361	118	-0.149425	-0.240932		-0.110662	-0.225184	-5.45158	-2.0312
1376	IKSKEELRHLRLPT	RASGRP1	O95267	735		1037	428	394	452	184	-0.0449044	-0.0316851		2331	901	846	1325	376	-0.0158644	-0.0644895		4239	1608	2278	1408	746	0.00681091	-0.0613963		-0.017986	-0.0525236	-0.692372	1.43642
1377	KYAQKKIESLQLEK	RASGRP1	O95267	774		2205	969	1234	996	159	0.00143256	-0.129639		1792	770	668	832	160	-0.00698947	-0.141048		4880	1548	2021	1263	490	-0.0320593	-0.137519		-0.0125387	-0.136069	-0.41264	-0.241453
1378	LAKVKKTLALEIIN	TNKS	O95271	504		3086	1483	1667	1215	306	0.00244659	-0.102202		2762	1215	1180	1287	297	0.00940046	-0.120498		4973	1893	2462	1622	621	-0.00211234	-0.100498		0.0032449	-0.107733	0.397896	0.32763
1379	RGWRPPPPPLLLLL	FKBP9	O95302	4		3552	1468	1414	1479	482	-0.0398272	-0.0643664		4061	1404	1159	2163	906	-0.0487933	-0.0322262		6854	2491	3110	2248	1303	-0.0143756	-0.0535845		-0.034332	-0.050059	-1.53179	1.48592
1380	NTRRKSTDSVPISK	TACC2	O95359	2069		2914	1333	1556	1271	151	-0.00156997	-0.168253		3436	1277	1302	1626	294	-0.013294	-0.145022		4574	1743	2347	1748	416	0.00192715	-0.126837		-0.00431228	-0.146704	0.00981204	-0.455047
1381	DAPKKQALYLMFDT	TACC2	O95359	2543		4333	1978	2247	2004	226	-0.00495294	-0.164512		3930	1493	1539	2084	338	-0.00843279	-0.138178		6455	2689	3651	2195	633	0.0176812	-0.125042		0.00143181	-0.142577	0.304789	-0.372171
1382	MRGTKPNQVVCVAA	TACC2	O95359	381		4230	1834	2187	1880	295	-0.00814715	-0.13456		6589	2566	2687	3597	837	-0.00258099	-0.0934186		8802	3754	5197	2817	748	0.0237532	-0.144346		0.0043417	-0.124108	0.45422	-0.00124949
1383	AAVRKAQANVMLFL	TRIM16	O95361	227		5253	2430	3365	2280	357	0.0192461	-0.13881		6446	2532	2556	3665	859	-0.00521675	-0.0858427		10413	4735	6258	3859	1400	0.0292767	-0.0852976		0.0144353	-0.103317	0.972559	0.416316
1384	YCKFKNTEDITFPS	TRIM16	O95361	287		1280	584	632	611	78	-0.0103328	-0.144575		1765	668	620	899	132	-0.0206167	-0.15545		1522	553	759	614	82	-0.00379504	-0.180942		-0.0115815	-0.160322	-0.363485	-0.728551
1385	ALRRGAHAYVYLVS	FARS2	O95363	7		2927	1131	1226	993	204	-0.037899	-0.149458		4263	1644	1332	1960	452	-0.032675	-0.122926		8249	2831	3353	2386	901	-0.0297861	-0.122102		-0.0334533	-0.131495	-1.48667	-0.149608
1386	GLHDRKMCVLGLCA	IPO7	O95373	834		3447	1419	1903	1450	235	-0.00373145	-0.140042		4188	1619	1591	1931	557	-0.0108394	-0.0976334		6264	2148	2586	2152	661	-0.0280964	-0.116333		-0.0142224	-0.118003	-0.499103	0.121367
1387	KAAKMLENIIDLFN	PGM3	O95394	400		969	525	519	505	61	0.00826205	-0.135715		1440	532	384	700	122	-0.0524667	-0.144121		2869	886	1258	620	242	-0.0271673	-0.16665		-0.0237906	-0.148828	-0.99046	-0.497717
1388	FRLKCDSDHLGLES	GCNT3	O95395	32		3390	1443	1685	1424	173	-0.013533	-0.172133		6002	2556	2762	3605	554	0.0158089	-0.12353		8344	3080	4686	2834	815	0.0101695	-0.125587		0.00414849	-0.140416	0.444298	-0.328774
1389	GDHRKEAFSIGMQR	PLEKHA8P1	O95397	362		2683	1069	1245	1059	165	-0.0248191	-0.154832		2654	1133	1140	1364	274	0.00833871	-0.119551		6808	2327	3403	1810	620	-0.00703467	-0.146925		-0.00783834	-0.140436	-0.171261	-0.329169
1390	KSSKMKHPIIPIHN	PLEKHA8P1	O95397	80		2231	1043	1216	855	147	0.00193273	-0.148725		2884	1213	1183	1400	390	0.00238959	-0.0928479		6373	2077	2779	1818	612	-0.024843	-0.137118		-0.00684023	-0.12623	-0.120006	-0.0438644
1391	SVKRELAAVLLFEP	RAPGEF3	O95398	254		2654	1342	1618	1310	143	0.0187131	-0.157012		2456	1086	1076	1307	201	0.0124904	-0.143282		6459	2446	3056	2281	535	-0.00744207	-0.141668		0.00792046	-0.147321	0.638	-0.467433
1392	PQMKARNLPVWLPN	RAPGEF3	O95398	532		4970	2173	2572	2212	464	-0.0075835	-0.102207		5341	2036	2078	2642	819	-0.00898215	-0.0779759		9920	3713	5040	3335	1041	-0.000191278	-0.118214		-0.00558564	-0.0994657	-0.0555788	0.49366
1393	GARPKQPSNLKLQI	ZFYVE9	O95405	580		2295	987	1243	1057	607	-0.00340377	0.0153295		2895	1118	1138	1560	563	-0.00707695	-0.0467692		6217	2244	3580	2170	1914	0.0117136	0.00340745		0.000410954	-0.00934408	0.252364	2.30362
1394	KNEVRRGSPVLLGW	TIAF1	O95411	34		2948	1657	2230	950	136	0.0485422	-0.197887		1880	848	832	1041	169	0.01474	-0.130553		5236	2017	2670	1919	481	0.00183145	-0.128083		0.0217045	-0.152174	1.34585	-0.564915
1395	AVPYKRLMLLQIKG	SVIL	O95425	1441		998	435	430	353	58	-0.0279311	-0.165982		1512	617	594	596	147	-0.0040038	-0.14061		1663	659	831	567	326	0.00123142	-0.047769		-0.0102345	-0.11812	-0.294311	0.119008
1396	LRSRTSMVVLNVNK	SVIL	O95425	1907		3078	1358	1586	1409	240	-0.00754047	-0.12044		2222	786	748	989	306	-0.0291257	-0.0955676		6531	2578	3474	2038	665	0.00786949	-0.125642		-0.0095989	-0.113883	-0.261672	0.204105
1397	KMTQKKEVTLPFLF	PIGN	O95427	378		4993	2118	2585	2902	27597	-0.00921647	0.365819		6895	3046	3031	3868	12535	0.0127582	0.203645		12844	5155	6714	5624	42748	0.00684359	0.28045		0.00346177	0.283305	0.409033	8.18102
1398	IKHRKFDEVVSLCK	PIGN	O95427	410		3421	1808	2157	1597	201	0.0248949	-0.150704		2621	1138	1061	1437	244	0.00269533	-0.127407		5174	1911	2955	1741	425	0.0120836	-0.145226		0.0132246	-0.141112	0.910385	-0.342752
1399	QLDKKVISQIAMND	SLC34A2	O95436	280		2416	919	1196	905	136	-0.0202044	-0.167424		1743	701	698	1129	108	-0.00270586	-0.162829		5035	2065	2866	1973	503	0.0175283	-0.11506		-0.00179398	-0.148438	0.139134	-0.489865
1400	DEKAKNKSLVKIWC	SLC34A2	O95436	292		2434	1129	1369	1178	143	0.00498028	-0.148491		3066	1148	1416	1484	311	0.00909699	-0.124887		6157	2610	3059	2500	717	0.00425037	-0.0961156		0.00610921	-0.123165	0.544987	0.0177029
1401	SQRERESLEVRMRE	LARGE1	O95461	60		2090	930	913	877	151	-0.0253681	-0.133476		1812	598	720	985	155	-0.0145447	-0.137035		4706	1566	1966	1419	327	-0.0284317	-0.169829		-0.0227815	-0.14678	-0.938639	-0.456575
1402	GRRKFLAASLSLLC	LARGE1	O95461	8		3367	1448	1748	1335	247	-0.0081305	-0.135206		3250	1182	1224	1626	336	-0.0151713	-0.12096		7008	2392	2734	2074	662	-0.034643	-0.136918		-0.0193149	-0.131028	-0.76062	-0.140222
1403	RILRGPGDAVSIEI	FMNL1	O95466	490		3802	1675	2161	1730	237	0.00326405	-0.145635		3256	1360	1471	2008	341	0.0127174	-0.107914		5220	2170	2824	1621	431	0.0126299	-0.149112		0.00953711	-0.13422	0.72102	-0.204329
1404	LLHARKRVAIQFLK	SGPL1	O95470	493		2630	1122	1607	990	214	0.00953001	-0.126508		3544	1327	1450	1656	587	-0.00436472	-0.0725245		4171	1568	1945	1303	567	-0.00944425	-0.0934423		-0.00142632	-0.0974917	0.158015	0.533304
1405	LLKYRQGRTIILST	ABCA1	O95477	1077		1935	971	1038	877	390	0.00410512	-0.0156588		2187	961	821	1089	276	-0.00499249	-0.0990022		4680	1834	2731	1545	808	0.0177654	-0.0638734		0.005626	-0.0595115	0.520173	1.29608
1406	QQIKKSSSNLKLQD	ABCA1	O95477	136		2083	943	1111	803	127	-0.00225166	-0.156903		3396	1275	1290	1662	310	-0.012458	-0.135987		6153	2162	2846	1842	659	-0.0141155	-0.122327		-0.0096084	-0.138406	-0.262159	-0.288389
1407	TFRRRQTCQLLLEV	ABCA1	O95477	18		2207	1153	1269	1061	177	0.0140363	-0.114435		4947	2364	2420	2984	622	0.0290032	-0.0889748		5942	2284	2893	1763	654	-0.00343317	-0.119791		0.0132021	-0.107734	0.909229	0.327608
1408	LDERKFWAGIVFTG	ABCA1	O95477	530		5506	2367	2953	2432	410	-0.00455821	-0.127725		3539	1224	1111	1678	309	-0.0381805	-0.142685		8756	3336	4012	2822	645	-0.0106783	-0.159812		-0.0178057	-0.143407	-0.683115	-0.388837
1409	GSNQKRISEICMEE	ABCA1	O95477	881		2006	747	912	723	82	-0.0308149	-0.204583		1453	579	598	692	111	-0.000155566	-0.156665		3880	1548	2037	1274	272	0.00702603	-0.164047		-0.00798148	-0.175098	-0.178612	-1.02531
1410	VKVYRDGMKVAVDG	ABCA1	O95477	906		2272	1007	1278	902	116	0.00247054	-0.174904		2098	684	828	1046	212	-0.0159956	-0.123509		4362	1529	1580	1308	239	-0.0413832	-0.196411		-0.0183027	-0.164941	-0.70864	-0.821319
1411	REQRPFFPILYVIR	SEC24A	O95486	1043		4723	2242	2066	1965	249	-0.0216839	-0.169241		2768	1075	1007	1363	320	-0.0153557	-0.109414		11667	5292	7081	3873	978	0.0302304	-0.14387		-0.00226973	-0.140841	0.114703	-0.337309
1412	LNKAKLPLGLLLHP	SEC24A	O95486	402		3358	1397	1862	1617	410	-0.00265916	-0.0679915		5162	2244	2037	2794	709	-0.000113364	-0.0851934		7343	2499	3804	2387	876	-0.00330714	-0.105813		-0.00202655	-0.0863326	0.127191	0.757417
1413	RDSRPLSPILHIVK	SEC24B	O95487	1218		4828	2125	2445	2084	301	-0.00961787	-0.148644		4090	1641	1670	2288	425	-0.000763296	-0.114259		8821	3450	4826	2935	1033	0.010476	-0.106598		3.16166e-05	-0.123167	0.232884	0.0176525
1414	LKARAQAEALRISD	CBX6	O95503	82		2748	1108	1525	1235	261	-0.00429483	-0.0995798		2265	1025	986	1357	289	0.0130732	-0.0875313		5134	2050	2671	1746	446	0.00605234	-0.138426		0.00494359	-0.108513	0.485129	0.311968
1415	MKLKHTINPILLYF	ACSL3	O95573	13		4167	1799	2423	1508	212	0.00466456	-0.180865		4434	1664	1766	2248	462	-0.0072401	-0.119441		6700	2437	3288	2136	724	-0.00562363	-0.11786		-0.00273306	-0.139389	0.09091	-0.30813
1416	TLRSRIGERVGLCL	PCNT	O95613	1180		2064	1016	1010	965	201	-0.00716708	-0.0944856		1978	906	816	1085	408	0.00779163	-0.039174		4941	2065	2704	1737	668	0.014206	-0.0875257		0.00494351	-0.0737284	0.485125	1.01055
1417	QPIRRVFQSLSLAV	PCNT	O95613	1257		1376	594	907	769	128	0.0186505	-0.0893753		1474	729	638	753	137	0.0174157	-0.131173		3651	1140	2090	1132	582	0.00303138	-0.0761687		0.0130325	-0.0989057	0.90052	0.504906
1418	EIKRLEEMNINIRK	PCNT	O95613	1565		1544	597	757	706	77	-0.0203185	-0.169204		1245	530	390	733	199	-0.0267241	-0.0633176		3348	1149	1275	1034	196	-0.0369757	-0.187313		-0.0280061	-0.139945	-1.20694	-0.319302
1419	VLKKQQMSSLLLAS	PCNT	O95613	1603		3049	1334	1878	1297	222	0.0118129	-0.132086		2509	1037	1081	1198	281	0.00688552	-0.114602		6884	2232	3107	2419	710	-0.0213073	-0.117632		-0.000869617	-0.12144	0.186603	0.052338
1420	ALLRRESEVLDLKE	PCNT	O95613	1650		3722	1574	1687	1461	201	-0.0241444	-0.169697		4271	1925	1818	2468	441	0.0103135	-0.113172		6430	2251	3099	2393	581	-0.00975375	-0.129108		-0.00786156	-0.137326	-0.172454	-0.266699
1421	KLKEEKSRVVDLQA	PCNT	O95613	2795		4365	1838	2096	1600	304	-0.017981	-0.145421		2995	1281	1241	1750	332	0.00443903	-0.104592		5652	2324	3020	2064	403	0.0106409	-0.156392		-0.00096702	-0.135468	0.181601	-0.229398
1422	MLNSRRAQELALLQ	PCNT	O95613	287		1649	703	960	723	93	0.00415454	-0.158111		2048	756	758	1100	218	-0.016227	-0.11361		5667	2457	3222	1974	671	0.0204813	-0.102771		0.00280297	-0.124831	0.375202	-0.0157567
1423	QRDKEKLRELELQR	PCNT	O95613	2912		1695	739	734	831	88	-0.027447	-0.161042		3399	1429	1332	1765	447	-0.00271768	-0.0922396		5200	1906	3067	1887	499	0.015235	-0.123793		-0.00497656	-0.125692	-0.0243006	-0.0330477
1424	SSQKKMAAELQFQF	PCNT	O95613	3034		2861	1387	1544	1254	152	0.0028331	-0.165214		2301	967	743	1201	222	-0.0241898	-0.126127		6390	2079	2926	2312	464	-0.0195083	-0.154917		-0.0136217	-0.148753	-0.468253	-0.496194
1425	ICQERKKDPIEMFH	DUS4L	O95620	14		1686	724	691	720	106	-0.0343962	-0.147645		1022	458	451	565	92	0.0141555	-0.129971		3266	1312	2096	1173	293	0.0297174	-0.131694		0.00315892	-0.136437	0.393481	-0.248843
1426	QRHRKTFAELEVVL	ZBTB11	O95625	54		2597	1283	1275	1212	261	-0.00661883	-0.0912074		5852	2493	2135	3109	624	-0.00995755	-0.114335		7958	3219	4448	2666	763	0.0147239	-0.128404		-0.000617503	-0.111315	0.19955	0.255675
1427	SENRKHLASVRVVQ	CNOT4	O95628	97		1676	875	1020	715	99	0.0203224	-0.154558		829	310	228	395	92	-0.0481762	-0.114969		2591	1004	1179	748	307	-0.0104485	-0.11292		-0.0127674	-0.127482	-0.424385	-0.0690137
1428	CKASKGKLKINMKK	NTN1	O95631	477		2038	899	899	687	132	-0.0247674	-0.157663		1181	398	378	616	415	-0.037277	0.0171984		4968	1906	2466	1642	498	-0.00138439	-0.124132		-0.0211429	-0.088199	-0.854493	0.719935
1429	KLRVRFADALGLEL	PPP1R3D	O95685	102		5393	2538	3017	2763	410	0.00515242	-0.117183		4815	2068	2124	2722	625	0.0115915	-0.0890381		11858	4699	6632	4597	1824	0.0136453	-0.0678569		0.0101297	-0.0913592	0.751454	0.656465
1430	QRLNRIANQVAIQR	BRD1	O95696	456		3277	1558	1511	1468	239	-0.0157302	-0.129063		2450	854	783	1110	349	-0.0357203	-0.0908695		5213	2027	3005	1608	696	0.0159682	-0.0961841		-0.0118274	-0.105372	-0.376112	0.375037
1431	KREKLKREQVKVEQ	BRD1	O95696	544		2561	1116	1356	1110	166	-0.00519551	-0.143801		2227	1015	909	1083	229	0.00632269	-0.122988		5056	2054	2427	1393	526	-0.00192827	-0.130122		-0.000267029	-0.132304	0.217548	-0.165839
1432	AVRLRDQGGVVLRQ	BRD1	O95696	654		3727	1580	1521	1587	209	-0.035659	-0.161012		2239	732	598	1068	334	-0.0591753	-0.082874		6402	2235	3252	2257	777	-0.00406979	-0.099379		-0.032968	-0.114422	-1.46175	0.193291
1433	RQARREVDSIGLEE	BRD1	O95696	664		2775	1131	1459	1409	162	-0.009696	-0.146624		1898	852	680	1007	125	-0.00897192	-0.167263		6653	2375	2989	2322	530	-0.0164716	-0.146651		-0.0117132	-0.153513	-0.370247	-0.591798
1434	KRAKLLKKEIALLR	BRD1	O95696	739		1006	400	363	315	185	-0.0526821	-0.0460411		1755	686	597	902	263	-0.0223887	-0.0781411		3412	1062	1194	884	380	-0.0517882	-0.125878		-0.0422863	-0.0833533	-1.94027	0.817253
1435	QHSRERSASLDLLL	HERC2	O95714	1045		3187	1381	1715	1367	152	-0.00372285	-0.178403		3118	1356	1229	1492	242	-0.00018684	-0.155162		5693	2585	3366	2172	603	0.0273954	-0.11008		0.00782857	-0.147882	0.633281	-0.478698
1436	SALRLKQRLVILER	HERC2	O95714	139		1821	767	828	736	108	-0.0239552	-0.157198		1254	493	609	751	169	0.0174806	-0.0812288		4566	1744	2233	1620	439	-0.00327933	-0.124802		-0.00325132	-0.121076	0.0642955	0.059644
1437	VKVKWKSSGISLPP	HERC2	O95714	164		3202	1551	1770	1444	282	0.00544532	-0.107809		2339	920	773	1321	263	-0.0252914	-0.104817		5424	2214	2985	1981	414	0.0135149	-0.148825		-0.0021104	-0.120483	0.122885	0.0715536
1438	SKWLKTDIQLAFTR	HERC2	O95714	17		2477	1067	1362	1020	190	-0.00164139	-0.128018		3384	1452	1401	1977	375	0.00451321	-0.104671		5629	2270	3243	2144	652	0.0179281	-0.100249		0.00693331	-0.11098	0.587307	0.262422
1439	EETRKETAPVQLPV	HERC2	O95714	1848		3340	1295	1435	1538	203	-0.0348977	-0.147707		3780	1326	1277	1934	379	-0.0292546	-0.123156		8391	3672	4313	2959	803	0.0097835	-0.125772		-0.0181229	-0.132212	-0.699406	-0.163997
1440	KPNRPSLAKILLSL	HERC2	O95714	3374		5936	2838	3574	2896	592	0.0141898	-0.0898245		6030	2489	2589	3181	809	0.00637386	-0.0892472		10500	4695	6830	4052	1497	0.0371356	-0.0765354		0.0192331	-0.0852023	1.21894	0.780117
1441	CSTERRHDPLTVMD	HERC2	O95714	3650		4711	1964	2557	1908	224	-0.00493042	-0.182158		4798	2030	1781	2549	454	-0.00840846	-0.127546		11628	4318	5774	3875	1071	-0.0031781	-0.1332		-0.00550566	-0.147635	-0.0514713	-0.47374
1442	LDKRTPLPRLFLDE	HERC2	O95714	3889		1613	856	877	802	131	0.00872026	-0.110958		2022	783	765	1034	212	-0.0111315	-0.118003		3891	1452	2007	1069	368	0.00135217	-0.140776		-0.000353035	-0.123246	0.213131	0.0160784
1443	SPGRRFMIDLLVGS	HERC2	O95714	927		1767	761	876	764	100	-0.0131226	-0.158582		2240	819	969	1181	209	0.000540752	-0.129257		5006	2089	2677	1840	500	0.0115552	-0.118636		-0.000342203	-0.135492	0.213688	-0.229869
1444	SLLPRRAPPVSMRL	CXCL14	O95715	6		4296	1841	1443	2085	417	-0.05669	-0.0930463		2503	1023	625	1492	309	-0.0542718	-0.0915014		7098	2582	2272	2315	1192	-0.0530839	-0.0676679		-0.0546819	-0.0840719	-2.57682	0.802821
1445	KKNYKSSGTVVLAQ	CPNE6	O95741	274		2462	1190	1263	1060	143	-0.00295213	-0.156255		1040	340	371	519	142	-0.026904	-0.0897818		3672	1366	2031	1031	283	0.00893517	-0.162224		-0.00697364	-0.136087	-0.126857	-0.241825
1446	LTPRRDGLEVVVTP	SEMA4F	O95754	610		3860	1891	2106	2006	269	0.0046129	-0.125922		5131	2264	2227	2999	546	0.011287	-0.109237		9972	3657	5045	3019	810	-0.00179646	-0.152461		0.00470116	-0.129207	0.472679	-0.103642
1447	ACQRRNTGTVGLKL	RAB36	O95755	113		2610	1125	1344	1131	165	-0.00889412	-0.146585		2186	857	690	1237	269	-0.0305614	-0.0946967		3594	1405	1654	1166	322	-0.00872675	-0.137519		-0.0160607	-0.126267	-0.593507	-0.0446037
1448	YTLKCRFCEVEFQG	WIZ	O95785	1597		2594	1384	1685	1000	101	0.0287391	-0.206506		2764	1343	1436	1410	262	0.0366396	-0.129434		5439	2601	3070	1798	385	0.0251194	-0.162716		0.0301661	-0.166218	1.78038	-0.846969
1449	SRRPRLPLTVPFPP	WIZ	O95785	841		2633	1126	1353	1214	270	-0.0095655	-0.0896568		2686	911	952	1609	702	-0.0257668	-0.00808985		5505	1896	2959	1637	1060	0.00146315	-0.0575866		-0.0112897	-0.0517778	-0.3485	1.4514
1450	LSERRFEDSVIVRT	WIZ	O95785	93		3688	1531	1793	1584	205	-0.0173861	-0.161501		1791	705	841	961	188	0.0137657	-0.115141		5792	2083	2912	1809	469	-0.00356084	-0.150979		-0.00239377	-0.14254	0.108334	-0.371426
1451	SHLRKYNDALIISE	DDX58	O95786	546		4262	2116	2638	2130	275	0.0193626	-0.136657		1934	818	744	1449	245	-0.00438143	-0.0758547		5936	2322	3126	1949	637	0.00625531	-0.116976		0.00707883	-0.109829	0.59478	0.285529
1452	SYELKKKPVVTIYT	ZMYM6	O95789	177		2603	1270	1521	1121	140	0.0120197	-0.164767		2943	1155	929	1492	284	-0.0305341	-0.127824		2275	808	952	839	215	-0.024572	-0.124306		-0.0143621	-0.138966	-0.506278	-0.299638
1453	SGLKAKIQEVAMNT	ZMYM6	O95789	994		2039	906	907	952	106	-0.0234354	-0.163813		1640	691	678	795	147	0.00341747	-0.138163		6243	2241	3325	1887	463	0.00273588	-0.162557		-0.0057607	-0.154844	-0.0645683	-0.618536
1454	KLHRHFQRTVILLA	NDST3	O95803	6		6374	3033	3904	2551	444	0.0158273	-0.140634		9122	3886	4301	4898	1091	0.0185151	-0.101062		7685	3369	4362	2763	950	0.0209017	-0.096275		0.0184147	-0.112657	1.17691	0.228728
1455	QDPTRKGSVVNVNP	MAP4K4	O95819	897		2357	1060	1464	1047	158	0.0142848	-0.138669		3820	1400	1145	1916	298	-0.040107	-0.152065		4936	1849	2809	1535	391	0.0124712	-0.153612		-0.00445033	-0.148116	0.00272314	-0.4834
1456	GLTARRLLPLRLPP	MLYCD	O95822	11		4699	2050	2247	1945	758	-0.0164796	-0.0455667		5032	2098	2033	2442	1380	0.000182802	-0.0144992		11171	3939	5898	3663	2549	0.000761901	-0.0333574		-0.00517828	-0.0311411	-0.0346597	1.86586
1457	KIIKASEQVLSLVA	MLYCD	O95822	472		3261	1594	2157	1526	212	0.0258812	-0.139357		2528	1120	1260	1263	223	0.0269127	-0.13851		4752	1942	2941	1808	632	0.0266269	-0.0849482		0.0264736	-0.120939	1.59076	0.0624103
1458	HEKPKYVLCVTFLE	EML2	O95834	251		3231	1554	1853	1519	186	0.0091394	-0.152537		2232	1101	1252	1164	240	0.0460022	-0.114167		4187	2005	3194	1857	299	0.0586582	-0.145337		0.0379333	-0.137347	2.17925	-0.26713
1459	DGVRKALQDLGLRI	DDAH2	O95865	104		1927	885	1031	854	61	-0.00110247	-0.221063		2249	982	946	1352	304	0.00727891	-0.0809518		5581	2244	3628	1747	460	0.0311766	-0.148879		0.012451	-0.150298	0.870657	-0.527228
1460	LRQRLGLQLLELPP	DDAH2	O95865	53		3516	1779	2063	1614	308	0.0144848	-0.10745		2197	897	964	1176	287	0.00824369	-0.0911691		5937	2075	2866	1879	807	-0.00966345	-0.0927876		0.00435501	-0.0971356	0.454904	0.540457
1461	ELKDRMTELLPLSS	OLFM2	O95897	123		5356	2192	2681	2198	351	-0.0149539	-0.145958		4601	1996	2092	2805	459	0.0155133	-0.114031		8777	3890	4885	2946	762	0.019326	-0.139328		0.00662847	-0.133105	0.571653	-0.181941
1462	KELRKLVHEIGLEL	TRUB2	O95900	233		4695	2166	2258	2118	182	-0.0127388	-0.198751		4755	1882	1761	2349	345	-0.0123659	-0.161012		8735	3537	4447	3008	525	0.00440629	-0.1787		-0.00689948	-0.179488	-0.123048	-1.11346
1463	RKPRKAHKYLRLSR	CBX7	O95931	140		3315	1236	1584	1161	348	-0.0252652	-0.102405		3491	1404	1313	1652	459	-0.00974252	-0.097426		6321	1976	2278	1465	701	-0.0483252	-0.132675		-0.0277776	-0.110835	-1.1952	0.265317
1464	RKRGPKPKRLLLQR	CBX7	O95931	72		1595	628	608	411	1080	-0.0472419	0.0874865		2267	824	762	1123	4504	-0.0277884	0.2066		3926	1290	1358	1065	4915	-0.050084	0.145241		-0.0417048	0.146442	-1.9104	5.43235
1465	SHKAKGKEKLCFSL	CBX7	O95931	94		2537	1250	1545	1028	221	0.0171557	-0.11486		3016	1241	1310	1547	363	0.00752133	-0.102711		5576	2271	2667	1748	715	-0.0021908	-0.099778		0.0074954	-0.105783	0.616172	0.366783
1466	SNRRLGEFVLLFNP	TGM6	O95932	127		4656	2067	2281	2132	268	-0.0128212	-0.154192		5860	2288	2066	3237	599	-0.0185989	-0.116857		12199	5048	6508	4170	1076	0.010803	-0.136597		-0.00687236	-0.135882	-0.121656	-0.237706
1467	ARPHRGTWHIQILG	BMP15	O95972	106		4640	2085	2258	2128	424	-0.0128917	-0.102903		4434	1762	2094	2405	422	0.0148561	-0.125731		10092	3651	4912	3292	1192	-0.00684901	-0.106763		-0.00162819	-0.111799	0.147649	0.245965
1468	NNKGHRILRLRFMC	BMP15	O95972	198		3871	2350	2912	2071	287	0.0521967	-0.117454		2985	1544	1549	1693	403	0.0399777	-0.0843984		4563	2323	2803	1764	638	0.0379992	-0.0785052		0.0433912	-0.0934525	2.45953	0.614425
1469	LRKDMRALKVELKE	GAS8	O95995	140		1383	687	524	557	84	-0.0349982	-0.154462		1848	646	692	835	169	-0.0179403	-0.139931		4278	1298	1824	879	392	-0.0312891	-0.160435		-0.0280759	-0.151609	-1.21052	-0.553565
1470	KKMKMLRDELDLRR	GAS8	O95995	191		1783	718	702	539	161	-0.0424233	-0.126937		1513	524	443	712	195	-0.0457008	-0.0996444		5539	2194	2810	1673	588	0.00280438	-0.122798		-0.0284399	-0.11646	-1.22921	0.152359
1471	APRRNRGRGLGVED	APC2	O95996	1130		1709	693	978	828	86	-0.000531362	-0.165138		1683	615	642	743	167	-0.0134098	-0.132144		3443	1374	1831	1169	293	0.00847607	-0.140677		-0.00182168	-0.145987	0.137712	-0.440642
1472	PGRRALPVPVYMLV	APC2	O95996	1366		2312	894	897	885	167	-0.0463384	-0.138669		3441	1333	1256	1686	414	-0.0151473	-0.10533		5934	2387	3014	2349	669	0.00379192	-0.101116		-0.0192313	-0.115038	-0.756322	0.180909
1473	AGKNRAGLELPLGR	APC2	O95996	1460		2398	1027	1482	1032	243	0.0110133	-0.0947581		1464	678	695	1057	343	0.0240199	-0.00973285		4340	1506	2078	1358	581	-0.0109566	-0.0950599		0.00802553	-0.066517	0.643396	1.15538
1474	CVAMRRSGCLPLLL	APC2	O95996	309		7023	2893	3467	2753	329	-0.016142	-0.185781		4524	1656	1683	2431	441	-0.0162017	-0.1236		13797	5444	7848	4965	1183	0.0152833	-0.136895		-0.00568682	-0.148759	-0.0607747	-0.496313
1475	GLARKEMRVLHVLE	APC2	O95996	365		4758	2032	2572	2207	355	-0.00404494	-0.124748		2159	760	808	1230	247	-0.0176383	-0.102385		5732	2091	2789	1854	630	-0.0064063	-0.115149		-0.00936319	-0.114094	-0.249567	0.199878
1476	HKMTRDPLNLALRR	APC2	O95996	452		1651	721	995	729	108	0.00933	-0.141404		1998	632	782	1004	231	-0.018589	-0.108154		3200	1279	1715	1158	510	0.00942567	-0.067586		5.55614e-05	-0.105715	0.234114	0.368161
1477	GSKGAKDGALTLLL	PAK4	O96013	75		2935	1138	1443	1128	125	-0.0199174	-0.196919		4982	2200	1934	2770	423	-0.00106113	-0.137039		7234	3058	4573	2600	523	0.0308485	-0.155798		0.00328998	-0.163252	0.400211	-0.787395
1478	LFRRLLLAALLLVI	B3GALT4	O96024	7		2615	955	975	913	131	-0.0539375	-0.184253		2408	939	876	977	165	-0.0151188	-0.177955		8315	3426	4237	2531	640	0.00547354	-0.158107		-0.0211943	-0.173438	-0.857128	-0.991971
1479	EERKAKFTFLYVGD	NSD2	O96028	340		3271	1619	1823	1527	171	0.00755177	-0.163586		3890	1401	1265	1984	479	-0.032028	-0.100561		5771	2033	2985	1456	450	-0.00155458	-0.167011		-0.00867695	-0.143719	-0.214327	-0.395107
1480	NPKSVREECIPMKR	NSD2	O96028	388		1775	890	819	975	122	-0.0126532	-0.123906		1337	562	524	724	202	-0.00260267	-0.0742216		4558	1623	2166	1479	461	-0.0103628	-0.124144		-0.00853956	-0.107424	-0.207271	0.333832
1481	SPPGRKKTTVSMPR	NSD2	O96028	441		2644	1062	1172	978	249	-0.0294524	-0.111312		3122	1339	1246	1889	476	0.000424344	-0.0673368		4163	1257	1324	1349	365	-0.0641045	-0.140028		-0.0310442	-0.106226	-1.36295	0.357897
1482	RKGKRHHAHVNVSW	NSD2	O96028	820		2841	1189	1296	1127	276	-0.0239898	-0.104019		2586	1011	720	1114	241	-0.0446628	-0.14067		6624	2355	2756	1933	655	-0.0252278	-0.132616		-0.0312935	-0.125768	-1.37575	-0.0345874
1483	IKVNKPYGKVQIYT	NSD2	O96028	995		1654	722	688	802	67	-0.0318406	-0.188838		2234	985	1000	1273	261	0.0147248	-0.100065		3205	1271	1612	1007	341	0.00193942	-0.120219		-0.0050588	-0.136374	-0.028524	-0.247582
1484	RKFGKHGGTIPIVP	GLUD1	P00367	477		2926	1296	1697	1036	196	0.0058149	-0.151472		3631	1432	1398	1858	404	-0.00823308	-0.111601		8559	3366	4398	2334	1025	0.00381532	-0.115161		0.000465716	-0.126078	0.255177	-0.040808
1485	QKRNRVRGILRIIK	GLUD1	P00367	98		1907	1045	1015	859	130	0.0081222	-0.135883		2424	1154	934	1034	182	0.00233654	-0.165078		3785	1319	1610	1249	311	-0.0238549	-0.14618		-0.00446539	-0.149047	0.00194946	-0.502104
1486	AARAFRGFLLLLPE	GSR	P00390	21		2969	1167	1215	1107	157	-0.0395341	-0.174735		1950	769	607	1038	132	-0.0317601	-0.164075		5285	1640	2069	1667	391	-0.0395324	-0.160416		-0.0369422	-0.166409	-1.66583	-0.850793
1487	SKRALKQFRLPLEE	F8	P00451	1332		3838	2099	2183	1752	350	0.015348	-0.103335		2961	1312	1279	1847	515	0.0110172	-0.0510314		6978	2425	3414	2401	926	-0.00849547	-0.0908313		0.00595659	-0.0817325	0.537149	0.849803
1488	QGAKKNNLSLAILT	F8	P00451	1458		3824	1857	2245	1678	334	0.0122652	-0.110306		4491	2288	2486	2696	496	0.0462914	-0.103604		7149	2666	3571	2132	610	-0.00227399	-0.147782		0.0187609	-0.120564	1.19469	0.0699379
1489	ANRPGKVPFLRVAT	F8	P00451	1559		2794	1094	1101	1338	185	-0.0439357	-0.135965		2299	804	748	1394	338	-0.0335446	-0.0711734		4105	1348	1583	1234	457	-0.0380488	-0.117722		-0.0385097	-0.108287	-1.74633	0.316501
1490	ATRRYYLGAVELSW	F8	P00451	22		3082	1538	1970	1196	107	0.0232306	-0.21894		4143	1648	1281	2083	372	-0.0321168	-0.136379		8450	2912	3544	2846	767	-0.0260775	-0.134192		-0.0116546	-0.163171	-0.367236	-0.785757
1491	SVVYKKTLFVEFTD	F8	P00451	66		3554	1753	2170	1520	210	0.017492	-0.15496		3722	1849	1549	2236	309	0.0132209	-0.135144		5736	2180	2982	1803	439	0.00322405	-0.156873		0.0113123	-0.148992	0.812181	-0.501006
1492	KMARDPQRYLVIQG	EGFR	P00533	970		1518	745	914	707	175	0.015711	-0.0758774		2463	1007	992	1284	279	-0.00119832	-0.108462		3266	1138	1725	1216	423	0.000185957	-0.089012		0.00489954	-0.091117	0.482867	0.661331
1493	EEKLKKTKIIFVVG	AK1	P00568	4		2071	907	1042	809	82	-0.010567	-0.20366		2708	1240	1125	1573	209	0.00852174	-0.144955		5952	2566	2752	2184	517	-0.0027981	-0.134254		-0.00161444	-0.160956	0.148354	-0.741287
1494	DAMKRGLCCVLLLC	PLAT	P00750	5		3854	2160	2540	1457	288	0.0330678	-0.13586		5311	2493	2878	3025	599	0.0393743	-0.104227		9130	3855	5625	3642	734	0.0279223	-0.138274		0.0334548	-0.126121	1.94927	-0.0416637
1495	WRRMPRWGLLLLLW	REN	P00797	6		2650	1373	1540	1064	129	0.0147458	-0.17967		2839	1374	1577	1338	235	0.043846	-0.14884		7863	3668	5406	2837	743	0.0456456	-0.125898		0.0347458	-0.151469	2.01556	-0.550751
1496	TEDKLRAAMVGMLA	AGT	P01019	100		2476	1079	1241	982	145	-0.0112828	-0.159909		2704	1267	1183	1412	295	0.0155445	-0.112564		7400	2706	3808	2600	863	-5.95137e-05	-0.104014		0.00140073	-0.125496	0.303192	-0.0291217
1497	TQEFKKRTTVMVKN	A2M	P01023	115		2103	962	1299	864	162	0.0146196	-0.127574		1928	689	637	838	228	-0.030613	-0.113689		4842	1992	2668	1553	424	0.0140914	-0.14078		-0.000634	-0.127348	0.198703	-0.0663102
1498	FTRTGKAAQVTIQS	A2M	P01023	1271		1913	898	1198	674	74	0.0175869	-0.21183		1523	727	516	873	204	-0.0117236	-0.0844422		4514	1793	2338	1385	418	0.00527105	-0.137028		0.00371144	-0.144434	0.421854	-0.409451
1499	GKNKLLHPSLVLLL	A2M	P01023	3		6057	2928	3575	2656	509	0.0125921	-0.114745		5272	2357	2180	2607	525	0.00663622	-0.125883		9306	3789	5232	3046	923	0.0157353	-0.125954		0.0116545	-0.122194	0.829756	0.0371916
1500	SKEEKTPGCVKIKK	KRAS	P01116	173		2294	1112	1358	1076	102	0.0131114	-0.180881		3602	1518	1684	1874	279	0.0170085	-0.1508		3833	1383	1879	1200	242	-0.00616693	-0.178272		0.00798431	-0.169984	0.641279	-0.922602
1501	GWKLRWTVALLLAA	LDLR	P01130	7		4945	2690	3658	2236	185	0.0442334	-0.202578		5115	2184	2233	2548	297	0.0101086	-0.185251		9937	5060	5828	3904	762	0.0328532	-0.144377		0.0290651	-0.177402	1.72384	-1.07157
1502	NWRLKNINSINFDN	LDLR	P01130	814		3503	1752	1824	1448	176	0.000578847	-0.174769		3270	1414	1350	1880	305	0.00463344	-0.124645		5513	2178	2568	1678	468	-0.00682065	-0.147162		-0.000536122	-0.148859	0.203729	-0.49832
1503	VNKRTGKDRVRLQG	EGF	P01133	712		4380	2083	2323	1869	342	-0.000184224	-0.124318		3619	1179	1259	1895	451	-0.0301008	-0.0977556		6782	2470	2991	2230	750	-0.0174195	-0.113581		-0.0159015	-0.111885	-0.58533	0.244241
1504	HYNEKRIYWVDLER	EGF	P01133	86		3413	1775	2040	1614	268	0.0180687	-0.117899		2611	1157	1144	1516	211	0.0126125	-0.139874		6504	2867	3873	2495	557	0.0265376	-0.133376		0.0190729	-0.130383	1.21071	-0.127267
1505	SQKKQAITALVVVS	TGFA	P01135	96		7340	3553	4612	3345	510	0.019614	-0.133734		4714	2035	2081	2536	448	0.0119593	-0.126362		13368	4655	6821	4940	1253	-0.00373078	-0.125529		0.00928084	-0.128541	0.70786	-0.0902822
1506	KKRRLRSPRVLFST	NGF	P01138	78		1271	514	524	481	78	-0.0370238	-0.156666		1603	590	587	661	180	-0.0175349	-0.122238		3541	1183	1647	854	250	-0.0162695	-0.180349		-0.0236094	-0.153084	-0.981152	-0.583185
1507	LGGKRAAPDLDVRK	OXT	P01178	30		2708	1184	1168	904	147	-0.0277807	-0.177913		3084	1077	1136	1496	372	-0.0198829	-0.105574		4319	1409	1974	1249	493	-0.0195467	-0.117111		-0.0224034	-0.133533	-0.919221	-0.190522
1508	RGGKRAMSDLELRQ	AVP	P01185	30		1103	457	464	371	69	-0.0334164	-0.160888		1075	345	280	400	116	-0.0627778	-0.132027		3064	1213	1515	848	263	-4.84275e-05	-0.151022		-0.0320809	-0.147979	-1.41619	-0.480656
1509	MDYYRKYAAIFLVT	CGA	P01215	5		2447	971	1047	881	141	-0.0340445	-0.167056		2085	985	769	1117	228	-0.002928	-0.11078		3680	1373	1589	1240	288	-0.0183977	-0.150402		-0.0184567	-0.142746	-0.716548	-0.375566
1510	VTWKSRLEDIPVAS	TG	P01266	1369		3808	1810	2131	1760	251	0.00575257	-0.138592		3376	1163	1188	1515	283	-0.0257226	-0.150235		8297	2923	3982	2842	747	-0.00987893	-0.134157		-0.00994964	-0.140995	-0.279683	-0.340388
1511	KFEKVPESKVIFDA	TG	P01266	1570		2072	831	882	814	84	-0.0340071	-0.200753		1147	543	496	592	108	0.0149261	-0.128957		4293	1804	2440	1400	329	0.0187178	-0.154597		-0.000121082	-0.161435	0.225043	-0.750906
1512	DKVKNFYTRLPFQK	TG	P01266	1960		1899	738	892	653	111	-0.0248172	-0.167806		1486	612	513	656	175	-0.0178259	-0.113149		2589	821	1155	748	170	-0.0237698	-0.178173		-0.0221377	-0.153043	-0.905575	-0.58235
1513	KGIRLRNEDLGLPP	TG	P01266	961		3897	1642	2021	1610	220	-0.00939147	-0.161972		5812	2487	2481	3357	7499	0.00773265	0.167171		9385	3189	4686	3178	1805	-0.00749175	-0.0505448		-0.00305019	-0.0151153	0.0746242	2.18771
1514	GNKRLGLSGLTLAL	NPY	P01303	5		3487	1609	1608	1593	377	-0.0173822	-0.0844024		4996	1853	1948	2875	689	-0.0102592	-0.0813344		6329	2567	3134	2434	869	0.00142693	-0.0808568		-0.00873815	-0.0821979	-0.217469	0.840458
1515	PQGSRRCLFLSLFS	TNF	P01375	28		5116	2633	3393	2189	357	0.0290257	-0.136668		4487	1945	2095	2286	565	0.0184159	-0.0981712		8642	3521	4384	3217	925	0.00435327	-0.110344		0.017265	-0.115061	1.11787	0.180447
1516	WDRVKDLATVYVDV	APOA1	P02647	34		3455	1661	1699	1423	143	-0.00796729	-0.196363		2289	1016	928	1423	188	0.00409878	-0.134221		6752	2325	3537	2226	535	-0.00141598	-0.150416		-0.00176149	-0.160333	0.140803	-0.728776
1517	SRDRQHLPLIKMKP	FGA	P02671	216		2371	1064	1088	962	218	-0.0194478	-0.108781		3310	1161	1085	1666	471	-0.0325965	-0.0852254		4259	1285	1768	1188	493	-0.034569	-0.11756		-0.0288711	-0.103855	-1.25136	0.405501
1518	KLKTMKHLLLLLLC	FGB	P02675	13		5541	2781	3518	2043	278	0.0227835	-0.181502		6335	2670	2414	2970	536	-0.00572344	-0.146952		11611	4795	6217	3628	1053	0.0110979	-0.138496		0.00938598	-0.15565	0.713259	-0.634711
1519	VPLRRVLLPLIFRN	SLC4A1	P02730	870		2162	906	1055	939	274	-0.0164155	-0.0694508		3026	1301	1287	1388	604	0.00762423	-0.0528313		5052	1918	2349	1711	1085	-0.00922843	-0.0382348		-0.00600656	-0.0535057	-0.0771942	1.4167
1520	LKERLQLKHLSLLT	GC	P02774	201		3743	1611	2078	1880	351	-0.000642657	-0.0949273		4693	1754	2161	2106	511	0.00864169	-0.121346		9111	3138	3923	2784	855	-0.0231916	-0.135913		-0.0050642	-0.117396	-0.0288012	0.133564
1521	SKVWRDQHFVKIQV	TFRC	P02786	180		3007	1459	2141	1294	209	0.033652	-0.136577		3387	1744	1747	1794	320	0.0390472	-0.127785		6537	2733	3421	2619	940	0.00925122	-0.0734604		0.0273168	-0.112607	1.63406	0.229727
1522	KRSKKNSLALSLTA	ESR1	P03372	302		4510	2093	2049	1934	501	-0.0187308	-0.0849746		5659	2031	1618	2868	1657	-0.0465425	-0.0048257		7247	2527	3159	2153	1882	-0.0211336	-0.0244479		-0.0288023	-0.0380827	-1.24782	1.72644
1523	TQRVKMIMSLGLVL	HMGCR	P04035	255		4315	1888	2230	1690	346	-0.00768853	-0.126128		5114	1936	1843	2560	633	-0.0178693	-0.101074		7925	3364	3856	2578	843	0.00199787	-0.118511		-0.00785333	-0.115238	-0.172032	0.176905
1524	NVSKRIEPSVSLWQ	HMGCR	P04035	299		2498	915	1124	1045	84	-0.0328999	-0.218038		4138	1979	1915	2311	436	0.0228935	-0.112815		7436	3107	3975	2294	674	0.0115738	-0.139206		0.000522474	-0.156686	0.258091	-0.655529
1525	LSRLFRMHGLFVAS	HMGCR	P04035	4		2550	1144	1269	1064	278	-0.0104651	-0.0884084		2141	893	956	1106	278	0.011372	-0.0938018		3398	1620	2246	1379	430	0.0424995	-0.086811		0.0144688	-0.0896737	0.974278	0.690316
1526	REPRPNEECLQILG	HMGCR	P04035	440		2643	1084	1138	1037	136	-0.0315195	-0.174829		3084	1212	1239	1430	251	-0.00369256	-0.151651		4164	1555	2001	1161	272	-0.00647429	-0.180973		-0.0138955	-0.169151	-0.482313	-0.90586
1527	MRSRPAGPALLLLL	FUCA1	P04066	7		3983	1768	2203	1649	296	0.000652743	-0.13144		4144	1665	1633	2236	415	-0.00463063	-0.120361		8690	2844	4061	2652	914	-0.0169306	-0.123321		-0.00696949	-0.12504	-0.126643	-0.0199702
1528	DIQNKKITEVALMG	APOB	P04114	1099		2238	992	1054	956	93	-0.0172436	-0.193486		3073	1234	1261	1423	229	-0.000144609	-0.161478		6234	2699	3249	2175	507	0.0107348	-0.144363		-0.00221782	-0.166442	0.117369	-0.851463
1529	KEERKIKGVISIPR	APOB	P04114	1115		2043	1016	1155	866	178	0.00942827	-0.11222		2084	834	731	1055	209	-0.0177061	-0.123494		4622	1374	1998	1373	407	-0.0308991	-0.144407		-0.013059	-0.126707	-0.439357	-0.0534421
1530	LRHKFLDSNIKFSH	APOB	P04114	1427		2560	1058	1445	1188	178	-0.00103444	-0.132256		1112	508	531	465	104	0.0239534	-0.14134		3984	1628	2227	1271	330	0.0153202	-0.14718		0.0127464	-0.140258	0.885825	-0.325601
1531	HLDSKKKQHLFVKE	APOB	P04114	1474		2186	1000	1031	890	112	-0.0153305	-0.173084		2735	1082	1011	1454	248	-0.0125572	-0.132048		5036	1729	2440	1463	429	-0.0102386	-0.149341		-0.0127088	-0.151491	-0.421373	-0.551197
1532	DKFYKQTVNLQLQP	APOB	P04114	1778		1962	731	843	869	80	-0.0370531	-0.193393		2043	977	788	1321	225	0.00271777	-0.0995444		5281	1920	2852	1854	442	0.00499296	-0.140797		-0.00978079	-0.144578	-0.271012	-0.412357
1533	GKLRLEPLKLHVAG	APOB	P04114	1813		1831	820	921	1069	280	-0.00934616	-0.032175		3011	1372	1271	1628	865	0.0100131	-0.00329811		7376	2666	3646	2209	1968	-0.0051743	-0.0210001		-0.00150246	-0.0188244	0.154105	2.11322
1534	FERNRQTIIVVLEN	APOB	P04114	2083		2028	914	930	668	83	-0.019267	-0.209459		2231	885	762	1088	206	-0.0211587	-0.134738		4605	1583	1954	1564	414	-0.024897	-0.134672		-0.0217743	-0.159623	-0.886913	-0.714507
1535	KKYRITENDIQIAL	APOB	P04114	2147		1875	835	1253	776	1860	0.0218762	0.15615		1529	638	593	974	4172	-0.00419647	0.255798		2951	1259	1846	1430	22666	0.0302216	0.378989		0.0159671	0.263646	1.05122	7.7862
1536	QQLKRHIQNIDIQH	APOB	P04114	2270		1463	527	572	509	85	-0.0493483	-0.167526		2210	924	989	1318	273	0.0117485	-0.0913608		5436	1998	2778	2026	616	-0.00053629	-0.10388		-0.012712	-0.120922	-0.42154	0.0627393
1537	GKLKQHIEAIDVRV	APOB	P04114	2284		4138	2256	2589	1897	259	0.0257575	-0.144805		3324	1364	1346	1789	270	-0.000423629	-0.143625		10892	4212	6258	4058	938	0.0152808	-0.134458		0.0135382	-0.140963	0.92649	-0.339744
1538	DDAVKKLNELSFKT	APOB	P04114	2402		953	344	364	302	52	-0.0517225	-0.178859		1301	554	498	639	151	-0.00449559	-0.108751		5378	1916	2268	1452	345	-0.0236038	-0.184859		-0.0266073	-0.157489	-1.1351	-0.67166
1539	YLRDLKVEDIPLAR	APOB	P04114	2694		2505	1031	1359	1051	122	-0.00566385	-0.177128		1050	388	421	616	107	-0.00716848	-0.113063		3806	1646	2228	1381	285	0.0235965	-0.151192		0.00358805	-0.147128	0.415518	-0.46356
1540	LKTTKQSFDLSVKA	APOB	P04114	3163		5016	2323	2967	1937	360	0.0104565	-0.139243		5072	1858	1877	2541	593	-0.0167486	-0.107354		10073	3787	5254	3729	1053	0.00297358	-0.11329		-0.00110618	-0.119963	0.174455	0.0820113
1541	HFEKNRNNALDFVT	APOB	P04114	3210		1640	833	948	698	77	0.0130841	-0.179883		2276	1078	932	1328	229	0.00881265	-0.115293		3192	1027	1383	871	172	-0.0262285	-0.203318		-0.0014439	-0.166165	0.157112	-0.84589
1542	NQKIRWKNEVRIHS	APOB	P04114	3630		1820	880	1178	901	109	0.0228958	-0.144868		2016	736	716	1132	417	-0.0214161	-0.0375717		3182	1117	1182	859	391	-0.0384791	-0.112679		-0.0123332	-0.0983731	-0.402084	0.515602
1543	HLRFLKNIILPVYD	APOB	P04114	3670		3939	1625	1980	1584	206	-0.0140316	-0.171934		6158	2849	2422	3451	878	0.00296989	-0.0791394		8436	3091	4328	3061	1023	-0.000288298	-0.0979068		-0.00378335	-0.116327	0.0369745	0.155031
1544	KKLRTSSFALNLPT	APOB	P04114	3772		2117	1006	1182	887	180	0.00551735	-0.115583		4004	1724	1624	2182	559	0.00241563	-0.0829637		6382	2401	2850	2029	648	-0.0142263	-0.124915		-0.00209778	-0.107821	0.123534	0.325864
1545	LRKHKLIDVISMYR	APOB	P04114	4258		1636	673	816	527	158	-0.0149837	-0.11593		1142	538	518	742	176	0.0199532	-0.0618343		2665	900	1351	838	341	-0.00608989	-0.0996731		-0.00037347	-0.0924791	0.212082	0.633974
1546	FKLLKENLCLNLHK	APOB	P04114	4346		2497	1242	1448	1038	243	0.0122472	-0.101176		2160	923	889	1244	294	0.00366919	-0.0825509		3693	1507	1951	1047	321	0.00897574	-0.148367		0.00829739	-0.110698	0.657356	0.268079
1547	LPPLRKGEVLPLPE	HRG	P04196	465		2727	1074	1432	1092	178	-0.0117333	-0.147461		3668	1197	1372	1907	361	-0.0219577	-0.124317		6230	2060	2648	2144	443	-0.0268808	-0.160015		-0.0201906	-0.143931	-0.805587	-0.399361
1548	GKFKSGFPQVSMFF	HRG	P04196	507		2087	987	1130	883	179	0.00184211	-0.114072		2412	1030	1089	1229	350	0.0138968	-0.0822953		5633	2003	2991	2054	838	0.00187611	-0.0749009		0.00587166	-0.0904228	0.532788	0.675273
1549	DTRPRFLWQLKFEC	HLA-DRB1	P04229	33		2742	972	1058	1121	102	-0.0517906	-0.208327		2795	1105	971	1236	251	-0.0194861	-0.143351		8723	3042	3850	2863	757	-0.0197513	-0.140617		-0.0303427	-0.164098	-1.32693	-0.804382
1550	RMARDPQRFVVIQN	ERBB2	P04626	978		1303	533	686	552	53	-0.00927026	-0.195446		296	67	100	101	30	-0.0523099	-0.141113		1779	620	1074	600	182	0.0150876	-0.12036		-0.0154975	-0.152306	-0.564583	-0.567564
1551	YTRKLLGSALALAR	CYBB	P04839	43		4415	2114	2662	1933	436	0.0144391	-0.0968633		5564	2504	2575	3173	717	0.0195079	-0.0893805		5442	2223	2928	1923	952	0.0110466	-0.0586561		0.0149979	-0.0816333	1.00145	0.851796
1552	GKCRSAGIKVIMVT	ATP1A1	P05023	605		3027	1739	2176	1596	206	0.0440955	-0.127635		3316	1602	1482	1863	335	0.0195943	-0.117085		5328	2298	2806	2073	603	0.0116898	-0.101629		0.0251266	-0.11545	1.52158	0.172647
1553	PALKKADIGVAMGI	ATP1A1	P05023	726		3794	1848	1779	1740	197	-0.0125297	-0.165408		4415	1896	1657	2361	452	-0.00635198	-0.118428		6934	2654	3769	2378	621	0.0085584	-0.134647		-0.00344111	-0.139494	0.0545496	-0.310253
1554	QYIRKKGADVWFKE	S100A8	P05109	47		1706	767	1005	718	128	0.00841291	-0.128987		908	392	281	383	108	-0.0271968	-0.114193		2262	743	1130	646	223	-0.00924357	-0.133814		-0.00934248	-0.125665	-0.248504	-0.0325084
1555	HTERRGRLQLEIRA	PRKCG	P05129	157		1751	800	1075	814	192	0.0138877	-0.0815975		1152	429	430	689	214	-0.0146943	-0.0457877		2702	1034	1575	843	473	0.0163497	-0.0653739		0.00518105	-0.064253	0.497323	1.20085
1556	REMKKRVEDLHVGA	SERPINA5	P05154	25		2321	1054	1118	987	194	-0.0134016	-0.116703		2564	1032	988	1489	286	-0.00698115	-0.10419		6055	2564	3546	2172	449	0.0224563	-0.153056		0.000691195	-0.12465	0.266756	-0.0121202
1557	RRGRWPPQQLMLSA	PCCA	P05165	16		2461	950	1078	1104	280	-0.0329693	-0.0796478		3306	1192	1038	1738	794	-0.0358481	-0.0247455		10483	3678	4581	2979	1710	-0.0205244	-0.0785786		-0.0297806	-0.0609907	-1.29806	1.26637
1558	LTKSEKNQLLAIAS	PCCA	P05165	519		5058	2384	3122	2171	351	0.0161626	-0.137105		6049	2650	2526	3201	571	0.00659429	-0.128078		13538	5592	7439	4280	1110	0.0139852	-0.149053		0.0122474	-0.138079	0.8602	-0.281827
1559	IEEKRGVFNVQMEP	EIF2S1	P05198	265		1208	498	540	488	78	-0.0269753	-0.147398		1353	520	502	729	99	-0.0136475	-0.154492		3833	1460	1919	1370	266	-0.000819705	-0.160452		-0.0138142	-0.154114	-0.478139	-0.603871
1560	GENGRKCSNISIGD	ITGB1	P05556	413		2048	798	891	751	105	-0.0331879	-0.178749		1821	688	661	743	158	-0.0170794	-0.151389		3577	1062	1435	927	203	-0.0392441	-0.200519		-0.0298371	-0.176886	-1.30097	-1.06121
1561	GKLYRTDLALILCA	CALB1	P05937	246		5987	2449	3042	2572	405	-0.013325	-0.139933		6546	2789	2605	3620	643	-0.000304264	-0.121231		14552	4918	6814	4569	1152	-0.0149352	-0.153338		-0.00952151	-0.138167	-0.257697	-0.283604
1562	LQQARKKAGLELSP	CALB1	P05937	47		4597	1976	2291	1994	317	-0.0127104	-0.137189		4412	2024	2061	2322	380	0.0216182	-0.138472		6653	2324	3242	1999	655	-0.00865206	-0.13148		8.52356e-05	-0.135714	0.235638	-0.234329
1563	KEEKIDLSAIKIEF	MYL1	P05976	34		2834	1275	1459	1065	120	-0.0065487	-0.198774		2424	1258	1193	1427	280	0.034295	-0.0995444		5477	2016	2490	1907	405	-0.0134467	-0.154995		0.00476654	-0.151104	0.476037	-0.543425
1564	TKGRQERNDIALKT	INSR	P06213	476		2320	1009	1339	1419	23316	0.00427452	0.435069		3056	1160	1394	1395	320	0.00847988	-0.124617		7632	2971	3980	2171	683	0.00489212	-0.14513		0.00588217	0.0551077	0.533328	3.59803
1565	SYRRYGDEELHLCV	INSR	P06213	889		2152	1144	1228	1172	117	0.0141592	-0.150386		4174	1863	1786	2285	428	0.0103515	-0.11694		5252	1811	2320	1564	377	-0.020265	-0.166954		0.00141523	-0.14476	0.303937	-0.416007
1566	TLRTRGGTGVTLFV	FYN	P06241	77		4879	2460	3097	2075	439	0.0230162	-0.108819		3943	1843	2014	2166	633	0.032581	-0.0670241		6680	2389	3148	2383	867	-0.0110633	-0.091283		0.0148446	-0.0890419	0.993577	0.703005
1567	FLKAGKEPGLQIWR	GSN	P06396	61		2113	991	1286	952	194	0.0143609	-0.103066		2691	981	1150	1394	289	-0.000993637	-0.114749		3723	1177	1737	1304	471	-0.0189948	-0.0950383		-0.00187586	-0.104284	0.13493	0.396884
1568	ENLSKRYEEIYLKN	RB1	P06400	319		1978	1005	1104	1009	95	0.00919689	-0.167579		2580	1035	1003	1196	285	-0.00618389	-0.117779		3666	1068	1747	1018	227	-0.0211808	-0.187059		-0.00605592	-0.157472	-0.0797291	-0.671314
1569	LKNKDLDARLFLDH	RB1	P06400	327		864	414	484	417	48	0.00644633	-0.153381		1161	457	480	637	77	-0.000290034	-0.164095		3297	1277	1584	1296	392	-0.00446021	-0.095485		0.000565363	-0.137654	0.260294	-0.273287
1570	IQKKKELWGICIFI	RB1	P06400	94		1564	653	895	473	59	0.00109506	-0.222712		793	384	287	454	60	-0.00345648	-0.146721		2656	1276	1429	1029	215	0.0200816	-0.138774		0.00590673	-0.169402	0.534589	-0.910911
1571	VRVVRALDAVALPQ	PGR	P06401	646		2419	1289	1567	1251	273	0.028366	-0.0726443		1965	768	755	995	215	-0.00890143	-0.113819		7581	2712	3625	2280	780	-0.00943422	-0.126557		0.00334344	-0.10434	0.402957	0.395766
1572	DLDRNKDQEVNFQE	S100A6	P06703	62		1604	716	775	673	89	-0.0139783	-0.162309		1697	674	662	983	148	-0.00630483	-0.131327		3010	1269	1567	992	261	0.00916676	-0.1402		-0.00370547	-0.144612	0.0409739	-0.413038
1573	CPKRVYYLSLEFYM	PYGL	P06737	81		2570	1099	1491	1043	138	0.00390592	-0.168232		1874	768	689	985	160	-0.0111527	-0.139134		5978	2363	2820	1931	480	-0.00539013	-0.150051		-0.00421229	-0.152472	0.0149468	-0.570896
1574	NKDRFNHFSLTLNT	GPI	P06744	34		4294	1868	2199	1871	236	-0.00902168	-0.162029		3278	1288	1179	1647	271	-0.0159917	-0.145485		8943	3848	4415	3041	846	0.00436294	-0.129083		-0.00688347	-0.145532	-0.122226	-0.431518
1575	RRLRLGPRGLPLLL	ITGAV	P06756	7		4245	1722	1566	1657	562	-0.0493274	-0.0707252		4705	1696	1519	2457	971	-0.0327979	-0.0419858		12317	3901	4753	3416	2101	-0.0400291	-0.0749771		-0.0407181	-0.0625627	-1.85974	1.2348
1576	RLDRGKSAILYVKS	ITGAV	P06756	918		3057	1343	1704	1357	364	0.000952407	-0.0752649		3632	1457	1354	2089	459	-0.0108688	-0.0909916		6001	2143	3173	1934	725	0.00164333	-0.104863		-0.00275768	-0.090373	0.0896454	0.676272
1577	WSSTRRCQPIEFDA	ITGAV	P06756	95		2130	1019	1245	1036	144	0.0109751	-0.132626		1304	618	524	906	169	0.00682757	-0.0773286		4473	1676	2364	1367	413	0.00427298	-0.137568		0.00735855	-0.115841	0.609144	0.16479
1578	EKEGKAVLNLLFSP	TH	P07101	107		2327	1026	1254	837	72	-0.00258163	-0.235452		2372	891	839	1087	216	-0.0203106	-0.139757		4346	1419	1781	1061	346	-0.0316183	-0.166451		-0.0181702	-0.180553	-0.701832	-1.13486
1579	QKPKVEAPKLKVQH	NEFM	P07197	438		2351	1045	1226	977	190	-0.00577968	-0.121711		3344	1175	1229	1802	343	-0.0197991	-0.11772		5253	1887	2661	1683	732	-0.0027831	-0.0893311		-0.00945395	-0.109587	-0.254228	0.290386
1580	SGRLPRVTWISMSL	TPO	P07202	843		4320	1803	2283	1826	212	-0.00783063	-0.17625		4155	1431	1611	2205	403	-0.014987	-0.12483		8500	3615	4781	3176	668	0.0182075	-0.144417		-0.00153673	-0.148499	0.152345	-0.491095
1581	RRYSRRFQTIDIEP	GPX1	P07203	178		1662	758	944	757	81	0.00516013	-0.172044		2211	852	870	1161	267	-0.00705801	-0.100937		3000	1309	1610	1198	423	0.01445	-0.0756854		0.00418405	-0.116222	0.446124	0.157131
1582	QEKQNKHCLVTVEK	PROS1	P07225	470		966	358	362	418	64	-0.052379	-0.14043		758	299	241	352	66	-0.0291377	-0.142885		2590	950	1496	685	210	0.0129863	-0.159764		-0.0228434	-0.147693	-0.941819	-0.474908
1583	DKVRATRTVVKFPT	GP1BA	P07359	304		3638	1423	1891	1299	315	-0.0132634	-0.122698		3819	1633	1501	2169	461	-0.00145865	-0.096788		8638	3390	4441	3191	1054	0.00375964	-0.0962264		-0.00365415	-0.105238	0.0436093	0.37774
1584	QVQKQRARELGLGR	CAPN1	P07384	20		1348	548	573	577	69	-0.033353	-0.16981		2019	713	669	1025	252	-0.0309584	-0.0991186		3519	979	1347	1065	380	-0.0480634	-0.120685		-0.0374583	-0.129871	-1.69233	-0.116985
1585	FKLNKKLYELIITR	CAPN1	P07384	650		4386	2736	3848	1824	351	0.0707888	-0.123022		3041	1612	2101	1589	312	0.0731221	-0.119372		6971	3890	5682	2297	705	0.0745066	-0.123383		0.0728058	-0.121925	3.97006	0.0425899
1586	QLGMKKEQLLELPE	IVL	P07476	148		3047	1449	1462	1469	165	-0.0112927	-0.157862		2627	1155	1011	1518	300	-0.00222094	-0.101871		5502	2177	2855	1745	513	0.00525393	-0.134476		-0.00275324	-0.131403	0.0898734	-0.147751
1587	NTKKASYSGVSLFS	DCN	P07585	320		3578	1539	2054	1539	206	0.00304056	-0.157518		3332	1361	1242	1841	393	-0.00987439	-0.100853		5836	2032	2990	2142	655	-0.00326239	-0.10581		-0.00336541	-0.121394	0.0584368	0.0532709
1588	GQGPKKQTRLGLEA	EPRS	P07814	1009		1493	644	841	713	66	0.00115664	-0.179953		1621	723	653	838	153	0.00370166	-0.128884		2633	866	1066	787	165	-0.0325181	-0.181458		-0.00921993	-0.163432	-0.24221	-0.790999
1589	SSVKKDETNVKMES	HNRNPC	P07910	243		6447	2977	3480	2776	376	0.000123741	-0.156263		6098	2161	1979	3095	546	-0.0331821	-0.136259		14209	5206	6681	4793	1092	-0.00998886	-0.152642		-0.0143491	-0.148388	-0.505607	-0.488874
1590	ALMRDRVEDVMMER	LAMB1	P07942	1353		1316	647	675	695	53	-0.00196734	-0.184322		1313	495	487	855	126	-0.0147454	-0.11409		3824	1405	1586	1285	310	-0.0237242	-0.146667		-0.013479	-0.14836	-0.460926	-0.488306
1591	KRASKSATDVKVTA	LAMB1	P07942	1580		2141	953	954	830	176	-0.023153	-0.12363		2782	1125	1164	1292	281	0.00241082	-0.127617		7115	2590	3143	1843	598	-0.0172668	-0.15728		-0.0126696	-0.136175	-0.419363	-0.243598
1592	KMMVKRRDYLDLAA	RET	P07949	1011		3039	1390	1535	1191	194	-0.00775223	-0.15118		1750	770	815	1008	195	0.0190311	-0.104592		4013	1646	2106	1457	338	0.00851782	-0.138153		0.00659889	-0.131308	0.570134	-0.145851
1593	SVRNRGFPLLTVYL	RET	P07949	112		2775	1363	1248	1220	201	-0.0166822	-0.130785		4756	1948	2165	2562	534	0.0124499	-0.107802		7993	3229	4444	2934	1160	0.0140649	-0.0773193		0.00327755	-0.105302	0.399573	0.376451
1594	DAIKKKMQMLKLDK	TPM2	P07951	5		1639	599	766	577	161	-0.028767	-0.109132		1140	474	403	554	123	-0.0146093	-0.11729		2395	681	608	632	323	-0.0923779	-0.103536		-0.0452514	-0.109986	-2.09253	0.282372
1595	RINKLMNESLMLVT	FH	P07954	444		2581	1437	1558	1448	213	0.0229609	-0.102787		3646	1663	1703	1963	452	0.0212964	-0.0967909		4339	2222	2445	1669	678	0.0287412	-0.0664451		0.0243329	-0.0886742	1.48083	0.71039
1596	ETDFRRFQMIPLDP	THBS1	P07996	958		2353	994	1147	1001	144	-0.0160929	-0.151121		1423	521	496	579	109	-0.0232755	-0.165081		5015	1917	2212	1535	361	-0.0147065	-0.165105		-0.018025	-0.160436	-0.694375	-0.730829
1597	QMKKTRGTLLALER	THBS1	P07996	98		2775	1399	1718	1402	260	0.0202539	-0.0945929		3190	1294	1395	1770	482	0.00747773	-0.0731508		6489	2497	3155	2336	776	-0.00352703	-0.0998608		0.00806821	-0.0892015	0.645587	0.6998
1598	HQNKKGGPGVALSV	SP1	P08047	711		2144	978	1115	954	156	-0.00463858	-0.129459		3046	1210	1217	1741	314	-0.00370757	-0.113866		7716	2997	3886	2322	593	0.000896855	-0.158895		-0.0024831	-0.134073	0.103746	-0.201382
1599	LRPFKAQYMLVVHM	GLI1	P08151	280		3309	1595	2105	1381	173	0.0207713	-0.169805		4513	2120	2151	2263	548	0.0251667	-0.103084		9964	4023	5662	3331	896	0.0164526	-0.135667		0.0207969	-0.136185	1.29924	-0.2438
1600	LSTLRRLENLRLDQ	GLI1	P08151	496		1191	375	312	321	54	-0.10114	-0.208485		861	302	211	328	70	-0.0644995	-0.161563		2188	496	615	461	118	-0.0936287	-0.217263		-0.0864228	-0.19577	-4.20681	-1.44047
1601	AVKLTKKRALSISP	GLI1	P08151	76		1790	606	531	576	121	-0.0834515	-0.155416		1458	376	303	658	138	-0.100019	-0.136035		3605	1015	1117	844	252	-0.070869	-0.183105		-0.08478	-0.158185	-4.12244	-0.685634
1602	ATFKKTFRHLLLCQ	CHRM4	P08173	461		1273	589	735	463	84	0.00780436	-0.150908		1433	564	562	769	132	-0.0061897	-0.129409		3058	1175	1437	889	214	-0.00735773	-0.170888		-0.00191436	-0.150402	0.132953	-0.529309
1603	MDEKKFDEALKLRG	PFKM	P08237	365		2047	791	848	878	106	-0.0390851	-0.168955		4968	1981	1900	2611	552	-0.00838443	-0.11034		4548	1828	2188	1349	361	-0.0022702	-0.155988		-0.0165799	-0.145094	-0.620167	-0.422722
1604	HRIPKEQWWLKLRP	PFKM	P08237	735		2565	1138	1437	920	262	0.00206992	-0.104018		2507	1039	969	1177	436	-0.00501584	-0.0667812		6400	2490	3602	2187	774	0.0133364	-0.101506		0.00346349	-0.0907683	0.409121	0.668333
1605	MTLGRRLACLFLAC	ELANE	P08246	5		4413	2321	3279	1969	433	0.0428566	-0.0965286		3382	1544	1578	1809	480	0.0212327	-0.0821398		6201	2549	3556	2498	685	0.0184729	-0.102412		0.0275207	-0.0936936	1.64453	0.609583
1606	KKQRWTPLEISLSV	MME	P08473	20		2785	1600	1991	1493	261	0.0434851	-0.091276		4603	1921	1783	2616	470	-0.0044347	-0.115351		9260	3630	5035	3627	1112	0.00991644	-0.0947545		0.0163223	-0.100461	1.06946	0.47368
1607	RRSIRLPETIDLGA	PLEK	P08567	116		2333	1102	1303	1011	159	0.00521124	-0.138209		2855	1179	1031	1618	315	-0.0127714	-0.106792		6194	2446	3348	1979	717	0.00967548	-0.110091		0.00070511	-0.118364	0.26747	0.114108
1608	TVKALRVRRLTVGA	CD14	P08571	87		2353	992	1107	1084	229	-0.0201452	-0.0954391		2512	951	889	1152	236	-0.0198233	-0.136291		4364	1372	2030	1369	422	-0.0196445	-0.130986		-0.019871	-0.120905	-0.789174	0.0630762
1609	RGDKLFGPDLKLVP	SERPINF2	P08697	465		2913	1209	1606	1064	149	-0.00342086	-0.179535		5330	2115	2309	2798	630	0.00518197	-0.103557		7188	2700	3558	2632	566	-0.00288196	-0.145293		-0.000373612	-0.142795	0.212075	-0.376543
1610	RKMKIPFLLLFFLW	STS	P08842	4		5203	2705	3673	1998	314	0.0365221	-0.158766		4958	2401	2567	2632	378	0.0360452	-0.151539		8386	4052	5439	2737	654	0.0411204	-0.152778		0.0378959	-0.154361	2.17733	-0.608829
1611	EHKVKYPREVKIHN	ROS1	P08922	1259		2488	1013	1228	823	118	-0.0167607	-0.193237		2891	1212	1113	1724	304	-0.00483136	-0.109294		4345	1743	2187	1393	338	0.00264384	-0.153891		-0.00631607	-0.152141	-0.0930883	-0.564239
1612	QKSAKEGVTVLINE	ROS1	P08922	1890		2328	935	1035	946	83	-0.0291153	-0.213135		2100	861	815	1146	186	-0.00514181	-0.133065		3897	1523	2184	1407	272	0.0131322	-0.159263		-0.00704166	-0.168488	-0.13035	-0.892539
1613	WFSGKKVIALTLDL	ROS1	P08922	831		3775	1772	2143	1592	229	0.00664833	-0.152862		4075	1631	1555	2311	424	-0.0084131	-0.113353		12551	5064	6455	4814	1366	0.00532965	-0.106867		0.00118829	-0.124361	0.292283	-0.00631528
1614	PEPRSRASKIRVHS	NMB	P08949	35		1560	611	605	567	163	-0.0456171	-0.10051		1416	450	496	604	197	-0.0305764	-0.096606		3103	1026	1276	940	278	-0.0305114	-0.141273		-0.0355683	-0.112796	-1.59528	0.225935
1615	ILLLKKALGVSLSR	NMB	P08949	95		2841	1228	1299	1211	531	-0.0219416	-0.0275144		2153	843	832	1040	421	-0.00817535	-0.0521709		6419	2203	2664	2021	936	-0.0274651	-0.085292		-0.019194	-0.0549924	-0.75441	1.38684
1616	KGAKPMEEIVTVET	PKHD1	P08F94	2085		2176	1010	1072	800	153	-0.00968557	-0.14384		3171	1110	945	1411	288	-0.0432768	-0.141806		5998	2019	3172	2048	508	-0.00161812	-0.141055		-0.0181935	-0.142234	-0.70303	-0.365273
1617	GIKTPKRWELMVSN	PKHD1	P08F94	2460		2042	1036	1154	897	144	0.0104956	-0.133593		3029	1150	1241	1669	383	-0.00343007	-0.0932705		5493	1879	2742	1665	587	-0.00713299	-0.121864		-2.24859e-05	-0.116242	0.230106	0.156728
1618	RLKHRHIGSVHVTE	PKHD1	P08F94	2928		825	375	400	336	121	-0.0124792	-0.0563023		1082	359	383	538	172	-0.0269562	-0.0732195		3118	1199	1412	952	309	-0.0114214	-0.129666		-0.0169523	-0.0863959	-0.639291	0.756146
1619	GRHIRLAAEVGLLT	PKHD1	P08F94	2942		2706	1280	1419	1269	254	-0.00171789	-0.0985151		1939	880	767	872	211	0.00262093	-0.121		5049	1611	2730	1546	464	-0.00211965	-0.138013		-0.000405535	-0.119176	0.210435	0.0978098
1620	PVTRKEKSTIILAA	PKHD1	P08F94	3853		1162	570	551	467	77	-0.0107857	-0.144787		2290	906	971	1174	257	0.00269403	-0.110393		6292	2264	2966	1808	465	-0.0106909	-0.165757		-0.00626087	-0.140312	-0.0902537	-0.326681
1621	PRTKVKVASISVGT	PKHD1	P08F94	409		6425	2981	3631	2657	431	0.00548614	-0.142996		6043	2692	2553	3078	782	0.00881382	-0.0952009		11572	4592	6111	3694	1341	0.00734538	-0.110093		0.00721511	-0.116096	0.601778	0.159656
1622	GKDIKEKALIDMYI	GSTA2	P09210	84		4404	2249	2857	2181	258	0.0261444	-0.147868		5235	2396	2579	3042	472	0.0273885	-0.12794		7840	2612	3807	2689	626	-0.0116773	-0.147396		0.0139519	-0.141068	0.947731	-0.341856
1623	NTKRLQEENLVITP	VIL1	P09327	608		2217	998	1418	894	88	0.0175963	-0.201709		3685	1477	1309	2289	380	-0.0162784	-0.109265		7562	2643	3451	2193	588	-0.0159113	-0.159649		-0.0048645	-0.156874	-0.0185457	-0.659305
1624	LHEKKGDVALPVPY	PDGFRB	P09619	163		4465	1992	2356	1944	249	-0.00430072	-0.160477		3391	1231	1259	1589	287	-0.0168626	-0.146772		8227	3493	4634	3188	865	0.0182717	-0.110089		-0.000963887	-0.139113	0.181762	-0.302591
1625	LDLRVRGEPLQVER	TACSTD2	P09758	245		4168	1957	2027	1788	233	-0.0105199	-0.161001		4175	1831	1811	2298	449	0.0108933	-0.111355		9242	3521	5289	3247	940	0.0140148	-0.119229		0.00479603	-0.130528	0.477551	-0.130187
1626	SMKRLTAGLIAVIV	TACSTD2	P09758	271		5515	2638	4013	2502	284	0.0352591	-0.167099		4396	2010	1978	2237	417	0.0172732	-0.12964		9447	3311	5173	2622	623	0.00447972	-0.180402		0.019004	-0.159047	1.20717	-0.702941
1627	RRKSGKYKKVEIKE	TACSTD2	P09758	302		1792	908	993	709	108	0.00825163	-0.156598		1902	687	629	870	125	-0.0299146	-0.17573		2919	1069	1482	745	219	-0.00143102	-0.170388		-0.00769799	-0.167572	-0.164054	-0.874146
1628	INKSEKRMKLTLKG	PARP1	P09874	518		2316	950	1300	1003	317	-0.0020638	-0.0611121		1889	783	866	983	250	0.0139645	-0.0912357		4740	1917	2006	1462	950	-0.0161655	-0.0510934		-0.00142162	-0.0678138	0.158256	1.12934
1629	TKYPKKFYPLEIDY	PARP1	P09874	633		4910	2380	2904	1989	305	0.0129778	-0.152579		2723	1031	932	1673	289	-0.0235353	-0.10659		6003	2556	3213	1940	464	0.0127661	-0.154247		0.000736182	-0.137805	0.269066	-0.276335
1630	NKDKRNVKKLAVTK	POLA1	P09884	118		1670	592	743	656	90	-0.0359228	-0.169217		1886	937	1443	824	146	0.0808741	-0.160209		3574	1298	1631	1042	365	-0.0137494	-0.128943		0.0104006	-0.15279	0.765365	-0.577276
1631	AGKKTADKAVDLSK	POLA1	P09884	144		1658	888	872	739	122	0.00553909	-0.127926		2484	1045	883	1322	296	-0.0134762	-0.101708		3753	1205	1353	1020	259	-0.0467684	-0.176265		-0.0182352	-0.1353	-0.705169	-0.226014
1632	SGMRQKAVSLFLCY	IFI6	P09912	2		3366	1562	2307	1202	160	0.0269416	-0.188985		1463	612	497	657	141	-0.0187416	-0.134317		5168	2222	3283	1677	397	0.0323413	-0.154666		0.0135138	-0.159323	0.925235	-0.708476
1633	TKNHKPFSLLPLRQ	IFIT1	P09914	196		1234	532	696	448	175	0.00129221	-0.0666817		1853	659	684	1044	454	-0.0185753	-0.0185952		5846	2102	2528	1808	653	-0.0203096	-0.115847		-0.0125309	-0.0670414	-0.412239	1.14485
1634	RAKLARDDQIHILK	ALOX5	P09917	118		2814	1503	1739	1111	162	0.0232588	-0.16214		1993	774	845	965	169	0.00167097	-0.144484		3433	1529	2026	1054	315	0.0261336	-0.137923		0.0170211	-0.148182	1.10535	-0.484737
1635	KCHKDLPRDIQFDS	ALOX5	P09917	159		2708	1795	2083	1700	215	0.0595582	-0.100848		2279	1254	1236	1756	293	0.0483254	-0.0727249		5718	2820	3498	2616	724	0.0357702	-0.0801925		0.0478846	-0.0845884	2.69028	0.792448
1636	ILEKKPTFEVQFNL	NUDT7	P0C024	206		6277	2963	3263	2863	309	-0.00283676	-0.171838		5043	2216	2055	2622	441	0.00405282	-0.137497		8621	3124	3709	2578	648	-0.0204585	-0.16173		-0.00641415	-0.157022	-0.0981252	-0.662265
1637	EKDERMSQKVAFLL	NBPF7	P0C2Y1	385		1742	759	906	645	85	-0.00715776	-0.183465		2457	1037	835	1255	208	-0.0182851	-0.141818		6780	2480	3329	2179	518	-0.00525376	-0.155872		-0.0102322	-0.160385	-0.294194	-0.729818
1638	EREKRIPTCVAVCV	SFTA3	P0C7M3	49		4013	1974	2617	1998	390	0.0246484	-0.0914776		6613	2671	2674	3438	752	-0.00149835	-0.108419		8528	3260	5026	3099	1112	0.0174702	-0.0897689		0.0135401	-0.0965552	0.926585	0.552113
1639	LYRRDVTSAINLSA	SLFN14	P0C7P3	132		2636	1143	1308	1214	157	-0.012679	-0.149794		3323	1615	1397	1925	416	0.0131334	-0.091621		6746	2284	2801	1789	552	-0.0281701	-0.158934		-0.00923853	-0.13345	-0.243166	-0.188856
1640	SARKSPGYPIKVHK	SLFN14	P0C7P3	374		2274	1051	1259	1018	245	0.00303459	-0.0857638		3277	1212	1074	1639	588	-0.0296718	-0.0598578		5727	2025	2620	1684	862	-0.0149847	-0.0855533		-0.013874	-0.0770583	-0.48121	0.943678
1641	PGVRKTALAIKIME	SLFN14	P0C7P3	598		4949	2267	2870	2404	335	0.00765015	-0.132982		4262	1729	1872	2525	609	0.00795302	-0.0757585		10543	4101	6013	3925	1170	0.014788	-0.106349		0.0101304	-0.10503	0.751486	0.381911
1642	AQRKEEPSPLNLSH	ATXN1L	P0C7T5	356		1173	623	546	412	52	-0.00843455	-0.196237		2923	1191	1080	1566	249	-0.0109768	-0.138559		3305	1360	1949	1221	471	0.021659	-0.0788458		0.000749201	-0.137881	0.269734	-0.277846
1643	DTWKGRPCDLAVPS	SUPT20HL2	P0C7V6	294		3396	1535	1836	1261	231	-0.000865701	-0.147211		3724	1681	1384	2144	371	-0.00466374	-0.117309		8436	2927	4487	2803	741	0.00069185	-0.138588		-0.00161253	-0.134369	0.148453	-0.207329
1644	TRFVKIAPAIQVRT	SUPT20HL2	P0C7V6	556		2645	946	1039	903	156	-0.0493064	-0.167493		1984	848	756	1065	198	-0.0048593	-0.120757		5641	2070	2823	1839	976	-0.00295422	-0.0643573		-0.01904	-0.117536	-0.746499	0.13075
1645	PVRGDRDPPVLFRH	ZNF688	P0C7X2	256		2610	1228	1291	1253	212	-0.00849834	-0.113198		2257	860	885	1236	351	-0.00807258	-0.0705987		6000	2035	2729	1979	736	-0.0179438	-0.101887		-0.0115049	-0.0952279	-0.35955	0.578769
1646	RRRRPFNYGLSIEE	MSL3P1	P0C860	32		1176	553	558	671	98	-0.013059	-0.100192		1251	500	354	744	164	-0.0414879	-0.0846665		1691	649	802	596	189	-0.00633989	-0.10811		-0.0202956	-0.0976561	-0.810979	0.530002
1647	SGMRKMNTLLLVSL	PATE4	P0C8F1	2		3573	1499	1899	1465	191	-0.00690207	-0.168379		3712	1483	1734	1757	334	0.0139503	-0.139465		11633	4414	5725	3812	838	-0.0029752	-0.161412		0.00135767	-0.156419	0.300981	-0.650153
1648	ESSKRGLLRVTLCC	PATE4	P0C8F1	80		1777	462	536	381	50	-0.0962424	-0.274025		1225	403	277	461	42	-0.0771117	-0.257131		3953	1267	1117	1037	226	-0.0739144	-0.19908		-0.0824228	-0.243412	-4.0014	-2.39728
1649	QKIRQLTQELSVSH	MYZAP	P0CAP1	128		2380	1248	1269	1082	147	0.00585897	-0.146428		3598	1481	1200	1822	356	-0.0217998	-0.125183		4118	1605	2192	1418	337	0.00725867	-0.144291		-0.00289406	-0.138634	0.0826419	-0.292977
1650	DKLREKQRQLEVAQ	MYZAP	P0CAP1	205		1969	925	911	827	128	-0.0159759	-0.145028		1044	381	353	562	125	-0.0267463	-0.10007		2570	1140	1771	797	142	0.0431354	-0.193294		0.000137761	-0.146131	0.238335	-0.443537
1651	PSRRANVCRLRLTV	MYZAP	P0CAP1	24		4451	2320	2395	2056	502	0.0065103	-0.0791625		3390	1166	1171	1712	486	-0.0278692	-0.0842161		8762	3265	4360	2954	1311	-0.00274702	-0.0786642		-0.0080353	-0.0806809	-0.181376	0.870924
1652	MEKERHQLQLQLLE	MYZAP	P0CAP1	311		1754	721	823	779	107	-0.0218144	-0.148828		2277	859	924	1163	244	-0.00482056	-0.115711		4702	1719	2185	1557	394	-0.0113851	-0.143882		-0.0126734	-0.13614	-0.419554	-0.242897
1653	LKKKLQQKQLLILQ	MYZAP	P0CAP1	378		2388	982	1061	962	216	-0.0278787	-0.11099		1348	518	480	602	176	-0.0182138	-0.101051		3900	1384	1769	1147	698	-0.0157133	-0.0662684		-0.0206019	-0.0927699	-0.826711	0.628135
1654	KKIERKEQLLDLSN	MYZAP	P0CAP1	48		1909	935	995	770	77	-0.00043441	-0.199736		1949	674	681	983	201	-0.0262285	-0.120576		4289	1550	2216	1242	461	-0.000247262	-0.123703		-0.00897005	-0.148005	-0.229378	-0.481183
1655	QLRKFKTNVLPFRQ	POLR2M	P0CAP2	247		3289	1437	1716	1475	546	-0.00670034	-0.0378735		3539	1242	964	1805	725	-0.0531243	-0.0440808		5521	1819	2030	1656	646	-0.0431738	-0.112387		-0.0343328	-0.0647806	-1.53183	1.19026
1656	PKTDRFFKKVKFHG	UBTFL1	P0CB47	207		2204	929	1019	966	155	-0.0220834	-0.134073		3231	1435	1570	1662	387	0.024214	-0.103109		3689	1351	1731	1116	336	-0.0101967	-0.139585		-0.00268871	-0.125589	0.0931872	-0.0309854
1657	QKEYKVELDLWLKT	UBTFL6	P0CB48	285		4265	1988	2369	1865	270	0.0038349	-0.146183		4394	2048	2118	2854	461	0.0259837	-0.104916		7583	3404	3945	2740	721	0.0125404	-0.125122		0.0141197	-0.125407	0.956349	-0.0273337
1658	EYFQRKKKDIKLST	FAM200B	P0CF97	124		1369	472	692	556	68	-0.023272	-0.176039		896	340	315	353	86	-0.0202184	-0.141546		2723	990	1235	620	271	-0.0143547	-0.145421		-0.0192817	-0.154335	-0.758913	-0.608316
1659	KHSRVIKKLLEVTN	FAM200B	P0CF97	305		2726	1234	1400	1181	188	-0.00647315	-0.137011		2855	1258	1246	1602	409	0.0118557	-0.0784091		4645	1792	2755	1338	396	0.0187017	-0.149704		0.00802808	-0.121708	0.643527	0.0469535
1660	LKEIKLEILLHLTS	FAM200B	P0CF97	502		6757	3435	4551	2914	383	0.0300504	-0.159351		4599	1763	1812	2408	380	-0.00726387	-0.143369		11206	5008	5778	3841	748	0.0112934	-0.167367		0.01136	-0.156696	0.81463	-0.655717
1661	LSRKSVLLLLPFTT	FAM200B	P0CF97	596		3045	1521	1492	1212	181	-0.00623563	-0.158204		1582	548	629	791	183	-0.011768	-0.108254		9047	2905	4242	3059	865	-0.0176174	-0.128217		-0.0118737	-0.131558	-0.378487	-0.150872
1662	GRARPLDQVLVIDS	ZCCHC18	P0CG32	300		3060	1356	2138	1184	171	0.0265208	-0.166599		2237	843	806	1174	317	-0.0180747	-0.0832592		4935	1711	2678	1385	276	0.00289352	-0.19787		0.00377988	-0.149243	0.425369	-0.50604
1663	FEEKSKDLAVCLQH	GOLGA8H	P0CJ92	162		3857	1710	2047	1978	264	-0.00399973	-0.128649		2285	881	730	1422	254	-0.0301549	-0.100689		5236	1766	2481	1897	397	-0.0137019	-0.15		-0.0159522	-0.126446	-0.587931	-0.0482012
1664	FTGRFKDWMVSMIV	STAG3L1	P0CL83	87		3838	2005	2305	1747	206	0.0188434	-0.162168		4890	2500	2613	3023	567	0.0425629	-0.096592		8189	3277	4765	3049	859	0.0185948	-0.112566		0.0266671	-0.123775	1.60069	0.00543847
1665	PGLRRLAPALALPA	PRSS56	P0CW18	422		2020	833	1051	799	273	-0.0101815	-0.0674977		2281	926	877	1104	449	-0.00673924	-0.0513392		3033	1168	1552	1284	550	0.00222666	-0.0445484		-0.00489802	-0.0544618	-0.0202674	1.3975
1666	SKLQRRHSDVKVYK	ENSG00000284337	P0CW19	40		1424	716	689	546	120	-0.00720422	-0.121196		1241	413	416	601	139	-0.0328626	-0.113426		3511	1194	1779	1010	210	-0.00577691	-0.188909		-0.0152812	-0.141177	-0.553477	-0.34405
1667	KPLKGADSVVALEP	MCP1	P0CW71	138		1648	771	1009	744	93	0.0149038	-0.156421		1802	798	651	942	170	-0.00879456	-0.128389		5333	1784	2385	1355	399	-0.0205805	-0.171183		-0.00482375	-0.151998	-0.0164534	-0.561367
1668	RDWRYFVMLVPVLY	MCP1	P0CW71	34		2686	1444	1794	1401	212	0.0322494	-0.111783		2368	1124	888	1308	314	-0.000837075	-0.0877936		5926	2379	2893	1985	553	-0.000720837	-0.131364		0.0102305	-0.110313	0.756628	0.275799
1669	RIKYSRDFLLKLSS	C8orf88	P0DMB2	78		2130	1089	1184	926	274	0.0090853	-0.0677404		2323	969	1002	1182	237	0.00752954	-0.121365		4286	2017	2794	1650	708	0.0402339	-0.0602291		0.0189496	-0.0831114	1.20438	0.822111
1670	SMAPKRQSPLPLQK	SETSIP	P0DME0	14		3861	1687	1958	1783	331	-0.00986093	-0.10954		4138	1604	1492	2131	463	-0.0164886	-0.110657		6696	2187	3415	2144	680	-0.00732505	-0.124509		-0.0112248	-0.114902	-0.345169	0.183643
1671	KKKPRPPPALGLEE	SETSIP	P0DME0	24		2992	1300	1416	1406	249	-0.0178314	-0.111763		3414	1205	1097	1815	474	-0.0344652	-0.0849198		7391	2678	3627	2389	853	-0.00584381	-0.109805		-0.0193801	-0.102163	-0.763967	0.439493
1672	RQKGKRENKVCVST	ATXN8OS	P0DMR3	156		1109	496	720	463	71	0.0189538	-0.146384		1531	657	635	891	212	0.00480464	-0.0799287		3230	1339	1555	1025	557	-0.000459381	-0.0661358		0.00776636	-0.0974828	0.630086	0.533483
1673	GRLLKILFVIFVDL	MRLN	P0DMT0	24		3067	1375	1716	1145	123	0.0024948	-0.205196		2259	1036	1064	1249	225	0.0225587	-0.119398		6270	2238	2789	1708	492	-0.0175831	-0.162074		0.00249014	-0.162223	0.359137	-0.766723
1674	CKFKSLIRTVSLGN	NLRP2B	P0DMW2	25		2604	1241	1502	1128	211	0.00927763	-0.119171		2585	1078	1350	1455	304	0.0287365	-0.100073		6567	2704	3319	2207	638	0.00453351	-0.126733		0.0141826	-0.115326	0.959577	0.175137
1675	TPRLSRKRALSISP	GLI2	P10070	226		1178	367	303	352	68	-0.103749	-0.176354		1106	412	410	449	76	-0.0154291	-0.176841		2757	710	724	605	155	-0.0941426	-0.210619		-0.0711069	-0.187938	-3.42029	-1.28317
1676	PDPGKKASPLVVAA	GLI2	P10070	30		2684	1298	1604	1183	179	0.0140248	-0.139751		420	172	159	168	26	-0.0074661	-0.186561		4463	1936	2548	1423	368	0.0209782	-0.147752		0.00917895	-0.158021	0.702627	-0.682343
1677	QKPFKAQYMLVVHM	GLI2	P10070	482		4553	2293	3154	1902	222	0.0326612	-0.177641		3343	1546	1639	1948	393	0.0274487	-0.0982652		5330	2223	3264	1524	479	0.0265783	-0.144306		0.0288961	-0.140071	1.71516	-0.321829
1678	HVTKKQRNDVHLRT	GLI2	P10070	597		2394	1122	1288	1107	204	0.00062409	-0.109937		3668	1554	1758	2154	470	0.0200599	-0.0883078		5077	1728	2496	1477	631	-0.00910164	-0.107374		0.00386079	-0.101873	0.429524	0.445312
1679	SDPVRRPDALSLPR	GLI2	P10070	974		2138	932	1213	858	136	0.00250679	-0.150019		3287	1288	1194	1852	333	-0.015045	-0.116613		4126	1518	2158	1242	368	0.002105	-0.142221		-0.00347773	-0.136284	0.0526687	-0.245788
1680	SARPSRKRTLSISP	GLI3	P10071	287		1528	556	851	495	48	-0.00954017	-0.238815		663	160	110	227	59	-0.128028	-0.157144		2288	538	499	482	128	-0.119749	-0.213273		-0.0857725	-0.203077	-4.17341	-1.58722
1681	NTTSKREECLQVKT	GLI3	P10071	685		2574	938	1399	1016	95	-0.0122165	-0.211072		703	270	220	325	58	-0.0323345	-0.148897		2250	581	694	592	169	-0.0761053	-0.168419		-0.0402188	-0.176129	-1.83409	-1.04601
1682	PWREERKCPLDLCP	HKR1	P10072	93		3597	1341	1761	1563	213	-0.0225793	-0.153846		2418	989	991	1407	247	0.000760672	-0.113796		8443	3272	4987	3334	974	0.0184782	-0.0987486		-0.00111347	-0.12213	0.174081	0.0384783
1683	PAENRKGTAVPVEC	ZBTB48	P10074	284		1721	801	795	699	97	-0.016654	-0.162472		2038	914	739	1151	174	-0.00769724	-0.1352		4678	1894	2495	1494	399	0.00958579	-0.143925		-0.00492182	-0.147199	-0.0214892	-0.464989
1684	TFRRRMELRVHMVS	ZBTB48	P10074	360		2571	1396	1906	1500	182	0.044388	-0.117569		2277	983	1120	1274	257	0.024016	-0.104907		4408	1818	2679	1690	618	0.0251209	-0.0786593		0.031175	-0.100378	1.83219	0.475332
1685	EAFKHRGEKLFVCE	ZBTB48	P10074	429		1830	930	1047	946	134	0.0119628	-0.120321		1393	478	446	644	118	-0.0362839	-0.146893		6079	2799	3601	2114	575	0.0283769	-0.127789		0.00135192	-0.131668	0.300686	-0.153072
1686	GKTFKAVEQLRVHV	ZBTB48	P10074	557		4340	2040	2409	2273	419	0.00422363	-0.0894199		3720	1801	1774	2187	539	0.0269106	-0.0746189		10314	4350	6292	3788	1268	0.0267602	-0.0957323		0.0192981	-0.0865904	1.22228	0.752241
1687	NPRQRKLRNLIIED	ZBTB48	P10074	609		4436	2203	2240	2092	349	-0.00323172	-0.117931		3799	1387	1270	1915	561	-0.0282034	-0.0810583		8268	2972	3858	2426	834	-0.0118863	-0.130138		-0.0144405	-0.109709	-0.510301	0.287937
1688	PTGKRFLLAVDVSA	TROVE2	P10155	369		2589	1208	1309	1185	178	-0.00652664	-0.134273		3016	1341	1263	1745	335	0.0077669	-0.104918		7819	2646	4012	2528	704	-0.00468605	-0.137349		-0.0011486	-0.125513	0.172277	-0.0294698
1689	SKDCKPPVYLLLEL	MYBL2	P10244	194		3073	1361	1678	1272	153	-0.000885654	-0.175608		1636	639	686	894	137	0.000785806	-0.139017		4696	2149	2745	1560	527	0.0265659	-0.111317		0.00882202	-0.141981	0.684298	-0.360193
1690	LSRSSRGELIPISP	MYBL2	P10244	383		1739	573	821	851	107	-0.033398	-0.142492		2015	947	758	982	226	-0.00102135	-0.113216		4408	1600	2181	1602	366	-0.00481288	-0.139711		-0.0130774	-0.131806	-0.440304	-0.15585
1691	VLKRQRKRRVALSP	MYBL2	P10244	411		972	312	336	332	54	-0.0692854	-0.172785		793	206	153	325	86	-0.107486	-0.125795		1841	550	644	402	121	-0.0540215	-0.193322		-0.0769311	-0.163967	-3.71938	-0.801755
1692	GARKLKKLGNLKLQ	AR	P10275	629		2934	1264	1892	1089	227	0.0160512	-0.132919		2037	766	780	990	290	-0.0114259	-0.0869772		4184	1343	1777	1145	800	-0.028594	-0.0629431		-0.00798956	-0.0942799	-0.179027	0.597809
1693	SFAKRLQQLIEVLK	ACR	P10323	386		4605	2193	2639	2021	447	0.00849172	-0.09865		4177	1679	1768	1877	514	0.00333301	-0.10768		10556	3869	5499	3299	2018	0.00142128	-0.0556769		0.00441534	-0.0873357	0.458001	0.737272
1694	GRAKGQDAPLEFTF	MAPT	P10636	291		4454	1987	2337	1989	234	-0.00492856	-0.165671		2874	1369	1272	1554	289	0.0177375	-0.119678		9949	4096	5178	2652	586	0.00777561	-0.195191		0.00686151	-0.16018	0.58362	-0.725691
1695	EARSLRECELYVQK	PRKAR1A	P10644	13		828	343	363	282	35	-0.0287814	-0.20222		801	306	369	470	83	0.0101332	-0.110923		2319	828	1096	729	179	-0.010771	-0.155553		-0.00980641	-0.156232	-0.272328	-0.646404
1696	KSVKRAYHRLCLHC	KIT	P10721	173		2221	1239	1194	1202	231	0.0102126	-0.0791235		2467	1104	1144	1621	542	0.0194611	-0.0222019		4475	1766	2661	1437	520	0.0202472	-0.109327		0.0166403	-0.0702176	1.08579	1.08106
1697	LKVRPAFKAVPVVS	KIT	P10721	203		3405	1319	1434	1477	296	-0.0371671	-0.111431		2060	779	630	962	295	-0.0360591	-0.088547		7387	2543	3384	2499	935	-0.0163292	-0.097028		-0.0298518	-0.099002	-1.30172	0.502973
1698	KEGKILLTNLEVPD	MCF2	P10911	154		2460	1071	1485	1080	125	0.0093136	-0.169919		2592	1141	1104	1673	187	0.00910526	-0.146535		6068	2428	2827	1792	405	-0.00609792	-0.175524		0.00410698	-0.163993	0.442167	-0.802273
1699	KTWRQNQSNLKIEV	MCF2	P10911	457		3019	1358	1680	1341	235	0.00207792	-0.122291		1558	581	542	867	171	-0.0224912	-0.108111		5207	1865	2506	1751	596	-0.00863429	-0.108469		-0.00968251	-0.112957	-0.265965	0.222704
1700	DMKQKTEPSLVVPG	MAP2	P11137	238		3422	1412	1547	1437	224	-0.0257924	-0.144633		3671	1627	1517	1981	370	0.00609998	-0.11961		5464	2095	2734	1928	572	-0.000533277	-0.11571		-0.0067419	-0.126651	-0.114956	-0.0523156
1701	TPKEQKDWFIEMPT	MAP2	P11137	260		3201	1392	1533	1391	207	-0.0164702	-0.144045		3853	1703	1696	2275	406	0.0129576	-0.109699		6574	2325	3136	1997	446	-0.01033	-0.172167		-0.00461419	-0.14197	-0.00569194	-0.35998
1702	SDERKRHTKIHLRQ	EGR2	P11161	413		1572	575	677	590	89	-0.0377873	-0.166254		2524	979	898	1135	350	-0.0178889	-0.0942737		5972	2165	2918	2087	666	-0.00628799	-0.109245		-0.0206547	-0.123258	-0.829422	0.0158357
1703	PSSKKLTGRLMLAV	SLC2A1	P11166	6		3868	1853	2128	1768	276	0.0042949	-0.130435		4317	1853	1830	2402	733	0.00714236	-0.0601072		8200	3294	4530	3051	1227	0.0130402	-0.0731745		0.00815914	-0.0879056	0.650257	0.725826
1704	WKVEKTHIEVTVPT	EPB41	P11171	615		1072	462	606	465	46	0.00154387	-0.187886		1512	558	538	719	126	-0.0205611	-0.147206		3515	1360	2099	1002	333	0.019629	-0.138508		0.00020394	-0.157867	0.241734	-0.679233
1705	KRERLDGENIYIRH	EPB41	P11171	650		1075	377	406	473	73	-0.0546028	-0.13697		1547	636	565	916	139	-0.011685	-0.126752		2573	1037	1667	883	238	0.0309646	-0.130734		-0.0117744	-0.131485	-0.37339	-0.149409
1706	RVKRFIQENVFVAA	UMPS	P11172	196		3698	1673	1923	1472	366	-0.00513959	-0.101859		2398	956	1120	1221	363	0.0138447	-0.0776471		6898	2426	3329	2396	1027	-0.00935162	-0.0775347		-0.000215516	-0.0856802	0.220193	0.770521
1707	PKPKDMTVPILVSK	DBT	P11182	231		2076	1065	1301	1052	136	0.0225883	-0.133803		2785	919	842	1299	317	-0.0449394	-0.114147		5329	1834	2519	1463	543	-0.0128495	-0.132635		-0.0117336	-0.126862	-0.371293	-0.0565513
1708	EVRKSFNRHLHFTL	PYGB	P11216	29		3799	2182	2549	1950	324	0.0364183	-0.104239		2696	1202	1077	1418	362	0.00269348	-0.089164		6721	2523	3325	2327	677	-0.00297621	-0.121073		0.0120452	-0.104825	0.849818	0.386021
1709	DPKRIYYLSLEFYM	PYGB	P11216	81		7025	3344	4281	2502	326	0.0152834	-0.192152		5508	2642	2379	2902	419	0.0153798	-0.152232		13452	5337	6802	4577	993	0.00250954	-0.156629		0.0110576	-0.167005	0.7991	-0.862755
1710	ELKKNFNRHLHFTL	PYGM	P11217	29		2416	1112	1523	904	240	0.0172112	-0.104728		3467	1642	1885	1836	348	0.0402542	-0.121097		7072	3426	3917	2221	624	0.023733	-0.141189		0.0270661	-0.122338	1.62119	0.0343069
1711	CHKRHRHCPVVVSE	BCR	P11274	390		966	470	548	378	58	0.00867254	-0.156765		1671	609	524	1133	250	-0.035289	-0.0629274		3231	933	1254	863	256	-0.0444506	-0.161877		-0.023689	-0.12719	-0.985243	-0.0631369
1712	VEGARKLRHVFLFT	BCR	P11274	723		2543	1200	1259	995	182	-0.00823271	-0.13853		3615	1647	1552	2080	412	0.0118724	-0.102425		5200	1613	2179	1506	443	-0.0319993	-0.149513		-0.0094532	-0.130156	-0.254189	-0.122711
1713	EAKEKQDEQVGLPG	TOP2A	P11388	1184		5387	2328	2559	2293	350	-0.0177457	-0.144886		4736	1733	1648	2479	378	-0.023643	-0.147232		8730	3218	4813	2842	622	0.00803819	-0.162952		-0.0111168	-0.15169	-0.339622	-0.555186
1714	PRGQRVIPRITIEM	TOP2A	P11388	1215		2363	1010	1011	881	161	-0.0299234	-0.146596		3415	1334	1158	1728	378	-0.0228608	-0.112782		7294	2662	3534	2080	540	-0.00686044	-0.166019		-0.0198816	-0.141799	-0.789718	-0.356541
1715	GTKTKKQTTLAFKP	TOP2A	P11388	1273		3930	1736	2534	1357	231	0.0174173	-0.167472		3791	1857	1901	2007	374	0.033139	-0.123054		6090	2156	2891	1664	566	-0.0108123	-0.14313		0.013248	-0.144552	0.911584	-0.411832
1716	YQKKTQLEHILLRP	TOP2A	P11388	36		1749	731	911	644	94	-0.00930036	-0.173161		2344	1088	1118	1527	283	0.0246191	-0.0890132		4034	1605	2111	1460	437	0.00651101	-0.11044		0.00727659	-0.124205	0.604935	-0.0031819
1717	YKRRPEVDPLPFPG	ESRRA	P11474	162		3605	1706	1916	1624	283	-0.000216156	-0.120646		1882	818	767	1005	240	0.00353714	-0.0939062		6105	2497	3086	2318	628	0.00418189	-0.113604		0.00250096	-0.109386	0.359692	0.294435
1718	LKFRTVHGGLRLLG	PC	P11498	3		3226	1702	2041	1442	311	0.0251799	-0.0982901		3382	1384	1429	1676	406	0.0041461	-0.104941		7356	2694	3647	2273	1201	-0.00411115	-0.0737993		0.00840495	-0.0923436	0.66288	0.636697
1719	EKANKWLNEVEFKL	DMD	P11532	1277		2112	1113	1193	980	113	0.0125497	-0.161023		1084	476	404	650	98	-0.00571365	-0.125058		2807	1093	1528	715	108	0.00971394	-0.244181		0.00551667	-0.176754	0.514558	-1.05855
1720	DVAQKKLQDVSMKF	DMD	P11532	1449		1846	863	888	962	8199	-0.0119189	0.33545		2043	965	807	1122	178	0.00467587	-0.134513		4571	1700	2045	1585	428	-0.0146479	-0.12901		-0.007297	0.0239755	-0.143462	2.97279
1721	ITDERKREEIKIKQ	DMD	P11532	1842		525	189	299	248	53	-0.00742602	-0.0884592		888	338	328	502	93	-0.0145726	-0.111938		1348	414	632	357	129	-0.019941	-0.140928		-0.0139799	-0.113775	-0.486647	0.206277
1722	LRSQRRKKALEISH	DMD	P11532	1865		2574	1171	1552	963	152	0.0116215	-0.162257		2171	761	813	787	118	-0.0178041	-0.20968		3965	1415	1802	1125	343	-0.0151852	-0.148876		-0.00712264	-0.173605	-0.134508	-0.995308
1723	KRELKTKEPVIMST	DMD	P11532	2853		2322	895	910	817	110	-0.0453984	-0.189872		3050	1273	1234	1706	326	0.000431375	-0.111058		5299	1750	2289	1495	421	-0.0251461	-0.158709		-0.0233711	-0.153213	-0.968913	-0.585778
1724	FAKHPRMGYLPVQT	DMD	P11532	3388		1916	668	888	823	107	-0.0323292	-0.160494		1762	727	737	815	207	0.0035412	-0.110922		4516	1667	2543	1615	584	0.0104865	-0.0914901		-0.00610051	-0.120969	-0.0820189	0.0617985
1725	RRPQRSLLLLQLLL	IGF2R	P11717	18		4100	1757	1990	1602	273	-0.0158109	-0.146825		3752	1602	1508	1801	310	0.000943008	-0.148137		8520	3532	4701	2851	1197	0.0146512	-0.0860677		-7.22119e-05	-0.12701	0.227552	-0.0595271
1726	RVRERELRELNLRY	PSKH1	P11801	407		1183	609	796	794	111	0.0307141	-0.0781336		1778	807	799	1120	221	0.0167908	-0.0875482		4110	1984	2605	1788	620	0.0385251	-0.0635075		0.0286767	-0.0763964	1.70389	0.956971
1727	FRKRWQNEKLGLDA	CD79A	P11912	166		1956	793	823	714	207	-0.0346907	-0.098996		2154	749	960	1138	183	0.00106964	-0.13948		2958	1287	1681	949	402	0.0206502	-0.0919127		-0.00432364	-0.11013	0.00922909	0.279492
1728	HIKVKSEEKIKVVE	NEFH	P12036	437		1431	613	593	657	109	-0.0332823	-0.122339		571	168	207	238	47	-0.0306985	-0.154463		3130	1181	1461	1043	204	-0.00911327	-0.171191		-0.0243647	-0.149331	-1.01994	-0.507805
1729	AREVRGAAPVDVLK	COL11A1	P12107	31		3346	1358	1426	1420	168	-0.0332583	-0.173352		4184	1560	1452	2082	451	-0.0228924	-0.116702		7671	2889	3799	2246	727	-0.00268187	-0.137166		-0.0196109	-0.142407	-0.775815	-0.368742
1730	MRAARALLPLLLQA	COL6A1	P12109	2		2408	1154	1322	1138	345	0.0041064	-0.0512167		3236	1364	1332	1788	821	0.00288595	-0.015894		5825	2115	3153	1792	1184	0.00517101	-0.0496978		0.00405445	-0.0389362	0.439469	1.7093
1731	MRKHRHLPLVAVFC	COL6A3	P12111	2		3776	1815	2122	1563	254	0.00684182	-0.142462		4318	2096	2033	2355	536	0.0256286	-0.0959666		8246	2801	3786	2774	1012	-0.0168259	-0.100778		0.00521481	-0.113069	0.499057	0.220461
1732	YDRPLRLNLLDLDY	COL6A3	P12111	2004		3541	1131	1691	1234	263	-0.0339233	-0.141022		6572	2223	3465	2711	708	0.018126	-0.127267		10166	2963	5087	2352	822	-0.015774	-0.167905		-0.0105238	-0.145398	-0.309167	-0.428822
1733	RGEKGERGDVGIRG	COL6A3	P12111	2142		986	446	447	346	48	-0.0202344	-0.185713		2128	809	819	1098	262	-0.0102617	-0.0997521		3081	1101	1538	1083	447	-0.00467467	-0.0796081		-0.0117236	-0.121691	-0.37078	0.0472991
1734	RDRRAAGSDVDIDM	COL6A3	P12111	2607		2252	786	816	781	68	-0.0596056	-0.240098		2386	788	870	1164	161	-0.024081	-0.169416		3960	1346	1857	1148	249	-0.0144116	-0.183007		-0.0326994	-0.197507	-1.44795	-1.47535
1735	KFPRVRHKSLQVRQ	F5	P12259	1000		877	409	546	388	92	0.0166534	-0.0886636		928	378	307	385	109	-0.0230401	-0.116517		2164	791	971	669	235	-0.0152252	-0.118696		-0.00720396	-0.107959	-0.138684	0.323087
1736	FSERRLKHSLVLHK	F5	P12259	1062		2604	1132	1427	1089	301	-0.00151295	-0.0818089		2111	842	900	1105	190	0.00375972	-0.133605		4176	1531	1846	1424	503	-0.0167711	-0.101995		-0.00484146	-0.105803	-0.0173627	0.366382
1737	SSPRSKKLRLKFRD	F5	P12259	671		1837	689	826	645	345	-0.0316307	-0.0376337		1441	489	557	737	467	-0.0160203	0.00709682		4336	1439	1960	1315	1081	-0.019822	-0.027793		-0.022491	-0.0194433	-0.923721	2.10079
1738	RPWKDPPSDLLLLK	F5	P12259	922		1744	763	855	884	172	-0.0134875	-0.0885079		2199	925	1010	1212	191	0.014972	-0.134699		9079	3864	4921	3484	1063	0.0141316	-0.0987015		0.00520537	-0.107303	0.498572	0.336266
1739	KVRKLELDILPLQE	TPR	P12270	1296		2102	854	1069	872	104	-0.0135436	-0.175849		2923	1323	1484	1699	286	0.0301388	-0.118697		6856	2892	3723	2336	859	0.0138489	-0.0977518		0.010148	-0.130766	0.752393	-0.134963
1740	ELKTKTDELLALGR	TPR	P12270	202		3812	2285	3090	1546	195	0.0597883	-0.173889		4787	1894	1718	2524	354	-0.0158758	-0.155286		7926	3127	4072	2951	841	0.00397385	-0.111291		0.0159621	-0.146822	1.05096	-0.457417
1741	LGREKGNEILELKC	TPR	P12270	213		2329	1065	1160	982	103	-0.00930455	-0.187403		3386	1368	1339	1687	252	-0.00391914	-0.1576		6285	2021	2986	2032	423	-0.0160638	-0.169581		-0.0097625	-0.171528	-0.270073	-0.953602
1742	ERAQKAVASLSVKL	TPR	P12270	446		4182	1770	1940	1762	282	-0.0215272	-0.141248		4631	2103	2216	2786	614	0.0237252	-0.0832247		7335	2841	4080	2795	810	0.0117784	-0.105562		0.0046588	-0.110012	0.470504	0.281862
1743	IVRQRDMYRILLSQ	TPR	P12270	609		1672	1039	1066	1056	154	0.0351508	-0.0838258		1267	593	601	860	175	0.0245375	-0.0715725		3270	1518	1733	1372	497	0.0164904	-0.0646413		0.0253929	-0.0733465	1.53526	1.01822
1744	TEEVRKNIEVRLKE	TPR	P12270	987		3317	1202	1401	1194	150	-0.0405457	-0.194037		2474	947	1063	1258	204	0.00232324	-0.144982		4737	1677	2464	1631	415	-0.000647742	-0.136785		-0.0129567	-0.158601	-0.434106	-0.693989
1745	PIKNNRFYTIEILK	PIP	P12273	133		1852	902	1206	635	102	0.0239706	-0.174489		567	209	230	257	42	-0.00580843	-0.161266		2981	1273	1742	920	275	0.0227108	-0.136985		0.0136243	-0.15758	0.930911	-0.673479
1746	KRKKKWDLEISLDS	FCGR1A	P12314	318		2573	1078	1064	933	119	-0.0348196	-0.190943		2145	763	855	1149	259	-0.0100614	-0.0998323		4232	1533	1812	1258	418	-0.0209827	-0.131618		-0.0219546	-0.140798	-0.896172	-0.336433
1747	LADGRRDESLKVDE	ANXA3	P12429	163		915	447	589	383	79	0.0229242	-0.113174		1353	635	540	614	159	0.00552507	-0.111792		2770	818	1218	634	190	-0.0293353	-0.186315		-0.000295332	-0.137094	0.216095	-0.262043
1748	SLSTRKPVIIAVRA	MYCLP1	P12525	178		5494	2590	3224	2423	480	0.0105578	-0.110092		6804	2974	3137	3352	982	0.0174618	-0.0849549		13413	5468	7489	4543	1815	0.0150298	-0.0895978		0.0143498	-0.0948816	0.968165	0.585725
1749	KDDKEDEEIVSLPP	MYCLP1	P12525	240		2387	1287	1475	948	118	0.02378	-0.178487		2407	917	834	1272	155	-0.0218181	-0.170144		5753	2270	2817	1743	289	-0.00134505	-0.205567		0.000205623	-0.184732	0.24182	-1.21879
1750	PCKKELAASLALGL	SKI	P12755	200		2065	841	920	884	106	-0.0280979	-0.170036		2620	1048	931	1465	274	-0.0163225	-0.113438		3579	1360	2042	915	290	0.013565	-0.161869		-0.0102852	-0.148447	-0.296913	-0.490063
1751	AKEKFLHEVVKMRV	SKI	P12755	559		1776	704	1098	709	163	0.00678391	-0.109713		2134	955	908	1299	351	0.0099251	-0.0585035		2683	1036	1590	748	143	0.0186851	-0.203209		0.0117981	-0.123809	0.837126	0.00477032
1752	QAKRSLHQELEFLR	SKI	P12755	584		5102	2411	2942	2133	402	0.00874864	-0.124495		2966	1191	1123	1550	375	-0.0090758	-0.0962147		9059	3626	5148	3259	1126	0.015978	-0.0956503		0.00521693	-0.105453	0.499166	0.373408
1753	AASGRRGPGLLLPL	ACE	P12821	7		4963	1992	2083	2023	772	-0.0355983	-0.0504608		4240	1543	1384	2135	867	-0.0310417	-0.0450205		10437	3987	4998	3497	2716	-0.00563298	-0.0175586		-0.024091	-0.03768	-1.00589	1.73453
1754	GKPKPEEMNVKMLD	MYL4	P12829	100		2185	975	948	1062	120	-0.0259755	-0.155602		2504	1090	1093	1344	239	0.01121	-0.125805		5390	2382	3009	1964	464	0.0195137	-0.135616		0.00158273	-0.139007	0.312538	-0.300476
1755	LKRRPSHCELDLAE	LYL1	P12980	130		3314	1372	1450	1409	203	-0.0292346	-0.151269		2978	991	790	1464	230	-0.0589911	-0.154187		5498	1737	1977	1711	432	-0.0479773	-0.154501		-0.045401	-0.153319	-2.10022	-0.587898
1756	IQRNKAAALLRLAA	UNG	P13051	76		1778	664	644	562	123	-0.0558603	-0.153853		1125	381	292	375	73	-0.0602025	-0.194074		3955	1346	1397	994	219	-0.0458075	-0.204995		-0.0539568	-0.184308	-2.53958	-1.21026
1757	VGKRAISTSVCVRA	COX4I1	P13073	12		1393	559	674	668	95	-0.0197105	-0.132061		1646	666	578	856	288	-0.0169371	-0.0603122		4222	1400	2062	1341	498	-0.0112738	-0.108262		-0.0159738	-0.100212	-0.589043	0.478675
1758	LRAKPDFKELTVSN	RNH1	P13489	167		2750	1044	1204	1203	154	-0.0339595	-0.159483		2527	1100	959	1167	244	-0.0043245	-0.132876		6064	2004	3063	1952	483	-0.00773985	-0.15114		-0.0153413	-0.147833	-0.556561	-0.477721
1759	ARCKDISSALRVNP	RNH1	P13489	44		2183	987	1071	973	207	-0.0116027	-0.100113		2009	691	770	1016	232	-0.0162688	-0.107931		4465	1571	2264	1605	372	-0.00382119	-0.139946		-0.0105642	-0.115997	-0.311244	0.161658
1760	KIVERRDALLVIQW	MYH6	P13533	809		5584	2950	3824	2536	387	0.0340363	-0.134142		6486	3128	3173	3730	1140	0.0295093	-0.0544829		8454	3755	5273	2869	845	0.0321033	-0.123077		0.031883	-0.1039	1.86855	0.404594
1761	EHLKKADKILILHE	CFTR	P13569	611		1772	712	997	770	109	-0.00292504	-0.149134		1866	763	642	823	144	-0.018641	-0.160023		2709	1148	1517	942	230	0.0175574	-0.139509		-0.00133621	-0.149555	0.162642	-0.512311
1762	EHKVKTDEVVTLTP	VCAN	P13611	1113		3434	1322	1522	1298	216	-0.031841	-0.154886		3002	1057	1106	1552	252	-0.0194043	-0.142175		9600	3227	4290	2608	619	-0.0204166	-0.184092		-0.0238873	-0.160384	-0.995426	-0.729802
1763	ENKTGRMSDLSVIG	VCAN	P13611	1333		3812	1576	1660	1482	240	-0.0298466	-0.153271		4463	1944	1822	2695	506	0.00377571	-0.100369		6011	1912	2489	1707	442	-0.0319353	-0.166959		-0.0193354	-0.1402	-0.761669	-0.324419
1764	PNRKKPTENIIIDL	VCAN	P13611	2536		2798	1295	1416	1268	179	-0.00687633	-0.14283		2050	842	950	1061	168	0.0146453	-0.144573		5059	1889	2247	1827	402	-0.0152356	-0.14497		-0.00248886	-0.144124	0.10345	-0.403242
1765	LDKEDKDLILTITE	VCAN	P13611	2549		1685	732	810	829	72	-0.0160564	-0.18221		2779	1161	1233	1648	234	0.0107323	-0.134183		5097	1974	3003	1836	349	0.0181729	-0.161611		0.00428295	-0.159335	0.451203	-0.708721
1766	CFKPKEATTIDLSI	VCAN	P13611	347		2155	993	1127	992	148	-0.00345797	-0.133955		1573	495	529	878	167	-0.0356626	-0.111622		6224	2437	3127	2390	539	0.00108028	-0.132074		-0.0126801	-0.125883	-0.4199	-0.0369008
1767	KREKKDFRQVIVND	ZNF35	P13682	168		1206	593	727	550	99	0.0159693	-0.114299		1325	649	586	645	113	0.0192847	-0.143242		3686	1289	1791	1198	382	-0.00888515	-0.121296		0.00878963	-0.126279	0.682635	-0.0448471
1768	HQRKVPNGYLRFHY	ACP5	P13686	272		2721	1106	1713	1191	272	0.0101588	-0.0953788		2997	1150	1279	1470	517	0.00168803	-0.0652907		6613	2189	3550	2072	1005	-0.000889225	-0.0809749		0.00365254	-0.0805481	0.41883	0.87359
1769	TNRRSALYYVDLIG	APEH	P13798	278		4128	1962	2447	1787	240	0.0121421	-0.15615		3329	1329	1308	1741	394	-0.00529675	-0.103522		8254	2725	3632	2523	729	-0.023128	-0.14261		-0.00542758	-0.134094	-0.0474615	-0.201801
1770	GQLRRAASLLRFQS	ETFA	P13804	11		4795	2075	2542	2003	517	-0.00547603	-0.0897525		5531	1984	2057	2922	899	-0.0173717	-0.0678632		9661	3351	4121	3122	1323	-0.0238427	-0.0908576		-0.0155635	-0.0828244	-0.56797	0.827874
1771	AKLKQQKYEINVLY	TNNT1	P13805	243		2741	1348	1465	1035	135	0.00255679	-0.181816		1271	547	506	660	97	0.000451641	-0.15184		1860	746	1018	625	164	0.0119895	-0.137017		0.00499931	-0.156891	0.487991	-0.659641
1772	KGEKGHPGLIGLIG	COL11A2	P13942	1407		4736	2197	2649	2034	262	0.00433896	-0.16215		2827	1357	1371	1510	305	0.0283174	-0.112559		8427	3275	4832	2485	749	0.0153377	-0.143906		0.015998	-0.139538	1.05281	-0.311138
1773	SRCHRLLLLLPLVL	COL11A2	P13942	6		5428	2499	3034	2028	285	0.00383861	-0.175724		6416	2586	2582	2891	608	-0.00214337	-0.136586		16082	6562	8934	5583	1258	0.0145173	-0.149094		0.00540418	-0.153801	0.508781	-0.597592
1774	ARSIRNDWKVGLDV	PRF1	P14222	123		3514	1768	2118	1714	257	0.0171573	-0.12406		5084	2192	2264	3071	632	0.0128558	-0.0901614		7310	3338	4622	2522	752	0.0351566	-0.118945		0.0217232	-0.111056	1.34681	0.260895
1775	PVRTSREHPVPLLP	HCLS1	P14317	318		3101	1472	1919	1256	182	0.0168587	-0.158652		3351	1148	1102	1778	374	-0.0335468	-0.109225		7007	2483	3250	2107	712	-0.0133423	-0.127939		-0.0100101	-0.131939	-0.28279	-0.158515
1776	LSRWLRSVGVFLLP	FDPS	P14324	5		6027	2905	4049	2645	506	0.0268118	-0.114804		5184	2888	2963	3020	567	0.0548083	-0.106376		10709	5267	7732	4547	1190	0.0540173	-0.0989002		0.0452124	-0.106693	2.55306	0.348504
1777	FYSRQKHMKLIVAA	SI	P14410	1704		5265	2575	2767	1912	382	0.000351161	-0.141465		4088	1600	1537	2110	502	-0.0113021	-0.100214		7466	2555	3582	2525	887	-0.0115242	-0.104075		-0.00749171	-0.115251	-0.153461	0.176631
1778	ARKKFSGLEISLIV	SI	P14410	3		4038	1859	2343	1772	249	0.00799717	-0.148872		2070	903	835	1099	241	0.00258864	-0.104344		6419	2602	3197	2163	629	0.00203674	-0.125628		0.00420751	-0.126281	0.447329	-0.0448944
1779	KNWRYIVPMLTVDG	AKR1A1	P14550	294		1935	861	954	787	180	-0.0119341	-0.107246		1530	664	628	702	196	0.00427166	-0.101725		6354	2410	3010	2054	652	-0.00721888	-0.122819		-0.00496044	-0.110597	-0.0234727	0.27011
1780	KEEKLSPEPILVDT	CCNB1	P14635	111		1061	445	497	502	35	-0.020809	-0.211549		2122	938	688	1031	178	-0.0209216	-0.145528		2637	944	1145	857	213	-0.0200488	-0.148762		-0.0205931	-0.168613	-0.826259	-0.895061
1781	KKLPKPLEKVPMLV	CCNB1	P14635	78		1644	811	798	909	161	-0.00792325	-0.084424		2673	1096	970	1585	378	-0.0126186	-0.0767627		7158	2790	3682	2656	1345	0.00344134	-0.0480324		-0.00570018	-0.0697397	-0.0614608	1.09066
1782	PEKDKFFAYLTLAK	TYR	P14679	131		2953	1242	1303	1206	161	-0.027413	-0.166302		2432	1214	1136	1438	245	0.0263347	-0.114447		6271	2422	2877	2046	505	-0.00977158	-0.149183		-0.00361662	-0.143311	0.0455367	-0.386904
1783	KCKEREEKIILVSS	IL1R1	P14778	24		1689	747	688	603	83	-0.03344	-0.184668		2232	992	1099	1132	214	0.025746	-0.128399		3125	1334	1480	997	189	-0.00064981	-0.181871		-0.00278128	-0.164979	0.0884338	-0.822081
1784	PANKRRSTLITVLN	IL1R1	P14778	287		4790	2060	2586	2124	427	-0.00379901	-0.107527		5519	2008	2021	2953	703	-0.0183029	-0.0942059		10530	3953	6043	3416	1248	0.013505	-0.106692		-0.00286565	-0.102809	0.0841009	0.426523
1785	VKKSRRLIIILVRE	IL1R1	P14778	445		2438	1124	1288	856	103	-0.0023112	-0.202644		2691	1153	1187	1287	279	0.0114885	-0.123082		6898	2956	3469	2166	516	0.00619749	-0.159509		0.00512492	-0.161745	0.494441	-0.757122
1786	EQRRRSGAMVKMAA	HNRNPL	P14866	26		2866	1098	1130	1138	196	-0.045086	-0.142807		2380	838	973	1348	226	-0.00782915	-0.123366		9670	3388	4359	3222	671	-0.0171509	-0.164612		-0.0233553	-0.143595	-0.968106	-0.392615
1787	ELGVKRPSSVKVFS	HNRNPL	P14866	527		3883	1372	1857	1654	237	-0.0281639	-0.151642		3994	1515	1274	2200	356	-0.0312941	-0.132113		10643	4121	5970	3209	850	0.0126877	-0.154575		-0.0155901	-0.14611	-0.569339	-0.443118
1788	NPDYRKRVSVELTN	JUP	P14923	661		2804	1210	1172	1257	113	-0.0319994	-0.194421		1561	547	597	622	133	-0.0154356	-0.154596		5219	1832	2288	1775	588	-0.0201171	-0.109596		-0.0225174	-0.152871	-0.925074	-0.578905
1789	IKWVKENKEVVLQW	ANPEP	P15144	949		1634	672	511	528	106	-0.0667863	-0.15963		1538	521	510	636	111	-0.0331327	-0.170815		5126	1690	2085	1252	270	-0.0319192	-0.212235		-0.0439461	-0.180893	-2.0255	-1.14169
1790	LAKELKFVTLVFRH	ACPP	P15309	33		1819	1069	1214	864	177	0.0371269	-0.0936256		3080	1237	1335	1402	303	0.00594245	-0.131688		4088	1732	2184	1497	416	0.0122991	-0.116725		0.0184561	-0.114013	1.17904	0.201501
1791	AQEVRKENPLQFKF	EZR	P15311	71		2458	955	969	1010	142	-0.0443074	-0.15944		1669	658	594	778	204	-0.01689	-0.106082		4388	1593	1997	1390	400	-0.0140869	-0.13699		-0.0250948	-0.134171	-1.05743	-0.203341
1792	VHKHKHEMTLKFGP	ATF2	P15336	46		1810	594	947	717	177	-0.0222215	-0.103147		1893	751	754	1000	228	-0.00407208	-0.100829		3519	1161	1571	1173	444	-0.0215191	-0.0980707		-0.0159375	-0.100682	-0.58718	0.469227
1793	TRFLKNCEEVGLFN	ATF2	P15336	74		1859	844	962	752	121	-0.0054392	-0.146926		1562	645	558	806	113	-0.0138955	-0.158286		3747	1329	1967	985	232	0.000485955	-0.190119		-0.00628292	-0.16511	-0.0913859	-0.824714
1794	KAQRSVIKPISIAG	FOSL2	P15408	240		3905	1706	1710	1656	331	-0.0261668	-0.115531		3496	1283	1386	1826	446	-0.00897669	-0.0952896		5901	2082	2304	1787	565	-0.0327058	-0.134113		-0.0226164	-0.114978	-0.93016	0.182119
1795	RAQDKKRNELGLPK	VAV1	P15498	587		1579	751	956	776	131	0.0145805	-0.109238		1702	678	678	867	171	-0.00381707	-0.122835		3682	1569	1782	1162	304	0.00164929	-0.148112		0.00413757	-0.126728	0.443737	-0.0538683
1796	DEEKNKKFGLSVGH	NQO1	P15559	248		1502	564	733	606	52	-0.0224536	-0.216018		675	238	204	380	50	-0.0409015	-0.149662		2570	901	1046	989	242	-0.0283871	-0.122404		-0.0305807	-0.162694	-1.33915	-0.776193
1797	KKSRYKSWSVYVGA	VEGFA	P15692	156		2025	950	1336	951	181	0.0233373	-0.103703		2338	808	839	1129	202	-0.0233313	-0.142657		4597	1750	2107	1509	383	-0.0106666	-0.144996		-0.00355354	-0.130452	0.048776	-0.128656
1798	LNRTGKSGSLKVIG	HIVEP1	P15822	1167		2125	955	1051	925	192	-0.0110384	-0.106751		2382	805	645	1233	202	-0.0558219	-0.140872		5321	2137	3147	1772	607	0.0206143	-0.109388		-0.0154153	-0.119004	-0.560363	0.10127
1799	PSRLVRQHNIQVPE	HIVEP1	P15822	1225		673	302	419	270	65	0.0145666	-0.10278		988	414	461	539	114	0.0166219	-0.103357		3129	1596	1945	1016	230	0.0394322	-0.159326		0.0235402	-0.121821	1.44012	0.0446873
1800	TALPRRQPTVHFSD	HIVEP1	P15822	2695		2220	1111	1312	1022	174	0.0146979	-0.119381		2003	723	799	999	235	-0.0091565	-0.106948		4918	1553	2329	1452	412	-0.0174193	-0.150291		-0.00395928	-0.12554	0.0279396	-0.0300033
1801	SESHKKQNYIPVKN	HIVEP1	P15822	95		3972	2044	2496	1586	262	0.0230366	-0.14665		3750	1361	1316	2119	434	-0.0231406	-0.101736		7091	2989	3942	2295	529	0.0164141	-0.158135		0.00543673	-0.135507	0.510453	-0.230179
1802	PGPRRLLLPVVLPL	ARSB	P15848	16		4683	1606	1761	1658	305	-0.0565302	-0.154798		3006	873	731	1206	342	-0.0761991	-0.122584		9583	3103	3141	2657	828	-0.0569264	-0.150485		-0.0632185	-0.142622	-3.0152	-0.373077
1803	RRGSRLSGALPLCL	PAX1	P15863	48		4922	2284	2477	1860	315	-0.00737992	-0.153136		5593	2338	2055	3298	599	-0.0102203	-0.10805		10155	3476	4357	3247	1042	-0.0239332	-0.123494		-0.0138445	-0.128227	-0.479695	-0.0839607
1804	DMKIKSLEEIYLFS	RPS2	P15880	74		2182	752	1131	1049	113	-0.0205651	-0.162678		2330	937	990	1164	211	0.00382725	-0.135572		6442	2908	3782	2923	637	0.0262812	-0.1081		0.0031811	-0.13545	0.39462	-0.229031
1805	IRYQRLVVELLIKN	CHN1	P15882	442		3448	1610	2087	1480	222	0.0134812	-0.145249		2537	1102	1122	1341	324	0.0125434	-0.0944226		6198	2379	3413	2339	592	0.0101614	-0.122171		0.012062	-0.120614	0.850681	0.0689225
1806	DRLERLDDAIHVLR	TCF4	P15884	389		4965	2328	2841	2092	233	0.00745873	-0.181439		3049	1437	1430	1541	272	0.0235803	-0.136705		8433	3458	4818	3110	749	0.0179166	-0.131565		0.0163185	-0.149903	1.06927	-0.519298
1807	LKKKFSCCVLVFLL	ST6GAL1	P15907	7		3533	1537	2041	1223	148	0.00437208	-0.204698		4467	2034	2281	2088	352	0.0310915	-0.154916		8205	3497	4712	2759	691	0.0206358	-0.142592		0.0186998	-0.167402	1.19155	-0.870737
1808	EDLKLKNTKIEVLE	DSP	P15924	1028		2069	954	1074	811	114	-0.00424457	-0.167129		4263	1944	1737	2539	394	0.00610991	-0.123776		8565	3367	4220	2967	701	-0.000874426	-0.144117		0.000330306	-0.145008	0.248223	-0.42098
1809	NLRNKYETEINITK	DSP	P15924	1207		1390	537	487	536	111	-0.0576222	-0.126785		2065	745	655	950	245	-0.0346218	-0.110206		2906	1155	1494	1076	233	0.00450295	-0.142389		-0.029247	-0.12646	-1.27066	-0.0484762
1810	ENRDLKDEIVRLND	DSP	P15924	1247		1606	619	724	778	126	-0.0298147	-0.116209		1347	616	489	738	143	-0.00642125	-0.112555		3362	1522	1648	1022	210	0.00642887	-0.181028		-0.00993569	-0.136597	-0.278967	-0.252073
1811	VSQRKQQLEVELRQ	DSP	P15924	1443		1927	905	1124	871	156	0.00972482	-0.116734		1601	534	570	688	126	-0.0261172	-0.159177		5999	2106	3146	2164	600	-0.000217461	-0.119562		-0.00553662	-0.131825	-0.0530612	-0.156219
1812	MRRSLKEQAIKITN	DSP	P15924	1603		1935	889	1094	883	142	0.00504162	-0.127043		2141	850	770	1258	341	-0.0153793	-0.0640317		6725	2808	3224	2058	535	-0.000558203	-0.154106		-0.00363196	-0.11506	0.0447486	0.180467
1813	PVTKKKVSYVQLKE	DSP	P15924	2178		1282	588	680	588	61	-0.00209289	-0.173887		1927	914	957	1041	307	0.0303208	-0.0686332		2763	1005	1318	953	279	-0.00872818	-0.120778		0.0064999	-0.121099	0.56505	0.0591832
1814	RCIKDEETGLCLLP	DSP	P15924	2432		2152	855	953	992	113	-0.0301449	-0.163473		2123	1000	1214	1268	243	0.0455808	-0.0997015		4152	1368	1893	1153	229	-0.0192684	-0.19992		-0.00127751	-0.154365	0.165657	-0.608902
1815	NKLKQESDQLVLNQ	DSP	P15924	328		1037	542	619	492	56	0.0182801	-0.157796		1397	585	517	902	148	-0.00918078	-0.103698		3645	1435	2124	1243	409	0.0178729	-0.109817		0.00899074	-0.12377	0.692962	0.00554394
1816	DRWQRIDKQIDFRL	DSP	P15924	866		2048	986	994	938	139	-0.00930665	-0.1355		2153	983	1013	1375	265	0.0221981	-0.0879498		4149	1678	2084	1397	571	0.00286727	-0.0879144		0.00525291	-0.103788	0.501014	0.40685
1817	QCRRKNYGQLDIFP	MUC1	P15941	1187		5829	2580	3015	2644	417	-0.00696472	-0.130706		6711	2736	3148	3438	731	0.0155117	-0.114013		9518	3989	4930	3532	1393	0.00823362	-0.0757951		0.00559354	-0.106838	0.518506	0.345595
1818	KTERLSPDLLTLGP	GATA1	P15976	137		1929	873	966	886	135	-0.00926124	-0.131914		2011	758	718	1305	213	-0.0190589	-0.103653		4505	1797	2191	1489	230	-0.00148478	-0.198837		-0.00993496	-0.144802	-0.278929	-0.416842
1819	AGSRLRLLLLLLLP	NPR1	P16066	11		4893	2608	3259	2098	293	0.0314465	-0.153483		2805	1166	1199	1466	227	0.00631494	-0.145592		11665	4160	5139	3109	884	-0.0187208	-0.167261		0.00634689	-0.155445	0.557193	-0.630608
1820	RHLRSAGSRLTLSG	NPR1	P16066	522		2612	1131	1237	1104	247	-0.0179372	-0.103449		3741	1390	1266	1949	548	-0.0258702	-0.080118		6967	2789	3773	2236	873	0.0106404	-0.101063		-0.0110557	-0.0948769	-0.336482	0.585818
1821	NTHREKPENVDITR	PFKFB1	P16118	448		2099	866	1066	839	120	-0.0128433	-0.161993		1690	757	576	913	128	-0.0146105	-0.150753		4590	1665	2144	1625	301	-0.0112438	-0.167321		-0.0128992	-0.160022	-0.431153	-0.722525
1822	ATQPKRPMSIPIIP	ITGB4	P16144	1321		1475	730	828	688	129	0.0084015	-0.106264		1550	668	712	898	206	0.0163695	-0.0847235		2488	798	893	649	262	-0.0472743	-0.131587		-0.00750109	-0.107525	-0.153943	0.331804
1823	APRSAKPALLKLTE	ITGB4	P16144	892		1018	735	774	671	131	0.0630484	-0.0442029		1629	645	665	823	302	-0.00143098	-0.0555082		3932	1505	2053	1297	958	0.00411265	-0.0256697		0.02191	-0.0417936	1.35641	1.65192
1824	KFHRPIGLRIPLPP	ANK1	P16157	1140		3056	1315	1415	1328	1133	-0.0207993	0.0495469		4606	1733	1682	2419	2168	-0.0167375	0.0498773		8667	3061	3903	2998	7210	-0.0168135	0.113313		-0.0181167	0.0709124	-0.699089	3.91545
1825	EDRRRTPTPLALRY	ANK1	P16157	1375		2547	1690	1779	1589	202	0.0489037	-0.101282		1844	1062	948	1215	286	0.0449352	-0.0605664		5372	2807	4152	2358	792	0.0649542	-0.0655961		0.052931	-0.0758148	2.94943	0.968652
1826	KIIRKVVRQIDLSS	ANK1	P16157	1826		3616	1705	2773	1480	293	0.0403024	-0.122464		2050	841	806	1178	290	-0.00366397	-0.0783866		4472	1898	1946	1249	284	-0.0103929	-0.184028		0.00874853	-0.128293	0.680524	-0.0852923
1827	TVKGKKFQTIPFNV	PDGFRA	P16234	194		3612	1371	1569	1466	194	-0.0348638	-0.168427		3541	1639	1411	2131	503	0.00447252	-0.0755084		5058	1796	1971	1432	450	-0.0325606	-0.145959		-0.020984	-0.129965	-0.846329	-0.118868
1828	GQYKKSYEKIHLDF	PDGFRA	P16234	959		3702	1499	1937	1357	220	-0.0106114	-0.16291		1514	680	640	771	139	0.00944325	-0.132723		5792	2339	3158	1789	450	0.0118839	-0.156181		0.00357192	-0.150605	0.41469	-0.533392
1829	EKLKTVGAALDILC	GLB1	P16278	381		5190	2578	2840	2472	410	0.00569895	-0.11697		6624	2512	2568	3512	683	-0.00967616	-0.118192		11493	4296	5541	3897	1045	-0.00609154	-0.133667		-0.00335625	-0.122943	0.0589071	0.0221554
1830	VKEGRVDEEIALRI	PPP3CB	P16298	61		1525	599	617	637	90	-0.040759	-0.155719		1883	780	765	1062	184	0.000519533	-0.120315		6579	2497	3248	1981	529	-0.00259553	-0.153817		-0.0142783	-0.143284	-0.501975	-0.386356
1831	AILRREKTMIEVEA	PPP3CB	P16298	82		2188	734	851	642	127	-0.0539395	-0.17751		3412	1323	1188	1858	309	-0.0203346	-0.130938		6093	2144	2991	2111	619	-0.00742726	-0.120072		-0.0272338	-0.14284	-1.16728	-0.377445
1832	SKVKKFDTSISFPP	GCFC2	P16383	253		1448	443	556	503	73	-0.0604048	-0.183165		2843	1044	1137	1401	223	-0.00795575	-0.152318		2601	1026	1169	689	181	-0.0108329	-0.176575		-0.0263978	-0.170686	-1.12435	-0.936691
1833	IIKKQLNTRLTLLQ	GCFC2	P16383	272		2672	1344	1517	1054	214	0.0105124	-0.125671		3109	1177	1288	1697	378	-0.00235818	-0.0981463		5912	2076	2901	1687	688	-0.0075853	-0.115772		0.000189643	-0.113196	0.240999	0.217901
1834	PVRAVKEGTLGLTP	EPB42	P16452	369		3097	1587	1868	1439	156	0.0182588	-0.167913		2066	841	686	1021	198	-0.0228468	-0.129845		7554	3193	4087	2677	818	0.0135532	-0.111769		0.00298838	-0.136509	0.384723	-0.250299
1835	IHKVNKDGALSLLP	PRLR	P16471	514		3320	1437	1898	1536	206	0.00293092	-0.145157		2844	1196	1122	1770	367	-0.00194411	-0.0842371		5989	2246	3448	2130	700	0.0138161	-0.103062		0.00493431	-0.110819	0.484652	0.265651
1836	KRGYRDINEIDINM	PCSK2	P16519	109		809	268	292	231	48	-0.0626889	-0.175139		721	315	287	425	65	0.00141429	-0.125784		1635	507	732	500	93	-0.0245587	-0.190432		-0.0286111	-0.163785	-1.238	-0.798096
1837	ADARKACADVTLAE	GNB3	P16520	22		4263	1888	1988	1755	189	-0.0184258	-0.188935		2702	938	929	1373	208	-0.0278499	-0.152666		9767	3940	5139	3535	720	0.00785584	-0.153306		-0.0128066	-0.164969	-0.426399	-0.821875
1838	ETCEKKSDIVLLLS	FER	P16591	346		1692	859	932	772	80	0.00770094	-0.175299		1854	896	802	1232	202	0.0160397	-0.0991712		4045	1368	1891	1212	287	-0.0150354	-0.167812		0.00290175	-0.147427	0.380275	-0.469579
1839	QVITKKSGVVLLNP	FER	P16591	540		2161	959	1288	900	177	0.0089698	-0.12006		2699	1442	1255	1710	298	0.0295946	-0.100504		7891	2880	3803	2456	638	-0.00745029	-0.151403		0.0103714	-0.123989	0.763862	0.00114479
1840	KLCRQAGIRVIMIT	ATP2A2	P16615	611		3346	2040	2438	1838	348	0.0488927	-0.0784512		1011	569	472	650	146	0.0330358	-0.0695253		4806	2173	2823	1855	665	0.0264365	-0.0797595		0.0361217	-0.075912	2.08622	0.9667
1841	RELKTILPLINFKV	PLCG2	P16885	164		2334	1053	1395	884	171	0.0101903	-0.137695		1986	855	825	918	227	0.00512143	-0.114052		4512	1992	2485	1574	489	0.0179614	-0.11246		0.011091	-0.121402	0.800818	0.053095
1842	LDEFKKDSSVFILG	PLCG2	P16885	222		4868	2171	2571	2089	299	-0.00422242	-0.150624		2777	1070	1068	1575	261	-0.0096269	-0.124495		9428	3280	4156	3421	783	-0.0200242	-0.139932		-0.0112912	-0.13835	-0.348574	-0.287278
1843	STPERRTVQVIMET	PLCG2	P16885	40		996	326	366	312	32	-0.0614401	-0.237045		632	200	224	363	49	-0.0292242	-0.143444		3293	1283	1905	887	193	0.0164936	-0.194768		-0.0247236	-0.191753	-1.03837	-1.35978
1844	KPYKWNGSEIAFLQ	ZNF12	P17014	239		2811	1442	1800	1243	180	0.0249648	-0.144092		2212	1115	1054	1388	184	0.0290919	-0.13228		5630	2370	2884	1977	479	0.00726112	-0.138981		0.0204393	-0.138451	1.28088	-0.289301
1845	IHRRGNMNVIDVGR	ZNF12	P17014	684		3367	1573	1900	1261	255	0.00572607	-0.134844		3406	1376	1545	1582	397	0.0113123	-0.111809		5399	2083	2787	1693	470	0.0032745	-0.142713		0.00677097	-0.129789	0.57897	-0.115336
1846	GKAFRFSSSVRIHE	ZNF14	P17017	594		1446	534	644	495	91	-0.0335183	-0.159632		1223	464	444	598	105	-0.0167546	-0.142182		3491	1212	1807	1101	308	-0.00226028	-0.140782		-0.0175111	-0.147532	-0.667985	-0.471676
1847	GTHPKRTAKLYLHQ	ZNF17	P17021	108		2978	1150	1319	1084	192	-0.0317346	-0.154172		3573	1373	1501	1823	540	7.47382e-06	-0.0778042		5555	1756	2368	1723	1150	-0.0290495	-0.0472039		-0.0202589	-0.09306	-0.809094	0.622308
1848	GKGLRRKKGLSLHQ	ZNF182	P17025	213		1342	534	524	496	201	-0.0439597	-0.0597023		1504	506	600	899	248	-0.0130041	-0.0591179		3119	861	1224	1055	799	-0.0457176	-0.0186801		-0.0342271	-0.0458334	-1.52641	1.57078
1849	GKAFREKSTVIIHY	ZNF182	P17025	297		4516	1957	2708	2218	273	0.00828804	-0.144862		4176	1897	1933	2405	469	0.0200595	-0.104035		6968	3098	4085	2890	800	0.0252776	-0.0965303		0.0178751	-0.115143	1.1492	0.17881
1850	KPRKTRGKNIRVKT	ZNF22	P17026	193		724	364	455	317	51	0.0218897	-0.132542		1782	622	645	843	183	-0.0217857	-0.124551		3230	1070	1336	816	376	-0.0297626	-0.122359		-0.0098862	-0.126484	-0.276425	-0.0489586
1851	RQRQKWGMTIRFDS	ZNF22	P17026	30		2674	956	1173	886	162	-0.0370734	-0.166197		2114	785	802	970	224	-0.0131608	-0.122871		5983	2000	2489	1867	542	-0.0286586	-0.138591		-0.0262976	-0.142553	-1.1192	-0.371686
1852	VSLRRRKREVLVED	ZNF24	P17028	144		1920	797	799	761	162	-0.0346014	-0.119452		1193	392	255	575	115	-0.0833977	-0.130205		3200	1084	1167	843	399	-0.0425013	-0.112418		-0.0535002	-0.120692	-2.51613	0.0673717
1853	AFRCKSQLIVHLRI	ZNF26	P17031	184		7237	3835	5047	3435	443	0.0362237	-0.145521		9990	4419	5566	4719	829	0.0391482	-0.14876		19697	9488	11807	6879	1648	0.0321853	-0.141308		0.0358524	-0.145196	2.07239	-0.424767
1854	NKHIKDQLGLSFHS	ZNF28	P17035	134		2078	750	847	772	113	-0.044673	-0.171557		2649	1066	1119	1604	267	0.00320549	-0.113104		3525	1367	1287	815	260	-0.0348756	-0.177847		-0.0254477	-0.154169	-1.07556	-0.604982
1855	RFQKDISQGLKFKE	ZNF3	P17036	115		1778	806	947	707	127	-0.00231896	-0.137594		2468	961	1008	1362	299	-0.00235508	-0.0978598		5262	1909	2388	1532	433	-0.0144473	-0.153069		-0.00637377	-0.129508	-0.0960515	-0.109689
1856	KLYKPEDVTVILTT	ZNF43	P17038	788		3541	1826	1925	1478	205	0.00706319	-0.158569		3815	1660	1619	2048	378	0.00802963	-0.121804		5974	3100	3741	2235	612	0.0411896	-0.114877		0.0187608	-0.13175	1.19468	-0.154726
1857	GHSRSKPHVIALLE	ZNF30	P17039	57		4396	2179	2547	2116	290	0.0119345	-0.136301		5451	2199	2097	2794	643	-0.00709176	-0.105112		10956	4195	6136	3846	1093	0.0118927	-0.121439		0.00557847	-0.12095	0.517732	0.0621703
1858	KDGRRWCTDLQLED	ZNF30	P17039	78		3070	1291	1428	1346	195	-0.0215679	-0.145511		3507	1462	1295	1883	365	-0.00978969	-0.11632		7363	2803	3872	2374	509	0.0045831	-0.166803		-0.00892483	-0.142878	-0.227056	-0.378207
[truncated: 9,898 more rows]

## Sheet: ERK2-E320K data
Dataset S1. Illumina sequencing data and enrichment scores for Y2H screens.
[truncated: 11,759 more rows]
