# Supplementary material for: Cancer hotspot mutations rewire ERK2 specificity by selective exclusion of docking interactions
Source: J Biol Chem. 2025 Feb 25;301(4):108348. doi: 10.1016/j.jbc.2025.108348 (PMC11982978; doi:10.1016/j.jbc.2025.108348)
Supplement: Dataset S2 [file mmc2.xlsx]

## Sheet: WT Hits
Dataset S2. Hit sequences from Y2H screens.
Gene name	Uniprot ID	Residue start	D-site sequence	WT rank	Z-score
RHBDF2	Q6PJF5	22	RLQSRKPPNLSITI	1	20.4194
TRERF1	Q96PN7	652	KKFRHRPEPLFIPP	2	19.0536
SUPT20H	Q8NEM7	457	KGVKHRPPPIKLPS	3	18.0745
KMT2C	Q8NEZ4	1198	RKRSKPKLKLKIIN	4	17.1505
AEBP1	Q8IUX7	1021	LQQRRLQHRLRLRA	5	15.9363
ANAPC5	Q9UJX4	57	LMERRRLNQLLLPL	6	15.4609
ELMSAN1	Q6PJG2	601	PKQRPRPEPLIIPT	7	14.8973
ISG20	Q96AZ6	169	IRARRGLPRLAVSD	8	14.419
MLYCD	O95822	11	GLTARRLLPLRLPP	9	14.2864
GLB1L3	Q8NCI6	14	CLSWKRMAGIFFLP	10	14.1191
EPM2A	B3EWF7	211	RPRCRRQPRLRLPT	11	13.0473
ZNF534	Q76KX8	116	NKSLKNQHGLTLQL	12	12.3949
CFAP54	Q96N23	902	KKSRVPPPPILLSR	13	11.9287
DENND2A	Q9ULE3	476	KKRKIPKLVLRINA	14	11.2129
LIG3	P49916	52	PLFLRRKPVLSFQG	15	10.8718
L3MBTL3	Q96JM7	168	KCSRKKKPKLSLKA	16	10.6586
CBX7	O95931	72	RKRGPKPKRLLLQR	17	10.5028
GAB1	Q13480	527	PDRKVKPAPLEIKP	18	10.2502
PTPN5	P54829	242	GLQERRGSNVSLTL	19	10.2269
TBX2	Q13207	292	NGRREKRKQLTLPS	20	10.2068
ANKRD12	Q6UB98	1111	RLRNRNCLELKIKD	21	10.1149
MAP2K3	P46734	18	KGKSKRKKDLRISC	22	10.0156
TTLL6	Q8N841	54	KKRKKKRLVINLSS	23	9.99795
RREB1	Q92766	1043	LRPLRPKPPLLLPK	24	9.18415
PTPN7	P35236	41	RLQERRGSNVALML	25	9.08753
MLXIP	Q9HAP2	145	SPKWKNFKGLKLQW	26	8.72435
FAAP100	Q0VG06	82	LCARRGLYCLSLDH	27	8.71675
PTPRE	P23469	431	EEEFRKLTNVRIMK	28	8.59512
MAP2K6	P52564	5	SKGKKRNPGLKIPK	29	8.58356
MGA	Q8IWI9	613	PGKRGRPRKLKLCK	30	8.02881
MAP2K1	Q02750	3	SMPKKKPTPIQLNP	31	7.95851
TTN	Q8WZ42	2348	CKLKMKPRPIAILQ	32	7.95611
HPS4	Q9NQG7	463	PLPRRTRRPLLLPR	33	7.88015
HAS3	O00219	68	RRMRRAGQALKLPS	34	7.81964
ASPM	Q8IZT6	1508	LYKRRKESILTIQK	35	7.80073
SOX18	P35713	163	RKARRLEPGLLLPG	36	7.77734
TNRC18	O15417	1996	LWTRRRSERIFLHD	37	7.77603
GAB2	Q9UQC2	521	PDRKAKPTPLDLRN	38	7.62745
ZNF675	Q8TD23	189	TRHERNYTKVNFCK	39	7.60354
MELK	Q14680	326	KKARGKPVRLRLSS	40	7.5749
RIN2	Q8WYP3	126	TKMQKKVLSLRLPC	41	7.26542
MED6	O75586	174	IFQRQRVDALLLDL	42	7.04745
MAP2K2	P36507	4	ARRKPVLPALTINP	43	6.81885
RNF151	Q2KHN1	59	RKEVKRKKVVHMNK	44	6.59281
SMARCD3	Q6STE5	152	PMKQKRKLRLYISN	45	6.56806
POLR3C	Q9BUI4	361	GSRCARIFRLVLQK	46	6.38897
AGAP3	Q96P47	253	VVALRKKQQLAIGP	47	6.32982
ASPM	Q8IZT6	1918	QFRLFKTAALVIQQ	48	6.09842
DNAJC27	Q9NZQ0	7	PKRKEPGRSLRIKV	49	5.99997
B4GALT5	O43286	2	SGMRARRGLLRLPR	50	5.94676
GLT8D2	Q9H1C3	5	ALLRKINQVLLFLL	51	5.93052
KLC2	Q9H0B6	62	ILLRRSLEAIELGL	52	5.90343
ZNF493	Q6ZR52	630	HLSRHKIIHIGIHT	53	5.89598
ABCA7	Q8IZY2	285	RLLWRRLKPLILGK	54	5.8613
TTC41P	Q6P2S7	526	LRKKPDLSPLKLTI	55	5.80712
BCL6	P41182	668	HFRHKSQLRLHLRQ	56	5.63893
RAP1GAP	P47736	496	PFGSRRSSAIGIEN	57	5.61035
GTF3C1	Q12789	2050	KRWLRKPRPVSLFS	58	5.35286
BANP	Q8N9N5	157	PGRRQNTIVVKVPG	59	5.2543
JAZF1	Q86VZ6	77	SLKKKIQPKLSLTL	60	5.23976
TACC1	O75410	229	RSKLRKPKPVPLRK	61	5.18035
SYDE2	Q5VT97	1053	RQKKERPHMLNLSG	62	5.14075
ESR1	P03372	302	KRSKKNSLALSLTA	63	5.10826
SCARF1	Q14162	584	SLARAKRPSVSFAE	64	5.09286
DCAF11	Q8TEB1	414	QVPKKAWRKLKLPG	65	5.07335
RBM28	Q9NW13	665	PDGKKRRKVLALPS	66	5.03136
ZMYND15	Q9H091	262	SGDPRKPRQLTVGD	67	5.01602
PPARGC1A	Q9UBK2	371	EERKTKRPSLRLFG	68	4.98814
KIAA0556	O60303	769	KQGGRKPKPLWLSP	69	4.9839
MTUS1	Q9ULD2	879	KSRQKNPRSLCIQP	70	4.96798
PCLO	Q9Y6V0	3519	PKDKKRPTPLEIGY	71	4.93492
CMYA5	Q8N3K9	1252	KKGVKPKLVLNVTS	72	4.90985
ROR1	Q01973	7	RRRGTRPPLLALLA	73	4.88887
PRAME	P78395	198	EKVKRKKNVLRLCC	74	4.69209
DISC1	Q9NRI5	343	LRNRRQMEVISLRL	75	4.66645
RGL1	Q9NZL6	741	QVKLRSRTSLTLPR	76	4.62538
MLXIPL	Q9NP71	105	SPKWKNFKGLKLLC	77	4.60006
MTOR	P42345	2166	ITSKQRPRKLTLMG	78	4.58271
BAZ1A	Q9NRL2	275	RRRGRPPKRIHISQ	79	4.54666
KMT2E	Q8IZD2	526	KQRKLSPLRLSVSN	80	4.49087
FLRT1	Q9NZU1	385	FTLKAKRPGLRLPD	81	4.42259
NOL9	Q5SY16	19	LRVRKARPQLILSR	82	4.35262
SIN3A	Q96ST3	439	PPVKKKPKLLNLKD	83	4.29491
IFT140	Q96RY7	813	KTQRLDVAKVCLGN	84	4.26415
CRNKL1	Q9BZJ0	113	ARGQRSVLQVPLPV	85	4.21125
IWS1	Q96ST2	581	NQKKPALKKLTLLP	86	4.19056
CMIP	Q8IY22	634	LQRKGGPTRLTLPS	87	4.12359
SMARCD1	Q96GM5	177	PIKQKRKLRIFISN	88	4.04314
BEND5	Q7L4P6	88	MQKKIKIPKLSLNH	89	3.93787
PEG10	Q86TG7	248	RKPRSPPRALVLPH	90	3.93696
FCRLB	Q6BAA4	274	RSVRKRSPWLQLPG	91	3.87948
TTC28	Q96AY4	190	KLDKSPFVVVSVVG	92	3.83134
SP100	P23497	551	RKKDRPRKHLTLNN	93	3.82839
PLCZ1	Q86YW0	341	KKTRKLKIALALSD	94	3.77998
MCTP2	Q6DN12	13	LKQRTRPLLINLSK	95	3.76692
DOCK6	Q96HP0	224	RRQHRPPALLTLYP	96	3.70834
ZBTB45	Q96K62	171	SRKQRQPARLQLPA	97	3.69512
NBAS	A2RRP1	54	ITKAIRDRLLFLRQ	98	3.63824
ATP8B1	O43520	814	KTKRNKILKLKFPR	99	3.62161
ARHGAP31	Q2M1Z3	1099	PKGKNRPSSLNLDP	100	3.61608
MAP3K19	Q56UN5	132	RKKKLTMRPLVLQK	101	3.59462
ARHGEF2	Q92974	138	LGSRRGRSSLSLAK	102	3.54984
WWC1	Q8IX03	312	AKRRIANLKIQLAK	103	3.54509
NSD1	Q96L73	9	CELPRRNCLLPFSN	104	3.49491
FBF1	Q8TES7	198	DTPIRKKEELLFDD	105	3.48916
MUM1	Q2TAK8	48	EKIKVKSTEVEILE	106	3.47046
SMG1	Q96Q15	2134	PTKTKPKKLLFLGS	107	3.46258
DDX54	Q8TDD1	831	LKQRRRAQKLHFLQ	108	3.40913
ATXN7L3	Q14CW9	306	RKTKKKKSHLSLVG	109	3.3891
TAGAP	Q8N103	433	QGKTKRPVDLKIKN	110	3.3833
ZBED6	P86452	61	PAKKKRKKGLRIKG	111	3.34515
SEC63	Q9UGP8	530	KPLKKKPTPVLLPQ	112	3.34027
MTX3	Q5HYI7	290	QLPPRKLPTLKLTP	113	3.24598
MAPK8IP1	Q9UQF2	157	TYRPKRPTTLNLFP	114	3.21511
TFR2	Q9UP52	79	AAGRRAAPYLVLTA	115	3.19382
PROX2	Q3B8N5	383	PWRTTKPQPLVLSQ	116	3.18767
LRP2BP	Q9P2M1	255	YKMKFFTKCVAFSK	117	3.15253
UTP23	Q9BRU9	5	TRQKHAKKHLGFFR	118	3.13398
GNAS	P84996	407	GRPLRLPPPLRLLR	119	3.08407
MAP9	Q49MG5	145	IKMKPKPRILSIKS	120	3.07681
CENPC	Q03188	721	IPKNRIHHKLVLPS	121	3.05163

## Sheet: D319N Hits
Gene name	Uniprot ID	Residue start	D-site sequence	D319N rank	Z-score
TRERF1	Q96PN7	652	KKFRHRPEPLFIPP	1	24.7375
SUPT20H	Q8NEM7	457	KGVKHRPPPIKLPS	2	22.0573
KMT2C	Q8NEZ4	1198	RKRSKPKLKLKIIN	3	18.3467
ELMSAN1	Q6PJG2	601	PKQRPRPEPLIIPT	4	16.2569
PTPRE	P23469	431	EEEFRKLTNVRIMK	5	15.0412
ZMYND15	Q9H091	262	SGDPRKPRQLTVGD	6	14.7945
RAP1GAP	P47736	496	PFGSRRSSAIGIEN	7	13.8581
BANP	Q8N9N5	157	PGRRQNTIVVKVPG	8	13.7305
RREB1	Q92766	1043	LRPLRPKPPLLLPK	9	13.6592
RHBDF2	Q6PJF5	22	RLQSRKPPNLSITI	10	13.4415
RNF151	Q2KHN1	59	RKEVKRKKVVHMNK	11	13.3216
SCARF1	Q14162	584	SLARAKRPSVSFAE	12	13.3028
MUM1	Q2TAK8	48	EKIKVKSTEVEILE	13	12.4429
RIN2	Q8WYP3	126	TKMQKKVLSLRLPC	14	12.139
DENND2A	Q9ULE3	476	KKRKIPKLVLRINA	15	11.5491
ASPM	Q8IZT6	1918	QFRLFKTAALVIQQ	16	11.1645
CRNKL1	Q9BZJ0	113	ARGQRSVLQVPLPV	17	10.7273
AGAP3	Q96P47	253	VVALRKKQQLAIGP	18	10.3363
EPM2A	B3EWF7	211	RPRCRRQPRLRLPT	19	9.7506
ZNF534	Q76KX8	116	NKSLKNQHGLTLQL	20	9.73807
MIS18BP1	Q6P0N0	750	PKLKKIENQVAMSF	21	9.67896
TTC41P	Q6P2S7	526	LRKKPDLSPLKLTI	22	9.53512
TFR2	Q9UP52	79	AAGRRAAPYLVLTA	23	9.4494
KIAA0556	O60303	769	KQGGRKPKPLWLSP	24	9.11005
NSD1	Q96L73	9	CELPRRNCLLPFSN	25	9.02616
CMYA5	Q8N3K9	1252	KKGVKPKLVLNVTS	26	8.87658
L3MBTL3	Q96JM7	168	KCSRKKKPKLSLKA	27	8.81396
TTC28	Q96AY4	190	KLDKSPFVVVSVVG	28	8.69696
GAB1	Q13480	527	PDRKVKPAPLEIKP	29	8.63721
CTU2	Q2VPK5	30	VKCKEAQPVVVIRA	30	8.46518
CFAP54	Q96N23	902	KKSRVPPPPILLSR	31	8.2963
MTX3	Q5HYI7	290	QLPPRKLPTLKLTP	32	8.19501
PIGN	O95427	378	KMTQKKEVTLPFLF	33	8.18102
HPS4	Q9NQG7	463	PLPRRTRRPLLLPR	34	8.08962
JAZF1	Q86VZ6	77	SLKKKIQPKLSLTL	35	7.96044
GNAS	P84996	407	GRPLRLPPPLRLLR	36	7.94539
APOB	P04114	2147	KKYRITENDIQIAL	37	7.7862
TBX2	Q13207	292	NGRREKRKQLTLPS	38	7.62275
IWS1	Q96ST2	581	NQKKPALKKLTLLP	39	7.61087
GLT8D2	Q9H1C3	5	ALLRKINQVLLFLL	40	7.36326
PPARGC1A	Q9UBK2	371	EERKTKRPSLRLFG	41	7.32131
GAB2	Q9UQC2	521	PDRKAKPTPLDLRN	42	7.06882
MAP2K3	P46734	18	KGKSKRKKDLRISC	43	6.84287
TAX1BP1	Q86VP1	728	VHKKCPLCELMFPP	44	6.75983
MAP2K7	O14733	38	PQRPRPTLQLPLAN	45	6.71939
GRIK2	Q13002	15	RTVKLLLCLLWIGY	46	6.67321
PEG10	Q86TG7	248	RKPRSPPRALVLPH	47	6.63626
CPED1	A4D0V7	877	VLKRENLLNILVII	48	6.63374
MTOR	P42345	2166	ITSKQRPRKLTLMG	49	6.5001
MAP2K2	P36507	4	ARRKPVLPALTINP	50	6.35377
MGA	Q8IWI9	613	PGKRGRPRKLKLCK	51	6.34436
DNAJC27	Q9NZQ0	7	PKRKEPGRSLRIKV	52	6.32664
ASXL2	Q76L83	614	QVRKVPPLKIPVSR	53	6.29011
TAGAP	Q8N103	433	QGKTKRPVDLKIKN	54	6.28495
ZBTB47	Q9UFB7	228	TYSRREQSQIIVEV	55	6.10435
RALGAPA2	Q2PPJ7	1253	ETDKKFIVSLLLCL	56	6.08645
BCL6	P41182	668	HFRHKSQLRLHLRQ	57	5.96696
FLRT1	Q9NZU1	385	FTLKAKRPGLRLPD	58	5.85818
TTN	Q8WZ42	2348	CKLKMKPRPIAILQ	59	5.78185
PRX	Q9BXM0	1327	KSPKLRLPRVGFSQ	60	5.59139
CMIP	Q8IY22	634	LQRKGGPTRLTLPS	61	5.57561
MAP2K1	Q02750	3	SMPKKKPTPIQLNP	62	5.54417
RNF10	Q8N5U6	560	RQRHRYLSHLPLTC	63	5.47324
CBX7	O95931	72	RKRGPKPKRLLLQR	64	5.43235
RGL1	Q9NZL6	741	QVKLRSRTSLTLPR	65	5.36027
MAPK8IP1	Q9UQF2	157	TYRPKRPTTLNLFP	66	5.32605
KMT2E	Q8IZD2	526	KQRKLSPLRLSVSN	67	5.28638
CDAN1	Q8IWY9	623	WQGERKQFAVVLLS	68	5.1428
SMARCD3	Q6STE5	152	PMKQKRKLRLYISN	69	5.07516
DCAF11	Q8TEB1	414	QVPKKAWRKLKLPG	70	5.04131
ITSN1	Q15811	472	VVLKAKKKTLEFEL	71	4.96733
MELK	Q14680	326	KKARGKPVRLRLSS	72	4.91872
MED6	O75586	174	IFQRQRVDALLLDL	73	4.91838
BEND5	Q7L4P6	88	MQKKIKIPKLSLNH	74	4.9062
INPP4B	O15327	597	NRAKQSLTFVLLQE	75	4.82443
PLEC	Q15149	1224	YLEKLKTISLVIRG	76	4.81063
CTR9	Q6PD62	53	YKQGKTEEFVKLLE	77	4.77796
ELK1	P19419	315	KGRKPRDLELPLSP	78	4.71029
MAP2K6	P52564	5	SKGKKRNPGLKIPK	79	4.68213
OSGEP	Q9NPF4	323	VTQRYRTDEVEVTW	80	4.64066
ZBTB45	Q96K62	171	SRKQRQPARLQLPA	81	4.58313
ZNF624	Q9P2J8	201	SQRGFRFESILIPE	82	4.55398
PROX2	Q3B8N5	383	PWRTTKPQPLVLSQ	83	4.49069
INTS1	Q8N201	1222	KLRMIRSEVLRLVD	84	4.40365
INTS9	Q9NV88	644	LRVRLRDLVLKFLQ	85	4.3415
TTC41P	Q6P2S7	1182	PGKGKKKPIICISA	86	4.26279
JAKMIP1	Q96N16	320	LLKRSRETEVQLKP	87	4.23584
TTLL11	Q8NHH1	225	SKARTSLDALKISI	88	4.03016
TTLL6	Q8N841	54	KKRKKKRLVINLSS	89	4.00439
GTSE1	Q9NYZ3	210	ATQRKPGTKLLLPR	90	3.95786
ROR1	Q01973	7	RRRGTRPPLLALLA	91	3.92801
ANK1	P16157	1140	KFHRPIGLRIPLPP	92	3.91545
NOL9	Q5SY16	19	LRVRKARPQLILSR	93	3.87325
TPTE2	Q6XPS3	177	VRLLRLIILIRIFH	94	3.85231
B4GALNT4	Q76KP1	499	AARAARPLPLFLGR	95	3.81202
GNAS	P84996	159	ALPLRRLCHLSLME	96	3.77967
EIF3M	Q7L2H7	363	NLNKVKNSLLSLSD	97	3.74635
MLXIP	Q9HAP2	145	SPKWKNFKGLKLQW	98	3.70024
DGCR8	Q8WYQ5	723	QYAKKNKPNLHILS	99	3.62491
SNX14	Q9Y5W7	326	EPRNKKPSVLKLEL	100	3.62477
IRS4	O14654	885	KNKAKRPNRLSFIT	101	3.61157
INSR	P06213	476	TKGRQERNDIALKT	102	3.59803
ZBTB25	P24278	405	KSSRLSQEHLDLPC	103	3.59477
DNAH7	Q8WXX0	290	HTNFKKLRLVDIKE	104	3.53347
STMN4	Q9H169	9	KEKMKELPLVSLFC	105	3.52607
FBXL5	Q9UKA1	497	EWRHRNVESLCVME	106	3.47485
SYDE2	Q5VT97	1053	RQKKERPHMLNLSG	107	3.43849
KEAP1	Q14145	296	SDSRCKDYLVKIFE	108	3.42415
CCDC155	Q8N6L0	501	PVRRRAWGQLCLPP	109	3.41406
MCTP2	Q6DN12	13	LKQRTRPLLINLSK	110	3.37036
PON2	Q15165	29	LKASREVESVDLPH	111	3.32612
DDX6	P26196	74	KTLKLPPKDLRIKT	112	3.30998
SOX18	P35713	163	RKARRLEPGLLLPG	113	3.30674
MTUS1	Q9ULD2	879	KSRQKNPRSLCIQP	114	3.29952
CENPC	Q03188	721	IPKNRIHHKLVLPS	115	3.25603
TULP4	Q9NRJ4	65	RRDRSTPQRINFNL	116	3.25585
GTF3C1	Q12789	2050	KRWLRKPRPVSLFS	117	3.19807
ZNF770	Q6IQ21	401	GNRKKKTLTLPFSW	118	3.18399
ARHGAP31	Q2M1Z3	1099	PKGKNRPSSLNLDP	119	3.18111
SMARCD1	Q96GM5	177	PIKQKRKLRIFISN	120	3.18017
ATP6AP1	Q15904	225	VRPSRVARDVAVVA	121	3.17385
SIN3A	Q96ST3	439	PPVKKKPKLLNLKD	122	3.13798
B4GALT5	O43286	2	SGMRARRGLLRLPR	123	3.12551
NBAS	A2RRP1	54	ITKAIRDRLLFLRQ	124	3.07345
CHD3	Q12873	285	RGKKMAPLKIKLGL	125	3.04401
TRPS1	Q9UHF7	241	LIKHFRKYHLGLHN	126	3.02722
FCRLB	Q6BAA4	274	RSVRKRSPWLQLPG	127	3.02454

## Sheet: E320K Hits
Gene name	Uniprot ID	Residue start	D-site sequence	E320K rank	Z-score
TRERF1	Q96PN7	652	KKFRHRPEPLFIPP	1	19.8809
SUPT20H	Q8NEM7	457	KGVKHRPPPIKLPS	2	18.3986
PTPRE	P23469	431	EEEFRKLTNVRIMK	3	15.9403
RNF151	Q2KHN1	59	RKEVKRKKVVHMNK	4	15.5449
MUM1	Q2TAK8	48	EKIKVKSTEVEILE	5	15.2173
SCARF1	Q14162	584	SLARAKRPSVSFAE	6	15.1911
BANP	Q8N9N5	157	PGRRQNTIVVKVPG	7	13.3804
ELMSAN1	Q6PJG2	601	PKQRPRPEPLIIPT	8	12.6377
RHBDF2	Q6PJF5	22	RLQSRKPPNLSITI	9	11.1993
CRNKL1	Q9BZJ0	113	ARGQRSVLQVPLPV	10	11.1362
GLT8D2	Q9H1C3	5	ALLRKINQVLLFLL	11	11.0902
APOB	P04114	2147	KKYRITENDIQIAL	12	10.8015
KIAA0556	O60303	769	KQGGRKPKPLWLSP	13	10.7314
RIN2	Q8WYP3	126	TKMQKKVLSLRLPC	14	10.1316
TFR2	Q9UP52	79	AAGRRAAPYLVLTA	15	10.0948
RREB1	Q92766	1043	LRPLRPKPPLLLPK	16	10.077
CTU2	Q2VPK5	30	VKCKEAQPVVVIRA	17	10.0694
MAP2K1	Q02750	3	SMPKKKPTPIQLNP	18	9.9911
GAB1	Q13480	527	PDRKVKPAPLEIKP	19	9.92221
RNF10	Q8N5U6	560	RQRHRYLSHLPLTC	20	9.78997
GNAS	P84996	407	GRPLRLPPPLRLLR	21	9.53002
GAB2	Q9UQC2	521	PDRKAKPTPLDLRN	22	9.28088
RAP1GAP	P47736	496	PFGSRRSSAIGIEN	23	8.98588
CFAP54	Q96N23	902	KKSRVPPPPILLSR	24	8.87984
ZNF534	Q76KX8	116	NKSLKNQHGLTLQL	25	8.12287
ZMYND15	Q9H091	262	SGDPRKPRQLTVGD	26	8.05401
TAX1BP1	Q86VP1	728	VHKKCPLCELMFPP	27	7.87948
MTX3	Q5HYI7	290	QLPPRKLPTLKLTP	28	7.60366
JAKMIP1	Q96N16	320	LLKRSRETEVQLKP	29	7.50079
PROX2	Q3B8N5	383	PWRTTKPQPLVLSQ	30	7.35158
KMT2C	Q8NEZ4	1198	RKRSKPKLKLKIIN	31	7.31165
AGAP3	Q96P47	253	VVALRKKQQLAIGP	32	7.15344
ASPM	Q8IZT6	1918	QFRLFKTAALVIQQ	33	7.09039
PLEC	Q15149	1224	YLEKLKTISLVIRG	34	7.03986
PEG10	Q86TG7	248	RKPRSPPRALVLPH	35	7.01499
ATP6AP1	Q15904	225	VRPSRVARDVAVVA	36	6.76899
ELANE	P08246	5	MTLGRRLACLFLAC	37	6.70721
MED6	O75586	174	IFQRQRVDALLLDL	38	6.68806
BCL6	P41182	668	HFRHKSQLRLHLRQ	39	6.5087
TTN	Q8WZ42	2348	CKLKMKPRPIAILQ	40	6.50687
CTR9	Q6PD62	710	KFYKHQNTEVVLYL	41	6.48052
TAGAP	Q8N103	433	QGKTKRPVDLKIKN	42	6.44749
HPS4	Q9NQG7	463	PLPRRTRRPLLLPR	43	6.18962
NBAS	A2RRP1	54	ITKAIRDRLLFLRQ	44	6.09252
NSD1	Q96L73	9	CELPRRNCLLPFSN	45	6.06994
CMYA5	Q8N3K9	1252	KKGVKPKLVLNVTS	46	6.06461
DENND2A	Q9ULE3	476	KKRKIPKLVLRINA	47	6.02542
INTS9	Q9NV88	644	LRVRLRDLVLKFLQ	48	6.02536
IWS1	Q96ST2	581	NQKKPALKKLTLLP	49	6.0177
BEND5	Q7L4P6	88	MQKKIKIPKLSLNH	50	5.92547
AHI1	Q8N157	472	GFRKIAWAFLKLLG	51	5.88738
JAZF1	Q86VZ6	77	SLKKKIQPKLSLTL	52	5.87276
MTOR	P42345	2166	ITSKQRPRKLTLMG	53	5.80222
MIS18BP1	Q6P0N0	750	PKLKKIENQVAMSF	54	5.78001
B4GALNT4	Q76KP1	499	AARAARPLPLFLGR	55	5.74926
DNAJC27	Q9NZQ0	7	PKRKEPGRSLRIKV	56	5.6915
TTC41P	Q6P2S7	526	LRKKPDLSPLKLTI	57	5.53276
EPM2A	B3EWF7	211	RPRCRRQPRLRLPT	58	5.53029
L3MBTL3	Q96JM7	168	KCSRKKKPKLSLKA	59	5.441
ZMAT1	Q5H9K5	264	PRHRMFEQRLPFET	60	5.43704
TBX2	Q13207	292	NGRREKRKQLTLPS	61	5.38732
INPP4B	O15327	597	NRAKQSLTFVLLQE	62	5.3322
KSR1	Q8IVT5	594	ISRKASQTSVYLQE	63	5.28839
ASXL2	Q76L83	614	QVRKVPPLKIPVSR	64	5.24578
AHNAK	Q09666	4734	GPKVKGDVDVTLPK	65	5.22184
MAP2K3	P46734	18	KGKSKRKKDLRISC	66	5.20837
TG	P01266	961	KGIRLRNEDLGLPP	67	5.19292
PRX	Q9BXM0	1327	KSPKLRLPRVGFSQ	68	5.14041
CMIP	Q8IY22	634	LQRKGGPTRLTLPS	69	5.09099
DCAF11	Q8TEB1	414	QVPKKAWRKLKLPG	70	5.05114
ANK1	P16157	1140	KFHRPIGLRIPLPP	71	4.99365
MAP2K7	O14733	38	PQRPRPTLQLPLAN	72	4.85061
SYDE2	Q5VT97	1053	RQKKERPHMLNLSG	73	4.79114
SNX14	Q9Y5W7	326	EPRNKKPSVLKLEL	74	4.74601
KMT2E	Q8IZD2	526	KQRKLSPLRLSVSN	75	4.69688
FLRT1	Q9NZU1	385	FTLKAKRPGLRLPD	76	4.67427
ZNF770	Q6IQ21	401	GNRKKKTLTLPFSW	77	4.59601
TPTE2	Q6XPS3	177	VRLLRLIILIRIFH	78	4.59035
DMD	P11532	1449	DVAQKKLQDVSMKF	79	4.50395
NCAPG2	Q86XI2	516	RPVSRRLVSLIFNS	80	4.50142
GRIK2	Q13002	15	RTVKLLLCLLWIGY	81	4.49812
LEMD3	Q9Y2U8	827	VDKNSREGCVYVKC	82	4.45208
RGL1	Q9NZL6	741	QVKLRSRTSLTLPR	83	4.37711
OSGEP	Q9NPF4	323	VTQRYRTDEVEVTW	84	4.37102
INSR	P06213	476	TKGRQERNDIALKT	85	4.35081
ELK1	P19419	315	KGRKPRDLELPLSP	86	4.26278
CBX7	O95931	72	RKRGPKPKRLLLQR	87	4.25971
ARHGAP31	Q2M1Z3	1099	PKGKNRPSSLNLDP	88	4.22504
TSHZ1	Q6ZSZ6	450	TSASKKGKQLVLDP	89	4.21913
PIGN	O95427	378	KMTQKKEVTLPFLF	90	4.18054
RBM44	Q6ZP01	1024	IRHKGFLNGLSITT	91	4.13308
ZBTB20	Q9HC78	312	THCRKQPRPVRIQT	92	4.11429
INTS1	Q8N201	1222	KLRMIRSEVLRLVD	93	4.11364
TTC28	Q96AY4	190	KLDKSPFVVVSVVG	94	4.08891
TAPBP	O15533	40	KGLAKRPGALLLRQ	95	4.07552
TRPS1	Q9UHF7	241	LIKHFRKYHLGLHN	96	4.07089
TTLL3	Q9Y4R7	638	LKPRKAPALLCLRG	97	4.0036
MELK	Q14680	326	KKARGKPVRLRLSS	98	3.94501
SYBU	Q9NX95	22	EISRSRIPRLILRP	99	3.93898
PPARGC1A	Q9UBK2	371	EERKTKRPSLRLFG	100	3.92621
SMG1	Q96Q15	2134	PTKTKPKKLLFLGS	101	3.92599
MCTP2	Q6DN12	13	LKQRTRPLLINLSK	102	3.89063
KIAA1109	Q2LD37	251	VKGKLENVRVMLVP	103	3.87779
B3GNT7	Q8NFL0	5	LWKKTVYRSLCLAL	104	3.82571
CHUK	O15111	645	KRQKEIWHLLKIAC	105	3.76204
PLCB3	Q01970	82	PKDPKIREVLGFGG	106	3.72236
CDC42BPB	Q9Y5S2	703	LVRREASHVLEVKN	107	3.70809
SRGAP3	O43295	489	PQKMRRPRPLSVYS	108	3.68248
GTSE1	Q9NYZ3	210	ATQRKPGTKLLLPR	109	3.68164
MGA	Q8IWI9	613	PGKRGRPRKLKLCK	110	3.68137
SIN3A	Q96ST3	439	PPVKKKPKLLNLKD	111	3.5931
FBXL2	Q9UKC9	385	KRMRAQLPHVKVHA	112	3.5913
MAPK8IP1	Q9UQF2	157	TYRPKRPTTLNLFP	113	3.55622
RNF151	Q2KHN1	174	RQERRRPLLLSLLR	114	3.55127
DOCK9	Q9BZ29	571	KPEKMAKLPVILGN	115	3.54966
RAMP2	O60895	18	RTRVGRPAALRLLL	116	3.52947
ATAD5	Q96QE3	335	PKKTGKIPRIFLKQ	117	3.50699
TTLL11	Q8NHH1	225	SKARTSLDALKISI	118	3.49844
DOCK5	Q9H7D0	1760	TRKAQRPKSLQLMD	119	3.48163
USP9Y	O00507	804	LGPRLKANQVVIHE	120	3.4518
DOCK6	Q96HP0	224	RRQHRPPALLTLYP	121	3.44354
CENPC	Q03188	721	IPKNRIHHKLVLPS	122	3.43051
PCLO	Q9Y6V0	3519	PKDKKRPTPLEIGY	123	3.42955
CDK5R2	Q13319	53	GESRLKRPSVLISA	124	3.42825
B4GALT5	O43286	2	SGMRARRGLLRLPR	125	3.39584
ZBTB10	Q96DT7	297	RGTRNYKKTLLLRH	126	3.39052
SMARCD1	Q96GM5	177	PIKQKRKLRIFISN	127	3.37902
SON	P18583	982	RPYRLAPRPLMLAS	128	3.33344
ROR1	Q01973	7	RRRGTRPPLLALLA	129	3.33046
SEC63	Q9UGP8	530	KPLKKKPTPVLLPQ	130	3.32269
DDX6	P26196	74	KTLKLPPKDLRIKT	131	3.29877
ATP10A	O60312	877	SKLRQAGLQIWVLT	132	3.29755
GUCY2D	Q02846	28	PRLPRALPRLPLLL	133	3.28995
FRY	Q5TBA9	2771	LLDKLKFSVLELQE	134	3.28186
CHD3	Q12873	285	RGKKMAPLKIKLGL	135	3.27755
NOL8	Q76FK4	145	SKFGRVLPVLHLKN	136	3.27733
SUGP2	Q8IX01	995	MSKKKKPKDLDFAQ	137	3.24556
PRPF8	Q6P2Q9	1744	VLRERIRKGLQLYS	138	3.23331
PRRC2A	P48634	977	TPKPPKPDPLKITK	139	3.20535
ZBTB45	Q96K62	171	SRKQRQPARLQLPA	140	3.20321
MYO1D	O94832	719	MRYKRTKAALTIIR	141	3.19498
MRVI1	Q9Y6F6	107	PHKRLSHRHLKVST	142	3.17921
IRS4	O14654	885	KNKAKRPNRLSFIT	143	3.17886
CTR9	Q6PD62	53	YKQGKTEEFVKLLE	144	3.14597
MAP2K6	P52564	5	SKGKKRNPGLKIPK	145	3.13677
METTL17	Q9H7H0	47	RPHRQHPGILKLPH	146	3.12816
USP5	P45974	93	PRKKPTRLAIGVEG	147	3.08462
EIF3M	Q7L2H7	160	LTTEKKHTLLRLLY	148	3.05504
VPS13C	Q709C8	3180	PIKRDFLSGIQIEF	149	3.02871
SBF1	O95248	365	QDKELRAVFLRLFA	150	3.02745
COL16A1	Q07092	69	IRNPKGPLILRLGA	151	3.01921
PARD6A	Q9NPB6	126	PLRTRPPLLISLPQ	152	3.01087
SMARCD3	Q6STE5	152	PMKQKRKLRLYISN	153	3.00834
