# Supplementary material for: Cancer hotspot mutations rewire ERK2 specificity by selective exclusion of docking interactions
Source: J Biol Chem. 2025 Feb 25;301(4):108348. doi: 10.1016/j.jbc.2025.108348 (PMC11982978; doi:10.1016/j.jbc.2025.108348)
Supplement: Dataset S3 [file mmc3.xlsx]

## Sheet: Dataset S3
Dataset S3. Autoradiography quantification.
GEF-H1 Replicate 1				ELK1 WT Replicate 1				ELK1 ΔD Replicate 1
Sample	Density, CNT/mm2	Normalized		Sample	Density, CNT/mm2	Normalized		Sample	Density, CNT/mm2	Normalized
No Kinase	40874.9	6.61415		No Kinase	107688	3.39914		No Kinase	75388	3.71538
WT	617993	100		WT	3.1681e+06	100		WT	2.02908e+06	100
WT + D-pep	145440	23.5343		WT + D-pep	2.09759e+06	66.2098		WT + D-pep	2.1799e+06	107.433
R133K	243764	39.4444		R133K	3.42307e+06	108.048		R133K	2.1773e+06	107.305
D319N	126864	20.5283		D319N	2.30754e+06	72.8366		D319N	1.60416e+06	79.0585
E320K	153219	24.793		E320K	2.63713e+06	83.2401		E320K	1.92094e+06	94.6706
GEF-H1 Replicate 2				ELK1 WT Replicate 2				ELK1 ΔD Replicate 2
Sample	Density, CNT/mm2	Normalized		Sample	Density, CNT/mm2	Normalized		Sample	Density, CNT/mm2	Normalized
No Kinase	124534	17.2039		No Kinase	111886	2.30647		No Kinase	74712.8	2.41489
WT	723874	100		WT	4.85095e+06	100		WT	3.09384e+06	100
WT + D-pep	268850	37.1405		WT + D-pep	2.55624e+06	52.6956		WT + D-pep	2.49182e+06	80.5413
R133K	413375	57.1059		R133K	6.77697e+06	139.704		R133K	3.17414e+06	102.596
D319N	262439	36.2548		D319N	4.59798e+06	94.7852		D319N	2.56073e+06	82.7688
E320K	264918	36.5973		E320K	6.47431e+06	133.465		E320K	2.55343e+06	82.5327
GEF-H1 Replicate 3				ELK1 WT Replicate 3				ELK1 ΔD Replicate 3
Sample	Density, CNT/mm2	Normalized		Sample	Density, CNT/mm2	Normalized		Sample	Density, CNT/mm2	Normalized
No Kinase	76104.3	6.67308		No Kinase	200053	2.20267		No Kinase	147660	3.00771
WT	1.14047e+06	100		WT	9.0823e+06	100		WT	4.9094e+06	100
WT + D-pep	618626	54.2432		WT + D-pep	3.869e+06	42.5994		WT + D-pep	4.19233e+06	85.3941
R133K	658124	57.7066		R133K	8.20237e+06	90.3116		R133K	4.59156e+06	93.5259
D319N	336716	29.5244		D319N	5.47528e+06	60.2852		D319N	2.62917e+06	53.5538
E320K	243993	21.3942		E320K	5.03219e+06	55.4066		E320K	2.80222e+06	57.0787
